# Supplementary material for: Crystal structure of tricarbon­yl(μ-di­phenyl­phosphido-κ2 P:P)(methyl­diphenyl­silyl-κSi)bis(tri­phenyl­phosphane-κP)iron(II)platinum(0)(Fe—Pt)
Source: Acta Crystallogr E Crystallogr Commun. 2015 Jan 31;71(Pt 2):241–3. doi: 10.1107/S2056989015001565 (PMC4384561; doi:10.1107/S2056989015001565)
Supplement: Supplementary file 1 [file e-71-00241-sup1.cif]

##############################################################################
#                                                                            #
# This CIF contains the data in a paper accepted for publication in          #
# Acta Crystallographica Section E. It conforms to the requirements of       #
# Notes for Authors for Acta Crystallographica Section E, and has been       #
# peer reviewed under the auspices of the IUCr Commission on Journals.       #
#                                                                            #
# Full details of the Crystallographic Information File format               #
# are given in the paper "The Crystallographic Information File (CIF):       #
# a New Standard Archive File for Crystallography" by S. R. Hall, F. H.      #
# Allen and I. D. Brown [Acta Cryst. (1991), A47, 655-685].                  #
#                                                                            #
# The current version of the core CIF dictionary is obtainable from          #
# ftp://ftp.iucr.org/pub/cif_core.dic.                                       #
#                                                                            #
# Software is freely available for graphical display of the structure(s)     #
# in this CIF. For information consult the CIF software page                 #
# http://www.iucr.org/resources/cif/software.                                #
#                                                                            #
# This file may be used for bona fide research purposes within the           #
# scientific community so long as proper attribution is given to the journal # 
# article from which it was obtained.                                        #
#                                                                            #
##############################################################################
data_I
_audit_creation_method
;
Olex2 1.2
(compiled 2014.11.28 svn.r3107 for OlexSys, GUI svn.r4959)
;
_journal_date_recd_electronic     2014-12-18
_journal_date_accepted     2015-01-23
_journal_name_full     'Acta Crystallographica, Section E'
_journal_year     2015
_journal_volume     71
_journal_issue      2
_journal_page_first     241
_journal_page_last     243
_journal_paper_category     GM
_journal_paper_doi     10.1107/S2056989015001565
_journal_coeditor_code     GK2624
_publ_contact_author_name     'Marek M. Kubicki'
_publ_contact_author_address
;
ICMUB UMR CNRS 6302
University of Burgundy
9 avenue Alain Savary,
Dijon 21078
France
;
_publ_contact_author_email     'marek.kubicki@u-bourgogne.fr'
_publ_contact_author_phone     '+33 380 396 096'
_publ_section_title
;\
Crystal structure of
tricarbonyl(\m-diphenylphosphido-\k^2^<i>P</i>:<i>P</i>)(methyldiphenylsilyl-\
\k<i>Si</i>)bis(triphenylphosphane-\k<i>P</i>)iron(II)platinum(0)\
(<i>Fe</i>---<i>Pt</i>) dichloromethane hemisolvate
;
_publ_section_title_footnote     .
loop_
    _publ_author_name
    _publ_author_address
    'Ahmed Said Mohamed'
;
Institut UTINAM UMR CNRS 6213
University of Franche-Comt\'e
16 route de Gray,
Besan\,con 25030
France
;
    'Isabelle Jourdain'
;
Institut UTINAM UMR CNRS 6213
University of Franche-Comt\'e
16 route de Gray,
Besan\,con 25030
France
;
    'Michael Knorr'
;
Institut UTINAM UMR CNRS 6213
University of Franche-Comt\'e
16 route de Gray,
Besan\,con 25030
France
;
    'Yoann Rousselin'
;
ICMUB UMR CNRS 6302
University of Burgundy
9 avenue Alain Savary,
Dijon 21078
France
;
    'Marek M. Kubicki'
;
ICMUB UMR CNRS 6302
University of Burgundy
9 avenue Alain Savary,
Dijon 21078
France
;
_publ_section_synopsis
;
The title compound belongs to the large family of heterodinuclear
phosphide-bridged complexes. The Fe---Pt bond is of 2.7738(4) \%A and there is
an unprecedented arrangement of the silyl ligand in a <i>trans</i>-position
with respect to the metal--metal vector in the family of phosphide-bridged
iron--platinum heterobimetallics.
;
_chemical_name_systematic
;\
Tricarbonyl(\m-diphenylphosphido-\k^2^<i>P</i>:<i>P</i>)(methyldiphenylsilyl-\
\k<i>Si</i>)bis(triphenylphosphane-\k<i>P</i>)iron(II)platinum(0)\
(<i>Fe</i>---<i>Pt</i>) dichloromethane hemisolvate
;
_chemical_name_common     ?
_chemical_formula_moiety     'C64 H53 Fe O3 P3 Pt Si, 0.5(C H2 Cl2)'
_chemical_formula_sum     'C64.5 H54 Cl1 Fe1 O3 P3 Pt1 Si1'
_chemical_formula_iupac
             '[Fe Pt (C12 H10 P) (C13 H13 Si) (C18 H15 P)2 (C O)3], 0.5C H2 Cl2'
_chemical_formula_weight     1284.47
_chemical_melting_point     ?
_shelx_space_group_comment
;
The symmetry employed for this shelxl refinement is uniquely defined
by the following loop, which should always be used as a source of
symmetry information in preference to the above space-group names.
They are only intended as comments.
;
_space_group_crystal_system     triclinic
_space_group_name_H-M_alt     'P -1'
_space_group_name_Hall     '-P 1'
loop_
    _space_group_symop_operation_xyz
    'x, y, z'
    '-x, -y, -z'
_cell_length_a     10.3522(6)
_cell_length_b     13.0010(8)
_cell_length_c     21.9803(14)
_cell_angle_alpha     99.823(2)
_cell_angle_beta     99.061(2)
_cell_angle_gamma     102.677(2)
_cell_volume     2784.8(3)
_cell_formula_units_Z     2
_cell_measurement_reflns_used     9768
_cell_measurement_theta_min     2.4424
_cell_measurement_theta_max     27.2259
_cell_measurement_temperature     115
_exptl_crystal_description     prism
_exptl_crystal_colour     'clear dark red'
_exptl_crystal_size_max     0.15
_exptl_crystal_size_mid     0.05
_exptl_crystal_size_min     0.02
_exptl_crystal_density_diffrn     1.532
_exptl_crystal_density_meas     ?
_exptl_crystal_density_method     ?
_exptl_crystal_F_000     1290
_exptl_absorpt_coefficient_mu     2.972
_exptl_absorpt_correction_type     multi-scan
_exptl_absorpt_process_details
;
(SADABS; Bruker, 2008)
;
_shelx_estimated_absorpt_T_min     ?
_shelx_estimated_absorpt_T_max     ?
_exptl_absorpt_correction_T_min     0.64
_exptl_absorpt_correction_T_max     0.74
_diffrn_ambient_temperature     115
_diffrn_radiation_type     MoK\a
_diffrn_radiation_wavelength     0.71073
_diffrn_radiation_monochromator     graphite
_diffrn_measurement_device_type     'Nonius Kappa APEXII'
_diffrn_measurement_device     '\k-geometry diffractometer'
_diffrn_measurement_method     '\f and \w scans'
_diffrn_detector_area_resol_mean     9
_diffrn_reflns_number     89421
_diffrn_reflns_av_R_equivalents     0.0528
_diffrn_reflns_theta_min     2.781
_diffrn_reflns_theta_max     27.637
_diffrn_reflns_theta_full     25.242
_diffrn_measured_fraction_theta_max     0.994
_diffrn_measured_fraction_theta_full     0.998
_diffrn_reflns_limit_h_min     -13
_diffrn_reflns_limit_h_max     13
_diffrn_reflns_limit_k_min     -16
_diffrn_reflns_limit_k_max     16
_diffrn_reflns_limit_l_min     -28
_diffrn_reflns_limit_l_max     28
loop_
    _refln_index_h
    _refln_index_k
    _refln_index_l
    _refln_F_squared_meas
    -1 0 0 -0.43
    -1 0 0 -0.22
    -1 0 0 -0.51
    -1 0 0 -0.45
    -1 0 0 -0.09
    -1 0 0 -0.35
    -1 0 0 -0.08
    1 0 0 -0.24
    1 0 0 0.41
    1 0 0 -0.31
    1 0 0 -0.29
    1 0 0 -0.31
    1 0 0 -0.6
    1 0 0 -0.16
    -2 0 0 159.42
    -2 0 0 161.69
    -2 0 0 162.11
    -2 0 0 152.37
    -2 0 0 165.18
    -2 0 0 155.66
    -2 0 0 163.11
    2 0 0 170.06
    2 0 0 154.61
    2 0 0 162.24
    2 0 0 151.69
    2 0 0 161.65
    2 0 0 157.3
    2 0 0 163.54
    2 0 0 155.96
    -3 0 0 242.93
    -3 0 0 246.98
    -3 0 0 250.08
    -3 0 0 239.29
    -3 0 0 238.02
    -3 0 0 239.81
    -3 0 0 246.6
    3 0 0 227.65
    3 0 0 236.53
    3 0 0 240.69
    3 0 0 232.92
    3 0 0 244.55
    3 0 0 245.98
    3 0 0 238.93
    3 0 0 234.91
    -4 0 0 0.21
    -4 0 0 -0.18
    -4 0 0 2.42
    -4 0 0 -0.51
    -4 0 0 0.81
    -4 0 0 -1.36
    -4 0 0 -0.92
    -4 0 0 -0.81
    4 0 0 0.94
    4 0 0 -0.91
    4 0 0 0.89
    4 0 0 -0.27
    4 0 0 -2.58
    4 0 0 0.84
    4 0 0 0.6
    4 0 0 2.36
    -5 0 0 2.83
    -5 0 0 2.22
    -5 0 0 2.53
    -5 0 0 1.2
    -5 0 0 1.65
    -5 0 0 3.01
    -5 0 0 3.63
    5 0 0 3.01
    5 0 0 4.51
    5 0 0 2.88
    5 0 0 2.27
    5 0 0 4.09
    5 0 0 2.39
    -6 0 0 26.08
    -6 0 0 26.84
    -6 0 0 26.05
    -6 0 0 24.96
    -6 0 0 27.36
    -6 0 0 27.42
    6 0 0 31.86
    6 0 0 26.14
    6 0 0 26.37
    6 0 0 22.51
    6 0 0 25.28
    6 0 0 25.39
    -7 0 0 28.01
    -7 0 0 22.18
    -7 0 0 25.11
    -7 0 0 33.46
    -7 0 0 25.44
    -7 0 0 26.8
    7 0 0 27.81
    7 0 0 28.5
    7 0 0 21.71
    7 0 0 32.62
    7 0 0 27.38
    -8 0 0 95.63
    -8 0 0 98.76
    -8 0 0 97.29
    -8 0 0 94.96
    -8 0 0 96.97
    8 0 0 91.83
    8 0 0 91.71
    8 0 0 93.3
    8 0 0 100.39
    8 0 0 97.64
    -9 0 0 33.07
    -9 0 0 34.58
    -9 0 0 37.5
    9 0 0 31.05
    9 0 0 36.23
    9 0 0 35.93
    -10 0 0 8.52
    -10 0 0 11.43
    -10 0 0 7.38
    10 0 0 9.22
    10 0 0 8.37
    10 0 0 10.64
    -11 0 0 45.23
    -11 0 0 54.7
    -11 0 0 50.75
    11 0 0 45.01
    11 0 0 46.93
    11 0 0 53.54
    -12 0 0 5.27
    -12 0 0 0.89
    12 0 0 2.87
    12 0 0 -0.03
    12 0 0 -0.86
    13 -1 0 22.99
    13 -1 0 27.38
    -13 1 0 29.47
    -13 1 0 23.15
    12 -1 0 0.16
    12 -1 0 -2.35
    12 -1 0 -7
    -12 1 0 -0.78
    -12 1 0 0.72
    11 -1 0 86.09
    11 -1 0 78.79
    11 -1 0 86.81
    -11 1 0 92.51
    -11 1 0 80.39
    -11 1 0 82.38
    10 -1 0 21.4
    10 -1 0 15.72
    10 -1 0 18.35
    -10 1 0 20.84
    -10 1 0 18.32
    -10 1 0 15.88
    9 -1 0 29.36
    9 -1 0 34.41
    9 -1 0 25.63
    -9 1 0 27.5
    -9 1 0 32.27
    -9 1 0 28.99
    -9 1 0 28.18
    8 -1 0 89.61
    8 -1 0 87.87
    8 -1 0 90.22
    8 -1 0 89.11
    8 -1 0 89.76
    8 -1 0 92.21
    8 -1 0 90.01
    -8 1 0 90.17
    -8 1 0 85.35
    -8 1 0 96.97
    -8 1 0 87.24
    -8 1 0 85.94
    -8 1 0 87.2
    7 -1 0 55.65
    7 -1 0 50.85
    7 -1 0 49.29
    7 -1 0 53.85
    7 -1 0 54.19
    7 -1 0 51.68
    -7 1 0 50.74
    -7 1 0 53.27
    -7 1 0 55.23
    -7 1 0 57.67
    -7 1 0 52.15
    6 -1 0 2.36
    6 -1 0 2.32
    6 -1 0 1.84
    6 -1 0 0.54
    6 -1 0 4.94
    6 -1 0 1.12
    6 -1 0 2.24
    -6 1 0 1.54
    -6 1 0 1.74
    -6 1 0 1.78
    -6 1 0 2.78
    -6 1 0 1.16
    -6 1 0 3.63
    5 -1 0 53.51
    5 -1 0 50.92
    5 -1 0 54.86
    5 -1 0 45.91
    5 -1 0 50.61
    5 -1 0 52.19
    5 -1 0 50.51
    5 -1 0 48.26
    5 -1 0 52.57
    -5 1 0 52.25
    -5 1 0 52.33
    -5 1 0 55.45
    -5 1 0 50.66
    -5 1 0 49.32
    -5 1 0 49.88
    -5 1 0 51.15
    -5 1 0 54.63
    4 -1 0 0.98
    4 -1 0 0.8
    4 -1 0 1.28
    4 -1 0 0.16
    4 -1 0 0.07
    4 -1 0 0.05
    4 -1 0 -0.47
    4 -1 0 0.25
    4 -1 0 0.87
    4 -1 0 1.04
    4 -1 0 0.16
    -4 1 0 -0.03
    -4 1 0 -1.65
    -4 1 0 -0.1
    -4 1 0 0.27
    -4 1 0 1.98
    -4 1 0 0.18
    -4 1 0 0.48
    -4 1 0 -0.3
    3 -1 0 305.69
    3 -1 0 303.93
    3 -1 0 295.7
    3 -1 0 310.11
    3 -1 0 294.47
    3 -1 0 305.03
    3 -1 0 303.81
    3 -1 0 309.57
    3 -1 0 293.81
    3 -1 0 307.56
    -3 1 0 309.84
    -3 1 0 299.04
    -3 1 0 309.51
    -3 1 0 301.01
    -3 1 0 296.39
    -3 1 0 305.74
    2 -1 0 279.66
    2 -1 0 281.29
    2 -1 0 278.42
    2 -1 0 272.6
    2 -1 0 272.67
    2 -1 0 274.59
    2 -1 0 282.01
    2 -1 0 279.09
    2 -1 0 281.51
    2 -1 0 280.12
    -2 1 0 282.14
    -2 1 0 272.11
    -2 1 0 274.17
    -2 1 0 279.07
    -2 1 0 274.64
    -2 1 0 283.65
    -2 1 0 277.81
    1 -1 0 0.05
    1 -1 0 -0.7
    1 -1 0 0.03
    1 -1 0 -0.5
    1 -1 0 0.19
    -1 1 0 -0.26
    -1 1 0 -0.67
    -1 1 0 -0.56
    -1 1 0 -0.11
    -1 1 0 -0.07
    0 -1 0 -0.24
    0 -1 0 -0.21
    0 -1 0 -0.12
    0 -1 0 -0.36
    0 -1 0 -0.1
    0 -1 0 -0.22
    0 -1 0 -0.21
    0 1 0 0.02
    0 1 0 -0.33
    0 1 0 -0.14
    0 1 0 -0.17
    0 1 0 -0.4
    0 1 0 -0.11
    0 1 0 -0.29
    -1 -1 0 0
    -1 -1 0 2.24
    1 1 0 5.05
    1 1 0 -0.41
    1 1 0 5.32
    1 1 0 0.47
    1 1 0 0.07
    1 1 0 4.46
    1 1 0 5.9
    -2 -1 0 74.26
    -2 -1 0 69.13
    -2 -1 0 65.19
    -2 -1 0 69.3
    -2 -1 0 69.16
    -2 -1 0 65.23
    -2 -1 0 69.88
    2 1 0 66.74
    2 1 0 69.44
    2 1 0 69.16
    2 1 0 68.91
    2 1 0 69.47
    2 1 0 69.72
    2 1 0 66.71
    -3 -1 0 8.98
    -3 -1 0 10.5
    -3 -1 0 10.05
    -3 -1 0 8.09
    -3 -1 0 8.99
    -3 -1 0 9.52
    -3 -1 0 7.73
    3 1 0 11.14
    3 1 0 9.24
    3 1 0 9.63
    3 1 0 10.11
    3 1 0 11.52
    3 1 0 10.09
    -4 -1 0 41.61
    -4 -1 0 33.62
    -4 -1 0 35.2
    -4 -1 0 35.84
    -4 -1 0 36.01
    -4 -1 0 33.28
    -4 -1 0 32.53
    4 1 0 37.67
    4 1 0 33.68
    4 1 0 35.94
    4 1 0 37.44
    4 1 0 35.23
    4 1 0 33.77
    4 1 0 33.15
    -5 -1 0 87.51
    -5 -1 0 85.87
    -5 -1 0 92.64
    -5 -1 0 85.63
    -5 -1 0 89.03
    5 1 0 84.12
    5 1 0 88.01
    5 1 0 86.67
    5 1 0 86.16
    5 1 0 87.24
    -6 -1 0 130.41
    -6 -1 0 140.31
    -6 -1 0 148.64
    -6 -1 0 140.38
    -6 -1 0 143.64
    6 1 0 146.06
    6 1 0 138.34
    6 1 0 140.57
    6 1 0 141.88
    6 1 0 132.84
    -7 -1 0 38.25
    -7 -1 0 37.41
    -7 -1 0 36.05
    -7 -1 0 40.24
    -7 -1 0 39.67
    7 1 0 36.11
    7 1 0 38.29
    7 1 0 41.5
    7 1 0 38.36
    7 1 0 35.08
    -8 -1 0 15.96
    -8 -1 0 20.06
    -8 -1 0 17.86
    -8 -1 0 22.61
    -8 -1 0 22.11
    8 1 0 20.37
    8 1 0 17.82
    8 1 0 19.16
    8 1 0 20.36
    8 1 0 19.99
    -9 -1 0 50.53
    -9 -1 0 45.13
    9 1 0 37.66
    9 1 0 45.6
    9 1 0 40.63
    -10 -1 0 1.02
    -10 -1 0 -0.04
    -10 -1 0 1.01
    10 1 0 1.01
    10 1 0 -0.85
    10 1 0 1.83
    -11 -1 0 30.73
    -11 -1 0 33.15
    -11 -1 0 35.02
    11 1 0 29.89
    11 1 0 30.49
    11 1 0 34.37
    -12 -1 0 13.8
    -12 -1 0 13.21
    12 1 0 11.32
    12 1 0 10.34
    12 1 0 12.05
    13 -2 0 30.84
    13 -2 0 42.43
    -13 2 0 36.43
    -13 2 0 45.22
    12 -2 0 0.12
    12 -2 0 -2.36
    12 -2 0 -3.57
    -12 2 0 -2.86
    -12 2 0 2.54
    11 -2 0 80.59
    11 -2 0 75.41
    11 -2 0 77.15
    -11 2 0 74.52
    -11 2 0 82
    -11 2 0 77.61
    10 -2 0 59.17
    10 -2 0 62.71
    10 -2 0 55.75
    -10 2 0 66.84
    -10 2 0 62.18
    -10 2 0 53.63
    -10 2 0 52.82
    9 -2 0 0.48
    9 -2 0 -0.28
    9 -2 0 1.52
    9 -2 0 3.42
    -9 2 0 2.27
    -9 2 0 0.92
    -9 2 0 4.37
    -9 2 0 3.12
    8 -2 0 16.44
    8 -2 0 11.89
    8 -2 0 15.26
    8 -2 0 12.91
    8 -2 0 9.96
    8 -2 0 13.86
    -8 2 0 11.9
    -8 2 0 16.04
    -8 2 0 12.97
    -8 2 0 14.01
    -8 2 0 13.98
    -8 2 0 15.25
    7 -2 0 6.18
    7 -2 0 4.48
    7 -2 0 2.4
    7 -2 0 4.75
    7 -2 0 4.37
    7 -2 0 5.03
    -7 2 0 5.04
    -7 2 0 5.48
    -7 2 0 2.85
    -7 2 0 5.75
    -7 2 0 3.6
    6 -2 0 0.82
    6 -2 0 1.53
    6 -2 0 1.46
    6 -2 0 1.97
    6 -2 0 -0.03
    6 -2 0 0.83
    6 -2 0 2.05
    6 -2 0 1.84
    -6 2 0 0.11
    -6 2 0 1.3
    -6 2 0 2.25
    -6 2 0 1.54
    -6 2 0 -0.02
    5 -2 0 122.76
    5 -2 0 121.74
    5 -2 0 127.93
    5 -2 0 124.84
    5 -2 0 128.6
    5 -2 0 127.97
    5 -2 0 119.06
    5 -2 0 122.85
    -5 2 0 126.06
    -5 2 0 124.62
    -5 2 0 125.96
    -5 2 0 132.68
    4 -2 0 4.13
    4 -2 0 4.21
    4 -2 0 3.91
    4 -2 0 2.55
    4 -2 0 3.4
    4 -2 0 3.79
    4 -2 0 4.37
    4 -2 0 3.63
    4 -2 0 3.89
    4 -2 0 4.4
    4 -2 0 4.1
    -4 2 0 2.87
    -4 2 0 3.81
    -4 2 0 4.46
    -4 2 0 3.89
    3 -2 0 237.87
    3 -2 0 234.38
    3 -2 0 235.52
    3 -2 0 235.15
    3 -2 0 226.36
    3 -2 0 232.15
    3 -2 0 243.12
    3 -2 0 234.96
    -3 2 0 229.7
    -3 2 0 233.44
    -3 2 0 247.39
    -3 2 0 223.95
    -3 2 0 234.57
    -3 2 0 229.58
    -3 2 0 223.19
    -3 2 0 227.85
    2 -2 0 185.89
    2 -2 0 182.45
    2 -2 0 186.81
    2 -2 0 182.76
    2 -2 0 182.79
    2 -2 0 181.15
    -2 2 0 186.05
    -2 2 0 174.42
    -2 2 0 175.7
    -2 2 0 193.96
    -2 2 0 179.91
    -2 2 0 177.78
    1 -2 0 89.04
    1 -2 0 87.55
    1 -2 0 91.94
    1 -2 0 92.37
    1 -2 0 87.84
    1 -2 0 83.09
    1 -2 0 87.37
    1 -2 0 88.67
    1 -2 0 74.84
    1 -2 0 88.48
    -1 2 0 83.06
    -1 2 0 83.47
    -1 2 0 94.92
    -1 2 0 89.38
    -1 2 0 82.01
    -1 2 0 89.63
    -1 2 0 84.48
    0 -2 0 141.93
    0 -2 0 142.83
    0 -2 0 139.74
    0 -2 0 142.43
    0 2 0 147.02
    0 2 0 146.89
    0 2 0 126.13
    0 2 0 124.3
    0 2 0 139.43
    0 2 0 149.16
    1 2 0 3.97
    -2 -2 0 6.7
    -2 -2 0 4.63
    -2 -2 0 5.61
    -2 -2 0 5.1
    -2 -2 0 2.47
    -2 -2 0 4
    -2 -2 0 4.61
    2 2 0 3.24
    2 2 0 4.87
    2 2 0 5.02
    2 2 0 3.75
    2 2 0 3.91
    2 2 0 3.74
    2 2 0 4.79
    -3 -2 0 18.13
    -3 -2 0 16.82
    -3 -2 0 18.66
    -3 -2 0 18.1
    -3 -2 0 17.38
    -3 -2 0 17.31
    -3 -2 0 14.84
    3 2 0 15.34
    3 2 0 20.02
    3 2 0 16.6
    3 2 0 17.21
    3 2 0 16.14
    3 2 0 17.63
    3 2 0 16.91
    -4 -2 0 12.2
    -4 -2 0 12.52
    -4 -2 0 11.32
    -4 -2 0 11.6
    -4 -2 0 12.17
    4 2 0 13.95
    4 2 0 8.89
    4 2 0 12.13
    4 2 0 10.88
    4 2 0 12.36
    4 2 0 13.71
    -5 -2 0 73.51
    -5 -2 0 73.09
    -5 -2 0 73.9
    -5 -2 0 72.02
    5 2 0 72.41
    5 2 0 75.77
    5 2 0 71.57
    5 2 0 79.87
    5 2 0 74.16
    -6 -2 0 167.71
    -6 -2 0 175.5
    -6 -2 0 172.2
    -6 -2 0 170.19
    6 2 0 165.06
    6 2 0 174.53
    6 2 0 158.38
    6 2 0 168.15
    6 2 0 166.44
    -7 -2 0 57.22
    -7 -2 0 56.85
    -7 -2 0 52.47
    7 2 0 58.76
    7 2 0 55.46
    7 2 0 53.91
    7 2 0 60.18
    7 2 0 58.42
    -8 -2 0 54.62
    -8 -2 0 52.53
    -8 -2 0 54.71
    8 2 0 55.38
    8 2 0 51.97
    8 2 0 57.94
    8 2 0 54.15
    -9 -2 0 31.96
    -9 -2 0 30.37
    -9 -2 0 33.53
    9 2 0 29.53
    9 2 0 29.97
    9 2 0 34.01
    9 2 0 42.72
    -10 -2 0 25
    -10 -2 0 23.4
    -10 -2 0 20.76
    10 2 0 20.18
    10 2 0 23.33
    10 2 0 24.8
    -11 -2 0 53.65
    -11 -2 0 53.74
    11 2 0 46.13
    11 2 0 55.79
    11 2 0 54.75
    -12 -2 0 6.72
    -12 -2 0 3.61
    12 2 0 5.85
    12 2 0 5.66
    12 2 0 2.07
    13 -3 0 41.01
    -13 3 0 44.79
    -13 3 0 41.75
    12 -3 0 6.76
    12 -3 0 7.32
    12 -3 0 10.3
    -12 3 0 7.62
    -12 3 0 6.63
    11 -3 0 29.81
    11 -3 0 26.48
    11 -3 0 27.77
    -11 3 0 26.14
    -11 3 0 25.57
    10 -3 0 42.95
    10 -3 0 52
    10 -3 0 46.14
    -10 3 0 44.44
    -10 3 0 46.48
    -10 3 0 42.37
    -10 3 0 50.45
    9 -3 0 1.04
    9 -3 0 3.16
    9 -3 0 0.89
    9 -3 0 1.91
    -9 3 0 0.47
    -9 3 0 0.77
    -9 3 0 1.84
    -9 3 0 2.79
    8 -3 0 -0.9
    8 -3 0 2.76
    8 -3 0 1.4
    8 -3 0 -1.22
    8 -3 0 0.65
    8 -3 0 0.99
    -8 3 0 2.8
    -8 3 0 0.25
    -8 3 0 1.45
    -8 3 0 1.3
    -8 3 0 0.76
    -8 3 0 -0.36
    7 -3 0 9.88
    7 -3 0 10.21
    7 -3 0 7.44
    7 -3 0 11.4
    7 -3 0 9.45
    7 -3 0 6.07
    7 -3 0 8.82
    -7 3 0 6.07
    -7 3 0 12.62
    -7 3 0 11.51
    -7 3 0 10.91
    -7 3 0 10.28
    6 -3 0 -0.43
    6 -3 0 1.33
    6 -3 0 0.08
    6 -3 0 -1.06
    -6 3 0 -1.16
    -6 3 0 -0.17
    -6 3 0 0.03
    -6 3 0 -0.18
    -6 3 0 -0.6
    -6 3 0 0.78
    -6 3 0 -0.57
    5 -3 0 327.45
    5 -3 0 315.42
    5 -3 0 318.96
    5 -3 0 313.71
    -5 3 0 312.18
    -5 3 0 322.39
    -5 3 0 334.48
    -5 3 0 307.81
    -5 3 0 308.37
    -5 3 0 303.55
    -5 3 0 314.9
    -5 3 0 305.53
    4 -3 0 173.62
    4 -3 0 174.15
    4 -3 0 171.97
    4 -3 0 175.4
    4 -3 0 167.37
    4 -3 0 168.61
    4 -3 0 173.77
    4 -3 0 182.34
    -4 3 0 171.87
    -4 3 0 166.08
    -4 3 0 165.69
    -4 3 0 169.46
    -4 3 0 170.34
    -4 3 0 170.63
    -4 3 0 168.75
    3 -3 0 39.33
    3 -3 0 46.92
    3 -3 0 40.31
    3 -3 0 43.51
    3 -3 0 40.71
    3 -3 0 44.89
    3 -3 0 43.86
    3 -3 0 42.54
    -3 3 0 40.81
    -3 3 0 40.41
    -3 3 0 37.65
    -3 3 0 40.75
    -3 3 0 41.61
    -3 3 0 39.67
    -3 3 0 38.84
    2 -3 0 336.53
    2 -3 0 331.28
    2 -3 0 333.47
    2 -3 0 337.89
    2 -3 0 328.3
    2 -3 0 339.09
    2 -3 0 331.77
    2 -3 0 327.51
    2 -3 0 324.66
    2 -3 0 334.77
    2 -3 0 336.5
    -2 3 0 327.08
    -2 3 0 342.7
    -2 3 0 323.06
    -2 3 0 328.89
    -2 3 0 334.18
    -2 3 0 328.07
    -2 3 0 324.21
    1 -3 0 246.29
    1 -3 0 248.73
    1 -3 0 234.18
    1 -3 0 239.71
    1 -3 0 247.45
    1 -3 0 252.58
    1 -3 0 235.38
    1 -3 0 244.68
    -1 3 0 233.16
    -1 3 0 239.48
    -1 3 0 232.56
    -1 3 0 231.67
    -1 3 0 236.61
    -1 3 0 235.48
    -1 3 0 235.57
    -1 3 0 246.42
    0 -3 0 27.28
    0 -3 0 23.35
    0 -3 0 23.59
    0 -3 0 24.1
    0 -3 0 27.77
    0 -3 0 24.09
    0 -3 0 24.11
    0 3 0 25.6
    0 3 0 26.98
    0 3 0 25.31
    0 3 0 23.81
    0 3 0 24.06
    0 3 0 29.24
    0 3 0 24.58
    0 3 0 26.54
    -1 -3 0 68.05
    -1 -3 0 69.96
    1 3 0 63.44
    1 3 0 65.93
    1 3 0 65.88
    -2 -3 0 20.52
    -2 -3 0 22.59
    -2 -3 0 20.3
    -2 -3 0 19.82
    -2 -3 0 22.97
    -2 -3 0 20.03
    -2 -3 0 22.29
    -2 -3 0 23.27
    2 3 0 25.93
    2 3 0 21.89
    2 3 0 21.54
    2 3 0 19.6
    2 3 0 16.62
    2 3 0 20.11
    -3 -3 0 111.96
    -3 -3 0 103.15
    -3 -3 0 103.83
    -3 -3 0 108.81
    -3 -3 0 107.93
    -3 -3 0 100.05
    3 3 0 106.12
    3 3 0 106.21
    3 3 0 101.57
    3 3 0 107.67
    3 3 0 105.46
    3 3 0 109.48
    -4 -3 0 89.53
    -4 -3 0 90.52
    -4 -3 0 95.3
    -4 -3 0 89.58
    -4 -3 0 90.74
    4 3 0 91.34
    4 3 0 88.78
    4 3 0 94.72
    4 3 0 90.68
    4 3 0 86.19
    4 3 0 94.99
    -5 -3 0 19.85
    -5 -3 0 18.44
    -5 -3 0 20.07
    5 3 0 23.88
    5 3 0 19.91
    5 3 0 20.62
    5 3 0 23.87
    5 3 0 18.86
    -6 -3 0 132.44
    -6 -3 0 134.96
    -6 -3 0 132.59
    6 3 0 133.94
    6 3 0 135.05
    6 3 0 124.48
    6 3 0 126.58
    -7 -3 0 8.68
    -7 -3 0 9.83
    -7 -3 0 9.29
    7 3 0 9.25
    7 3 0 11.33
    7 3 0 8.43
    7 3 0 12.49
    -8 -3 0 65.33
    -8 -3 0 59.74
    -8 -3 0 54.68
    8 3 0 63.88
    8 3 0 64.67
    8 3 0 56.33
    8 3 0 64.15
    -9 -3 0 27.95
    -9 -3 0 30.6
    9 3 0 31.08
    9 3 0 28.2
    9 3 0 30.21
    9 3 0 29.8
    -10 -3 0 8.16
    -10 -3 0 13.44
    -10 -3 0 9.56
    10 3 0 5.56
    10 3 0 7.39
    10 3 0 7.65
    -11 -3 0 64.65
    -11 -3 0 61.25
    11 3 0 62.95
    11 3 0 60.35
    11 3 0 66.21
    -12 -3 0 24.76
    -12 -3 0 27.97
    12 3 0 24.35
    12 3 0 28.45
    12 3 0 26.6
    13 -4 0 43.43
    -13 4 0 44.49
    12 -4 0 49.29
    12 -4 0 40.79
    -12 4 0 42.82
    -12 4 0 43.11
    11 -4 0 1.12
    11 -4 0 0.21
    11 -4 0 0.33
    -11 4 0 1.18
    -11 4 0 -2.87
    -11 4 0 2.64
    10 -4 0 4.51
    10 -4 0 3.94
    10 -4 0 2.31
    10 -4 0 3.65
    -10 4 0 4.48
    -10 4 0 4.1
    -10 4 0 4.4
    -10 4 0 4.18
    9 -4 0 -0.45
    9 -4 0 -2.68
    9 -4 0 -0.86
    9 -4 0 0.23
    -9 4 0 -0.84
    -9 4 0 -0.49
    -9 4 0 0.25
    -9 4 0 1.63
    8 -4 0 12.27
    8 -4 0 15.86
    8 -4 0 14.19
    8 -4 0 17.64
    8 -4 0 14.23
    -8 4 0 16.05
    -8 4 0 15.75
    -8 4 0 16.38
    -8 4 0 15.41
    -8 4 0 16.11
    -8 4 0 14.1
    7 -4 0 42.32
    7 -4 0 45.51
    7 -4 0 41.45
    7 -4 0 41.5
    7 -4 0 43.76
    -7 4 0 38.05
    -7 4 0 41.5
    -7 4 0 43.72
    -7 4 0 44.44
    -7 4 0 41.74
    6 -4 0 2.56
    6 -4 0 3.36
    6 -4 0 2.15
    -6 4 0 2.99
    -6 4 0 4.5
    -6 4 0 2.58
    -6 4 0 4.03
    -6 4 0 3.4
    -6 4 0 1.4
    5 -4 0 311.33
    5 -4 0 305.51
    -5 4 0 294.4
    -5 4 0 302.02
    -5 4 0 293.46
    -5 4 0 307.75
    -5 4 0 300.14
    -5 4 0 308.68
    -5 4 0 300.64
    4 -4 0 239.49
    4 -4 0 235.28
    4 -4 0 242.14
    4 -4 0 236.71
    -4 4 0 237.86
    -4 4 0 241.8
    -4 4 0 240.32
    -4 4 0 239.1
    -4 4 0 235.19
    -4 4 0 237.84
    -4 4 0 234.59
    3 -4 0 12.26
    3 -4 0 8.95
    3 -4 0 13.12
    3 -4 0 11.33
    3 -4 0 10.97
    3 -4 0 10.24
    3 -4 0 11.91
    3 -4 0 12.79
    -3 4 0 8.03
    -3 4 0 9.53
    -3 4 0 11.66
    -3 4 0 10.95
    -3 4 0 10.8
    -3 4 0 10.18
    -3 4 0 11.05
    -3 4 0 9.79
    2 -4 0 48.48
    2 -4 0 53.03
    2 -4 0 51.86
    2 -4 0 48.54
    2 -4 0 49.78
    2 -4 0 47.81
    2 -4 0 51.57
    2 -4 0 53.21
    2 -4 0 50.77
    2 -4 0 50.82
    2 -4 0 51.07
    -2 4 0 47.64
    -2 4 0 47.07
    -2 4 0 50.91
    -2 4 0 49.34
    -2 4 0 51.6
    -2 4 0 51.66
    -2 4 0 49.61
    1 -4 0 65.6
    1 -4 0 67.42
    1 -4 0 64.87
    1 -4 0 71.88
    1 -4 0 67.43
    1 -4 0 66.92
    1 -4 0 66.76
    1 -4 0 64.68
    1 -4 0 65.6
    -1 4 0 62.9
    -1 4 0 63.1
    -1 4 0 69.24
    -1 4 0 63.84
    -1 4 0 65.49
    -1 4 0 66.97
    -1 4 0 64.23
    0 -4 0 13.96
    0 -4 0 10.74
    0 -4 0 14.03
    0 -4 0 12.23
    0 -4 0 12.51
    0 -4 0 13.11
    0 -4 0 12.99
    0 4 0 12.02
    0 4 0 11.12
    0 4 0 11.31
    0 4 0 9.86
    0 4 0 11.35
    0 4 0 13.79
    0 4 0 13.1
    0 4 0 12.31
    -1 -4 0 46.28
    -1 -4 0 44.66
    -1 -4 0 42.7
    -1 -4 0 49.43
    -1 -4 0 43.18
    -1 -4 0 45.27
    -1 -4 0 46.87
    -1 -4 0 42.94
    1 4 0 44.89
    1 4 0 40.9
    1 4 0 41.71
    1 4 0 44.22
    1 4 0 43.2
    1 4 0 42.44
    1 4 0 42.64
    1 4 0 42.25
    2 4 0 11.95
    -3 -4 0 17.48
    -3 -4 0 12.99
    -3 -4 0 12.73
    -3 -4 0 13.18
    3 4 0 12.94
    3 4 0 13.78
    3 4 0 12.62
    3 4 0 14.03
    -4 -4 0 177.1
    -4 -4 0 188.83
    -4 -4 0 187.48
    -4 -4 0 185.87
    4 4 0 173.43
    4 4 0 171.02
    4 4 0 186.72
    4 4 0 176.17
    -5 -4 0 20.24
    -5 -4 0 21.14
    -5 -4 0 18.98
    -5 -4 0 21.6
    -5 -4 0 22.86
    5 4 0 20.07
    5 4 0 24.2
    5 4 0 20.76
    5 4 0 19.13
    -6 -4 0 80.58
    -6 -4 0 87.07
    -6 -4 0 81.27
    6 4 0 84.13
    6 4 0 82.34
    6 4 0 82.28
    6 4 0 82.96
    -7 -4 0 6.74
    -7 -4 0 8.32
    -7 -4 0 10.9
    7 4 0 8.01
    7 4 0 6.91
    7 4 0 11.13
    7 4 0 9.17
    -8 -4 0 81.11
    -8 -4 0 86.2
    -8 -4 0 74.31
    8 4 0 77.13
    8 4 0 81.47
    8 4 0 82.47
    8 4 0 73.05
    -9 -4 0 64.72
    -9 -4 0 70.54
    9 4 0 69.86
    9 4 0 60.02
    9 4 0 63.62
    9 4 0 69.81
    -10 -4 0 3.01
    -10 -4 0 8.58
    10 4 0 8.52
    10 4 0 5.4
    10 4 0 7.57
    -11 -4 0 12.58
    -11 -4 0 8.64
    11 4 0 8.64
    11 4 0 9.44
    11 4 0 11.63
    13 -5 0 7.17
    -13 5 0 10.44
    12 -5 0 11.13
    12 -5 0 14.31
    -12 5 0 14.12
    11 -5 0 -1.91
    11 -5 0 -1.3
    -11 5 0 1.6
    -11 5 0 -0.8
    -11 5 0 -1.42
    10 -5 0 11.79
    10 -5 0 19.06
    10 -5 0 17.58
    -10 5 0 10.63
    -10 5 0 16.52
    -10 5 0 17.7
    9 -5 0 32.05
    9 -5 0 30.88
    9 -5 0 28.31
    9 -5 0 30.12
    -9 5 0 30.92
    -9 5 0 29.16
    -9 5 0 29.28
    -9 5 0 27.07
    8 -5 0 28.05
    8 -5 0 28.99
    8 -5 0 31.21
    -8 5 0 33.89
    -8 5 0 35.44
    -8 5 0 38.63
    -8 5 0 31.13
    -8 5 0 28.07
    7 -5 0 190.92
    7 -5 0 192.34
    -7 5 0 182.6
    -7 5 0 194.02
    -7 5 0 182.5
    -7 5 0 202.59
    -7 5 0 198.87
    -7 5 0 192.4
    6 -5 0 78.11
    6 -5 0 71.35
    -6 5 0 71.81
    -6 5 0 77.87
    -6 5 0 77.67
    -6 5 0 74.73
    -6 5 0 73.55
    -6 5 0 75.85
    -6 5 0 72.66
    5 -5 0 63.35
    5 -5 0 67.65
    -5 5 0 64.7
    -5 5 0 61.66
    -5 5 0 61.98
    -5 5 0 60.45
    -5 5 0 65.05
    -5 5 0 63.77
    -5 5 0 65.82
    4 -5 0 130.8
    4 -5 0 130.72
    4 -5 0 126.49
    4 -5 0 125.49
    4 -5 0 130.36
    -4 5 0 130.13
    -4 5 0 125.75
    -4 5 0 128.96
    -4 5 0 125.57
    -4 5 0 125.27
    -4 5 0 131.42
    -4 5 0 127.45
    3 -5 0 9.51
    3 -5 0 9.5
    3 -5 0 9.7
    3 -5 0 10.96
    3 -5 0 10.41
    3 -5 0 8.92
    3 -5 0 9.49
    3 -5 0 10.28
    -3 5 0 10.3
    -3 5 0 10.64
    -3 5 0 10.12
    -3 5 0 8.49
    -3 5 0 8.14
    -3 5 0 11.26
    2 -5 0 121.85
    2 -5 0 122.09
    2 -5 0 114.78
    2 -5 0 117.76
    2 -5 0 114.79
    2 -5 0 119.49
    2 -5 0 122.93
    2 -5 0 118.02
    2 -5 0 116.98
    -2 5 0 116.14
    -2 5 0 118.46
    -2 5 0 125.49
    -2 5 0 120.68
    -2 5 0 117
    -2 5 0 120.44
    -2 5 0 126.14
    -2 5 0 115.58
    1 -5 0 61.46
    1 -5 0 61.82
    1 -5 0 64.01
    1 -5 0 59.82
    1 -5 0 61.62
    1 -5 0 64.43
    1 -5 0 59.22
    1 -5 0 59.82
    -1 5 0 61.4
    -1 5 0 55.08
    -1 5 0 62.55
    -1 5 0 64.17
    -1 5 0 60.8
    -1 5 0 58.4
    0 -5 0 48.38
    0 -5 0 48.42
    0 -5 0 45.23
    0 -5 0 47.76
    0 -5 0 44.29
    0 -5 0 49.36
    0 -5 0 50.84
    0 5 0 46.45
    0 5 0 45.64
    0 5 0 42.43
    0 5 0 48.49
    0 5 0 46.63
    0 5 0 50.67
    0 5 0 45.85
    -1 -5 0 237.45
    -1 -5 0 250.76
    -1 -5 0 240.82
    -1 -5 0 242.18
    -1 -5 0 242.33
    -1 -5 0 235.27
    1 5 0 240.04
    1 5 0 242.32
    1 5 0 254.19
    1 5 0 244
    1 5 0 245.53
    1 5 0 259.01
    1 5 0 230.88
    -2 -5 0 321.27
    -2 -5 0 318.79
    -2 -5 0 313.61
    -2 -5 0 311.83
    -2 -5 0 303.4
    2 5 0 319.35
    2 5 0 312.54
    2 5 0 324.56
    2 5 0 320.14
    -3 -5 0 3.1
    -3 -5 0 2.88
    -3 -5 0 2.81
    -3 -5 0 1.83
    3 5 0 1.9
    3 5 0 1.97
    3 5 0 2.95
    3 5 0 2.71
    -4 -5 0 79.78
    -4 -5 0 68.09
    -4 -5 0 74.28
    -4 -5 0 75.98
    4 5 0 68.64
    4 5 0 73.07
    4 5 0 71.86
    4 5 0 75.52
    -5 -5 0 19.36
    -5 -5 0 15.92
    -5 -5 0 21.82
    -5 -5 0 22.94
    5 5 0 17.82
    5 5 0 17.65
    5 5 0 23.1
    5 5 0 20.34
    -6 -5 0 54.4
    -6 -5 0 56.88
    -6 -5 0 60.09
    -6 -5 0 54.57
    -6 -5 0 57.86
    6 5 0 60.96
    6 5 0 61.7
    6 5 0 53.69
    6 5 0 52.47
    -7 -5 0 0.8
    -7 -5 0 3.41
    -7 -5 0 4.88
    7 5 0 4.93
    7 5 0 4.19
    7 5 0 6.81
    7 5 0 2.86
    -8 -5 0 40.81
    -8 -5 0 45.17
    -8 -5 0 42.97
    8 5 0 37.83
    8 5 0 41.8
    8 5 0 39.24
    8 5 0 45.73
    -9 -5 0 78.56
    -9 -5 0 82.86
    9 5 0 76.29
    9 5 0 85.7
    9 5 0 92.26
    9 5 0 86.29
    -10 -5 0 19.1
    10 5 0 14.73
    10 5 0 7.75
    10 5 0 10.34
    -11 -5 0 4.27
    -11 -5 0 1.7
    11 5 0 3.14
    11 5 0 -0.13
    11 5 0 -1.03
    13 -6 0 0.44
    -13 6 0 1.64
    12 -6 0 6.27
    -12 6 0 3.05
    -12 6 0 6.14
    11 -6 0 -5.31
    11 -6 0 0.19
    -11 6 0 -1.14
    -11 6 0 2.54
    10 -6 0 42.08
    10 -6 0 32.86
    10 -6 0 35.7
    -10 6 0 37.62
    -10 6 0 42.42
    -10 6 0 34.33
    9 -6 0 108.92
    9 -6 0 96.71
    9 -6 0 100.71
    -9 6 0 97.24
    -9 6 0 101.94
    -9 6 0 108.27
    8 -6 0 6.6
    8 -6 0 8.09
    8 -6 0 8.03
    -8 6 0 7.03
    -8 6 0 8.69
    -8 6 0 7.52
    -8 6 0 6.19
    7 -6 0 354.43
    7 -6 0 341.76
    7 -6 0 349.61
    -7 6 0 353.23
    -7 6 0 341.93
    -7 6 0 341.13
    -7 6 0 333.86
    6 -6 0 171.1
    6 -6 0 169.15
    -6 6 0 171.97
    -6 6 0 179.56
    -6 6 0 175.84
    -6 6 0 161.85
    -6 6 0 180.75
    -6 6 0 166
    5 -6 0 1.6
    5 -6 0 0.93
    5 -6 0 0.59
    5 -6 0 2.18
    -5 6 0 0.09
    -5 6 0 -1.38
    -5 6 0 0.53
    -5 6 0 1.26
    -5 6 0 1.6
    -5 6 0 1.31
    4 -6 0 88.3
    4 -6 0 89.59
    4 -6 0 87.81
    4 -6 0 89.75
    -4 6 0 89.98
    -4 6 0 89.8
    -4 6 0 86.07
    -4 6 0 91.2
    -4 6 0 86.22
    -4 6 0 87.96
    3 -6 0 6.81
    3 -6 0 2.19
    3 -6 0 2.89
    3 -6 0 1.27
    3 -6 0 2.14
    3 -6 0 2.06
    -3 6 0 2.12
    -3 6 0 1.73
    -3 6 0 1.27
    -3 6 0 2.92
    -3 6 0 3.23
    -3 6 0 1.86
    -3 6 0 1.63
    -3 6 0 2.33
    2 -6 0 149.48
    2 -6 0 148.36
    2 -6 0 147.57
    2 -6 0 142.1
    2 -6 0 147.13
    2 -6 0 148.6
    2 -6 0 138.91
    -2 6 0 141.53
    -2 6 0 147.26
    -2 6 0 145.72
    -2 6 0 146.85
    -2 6 0 143.42
    -2 6 0 142.6
    -2 6 0 148.49
    -2 6 0 142.77
    1 -6 0 82.01
    1 -6 0 93.72
    1 -6 0 91.84
    1 -6 0 88.17
    1 -6 0 93.37
    1 -6 0 88.04
    -1 6 0 84.58
    -1 6 0 86.14
    -1 6 0 95.77
    -1 6 0 93.67
    -1 6 0 86.34
    0 -6 0 4.46
    0 -6 0 3.91
    0 -6 0 2.58
    0 -6 0 4.85
    0 -6 0 6.23
    0 6 0 5.79
    0 6 0 4.41
    0 6 0 4.32
    0 6 0 5.17
    0 6 0 2.72
    0 6 0 3.75
    -1 -6 0 191.74
    -1 -6 0 199.57
    -1 -6 0 187.67
    -1 -6 0 197.32
    -1 -6 0 191.84
    -1 -6 0 191.07
    1 6 0 188.3
    1 6 0 193.47
    1 6 0 185.16
    1 6 0 188.13
    1 6 0 183.04
    -2 -6 0 26.02
    -2 -6 0 26.71
    -2 -6 0 28.63
    -2 -6 0 25.84
    -2 -6 0 28.82
    2 6 0 26.45
    2 6 0 29.19
    2 6 0 28.49
    2 6 0 25.8
    -3 -6 0 45.4
    -3 -6 0 44.94
    -3 -6 0 37.59
    -3 -6 0 48.62
    -3 -6 0 47.24
    3 6 0 45.42
    3 6 0 44.49
    3 6 0 43.31
    3 6 0 42.32
    -4 -6 0 79.32
    -4 -6 0 75.74
    -4 -6 0 78.5
    -4 -6 0 77.33
    -4 -6 0 80.87
    4 6 0 78.85
    4 6 0 73.74
    4 6 0 75.98
    4 6 0 77.96
    -5 -6 0 8.24
    -5 -6 0 4.69
    -5 -6 0 8.05
    -5 -6 0 6.55
    5 6 0 8.69
    5 6 0 7.08
    5 6 0 4.99
    5 6 0 5.34
    -6 -6 0 83.27
    -6 -6 0 88.88
    -6 -6 0 80.52
    -6 -6 0 77.94
    6 6 0 81.54
    6 6 0 86.31
    6 6 0 86.17
    6 6 0 82.09
    -7 -6 0 93.64
    -7 -6 0 95.04
    -7 -6 0 84.9
    7 6 0 85.73
    7 6 0 99.4
    7 6 0 95.55
    7 6 0 86.58
    -8 -6 0 -0.8
    -8 -6 0 1.15
    -8 -6 0 1.41
    8 6 0 1.06
    8 6 0 4.73
    8 6 0 -1.42
    8 6 0 3.8
    -9 -6 0 13.56
    9 6 0 11.16
    9 6 0 15.59
    9 6 0 13.19
    9 6 0 11.64
    -10 -6 0 7.68
    10 6 0 10.28
    10 6 0 3.69
    10 6 0 7.32
    13 -7 0 -2.43
    13 -7 0 1.39
    -13 7 0 -2.04
    12 -7 0 18.25
    12 -7 0 15.7
    -12 7 0 14.24
    -12 7 0 17.06
    11 -7 0 1.06
    11 -7 0 3.11
    11 -7 0 -0.83
    11 -7 0 2.2
    -11 7 0 -0.47
    -11 7 0 3.81
    10 -7 0 79.5
    10 -7 0 79.08
    10 -7 0 86.66
    10 -7 0 74.38
    -10 7 0 76.03
    -10 7 0 70.26
    9 -7 0 47.16
    9 -7 0 46.45
    9 -7 0 49.48
    9 -7 0 51.97
    -9 7 0 49.55
    -9 7 0 53.21
    8 -7 0 7.31
    8 -7 0 14.58
    8 -7 0 7.5
    -8 7 0 5.54
    -8 7 0 9.57
    -8 7 0 4.84
    7 -7 0 28.7
    7 -7 0 26.94
    7 -7 0 29.77
    -7 7 0 30.96
    -7 7 0 30.37
    -7 7 0 29.56
    -7 7 0 32.4
    6 -7 0 10.36
    6 -7 0 13.47
    -6 7 0 11.72
    -6 7 0 8.33
    -6 7 0 10.36
    -6 7 0 10.06
    -6 7 0 10.31
    -6 7 0 11.27
    5 -7 0 31.36
    5 -7 0 35.14
    5 -7 0 30.09
    5 -7 0 33.83
    -5 7 0 33.15
    -5 7 0 30.33
    -5 7 0 32.06
    -5 7 0 31.3
    -5 7 0 27.22
    -5 7 0 32.3
    4 -7 0 122.45
    4 -7 0 119.6
    4 -7 0 121.24
    4 -7 0 124.97
    4 -7 0 118.34
    4 -7 0 121.77
    -4 7 0 118.82
    -4 7 0 118.49
    -4 7 0 116.21
    -4 7 0 132.16
    3 -7 0 6.89
    3 -7 0 6.35
    3 -7 0 8.67
    3 -7 0 6.76
    3 -7 0 7.48
    -3 7 0 5.78
    -3 7 0 8.04
    -3 7 0 7.42
    -3 7 0 6.77
    -3 7 0 8.95
    -3 7 0 6.06
    2 -7 0 107.61
    2 -7 0 109.86
    2 -7 0 104.79
    2 -7 0 106.76
    2 -7 0 106.3
    2 -7 0 104.74
    -2 7 0 107.08
    -2 7 0 108.37
    -2 7 0 106.1
    -2 7 0 108.17
    -2 7 0 101.68
    -2 7 0 102.03
    1 -7 0 114.95
    1 -7 0 113.07
    1 -7 0 115.36
    1 -7 0 115.59
    1 -7 0 108.3
    -1 7 0 108.47
    -1 7 0 104.95
    -1 7 0 108.6
    -1 7 0 116.5
    0 -7 0 46.54
    0 -7 0 47.95
    0 -7 0 45.35
    0 -7 0 43.27
    0 -7 0 44.63
    0 -7 0 46.99
    0 7 0 45.12
    0 7 0 41.98
    0 7 0 43.07
    0 7 0 49.88
    0 7 0 42.9
    -1 -7 0 8.24
    -1 -7 0 11.09
    -1 -7 0 8.77
    -1 -7 0 8.83
    -1 -7 0 7.48
    1 7 0 11.52
    1 7 0 9.26
    1 7 0 8.53
    1 7 0 8.17
    1 7 0 11.03
    -2 -7 0 4.65
    -2 -7 0 4.49
    -2 -7 0 6.5
    -2 -7 0 6.04
    -2 -7 0 5.95
    2 7 0 6.58
    2 7 0 8.12
    2 7 0 6.14
    2 7 0 4.73
    -3 -7 0 11.45
    -3 -7 0 12.71
    -3 -7 0 10.59
    -3 -7 0 12.69
    3 7 0 12.16
    3 7 0 13.09
    3 7 0 9.91
    3 7 0 10.13
    -4 -7 0 62.11
    -4 -7 0 76.27
    -4 -7 0 72.99
    -4 -7 0 72.35
    4 7 0 76.35
    4 7 0 71.48
    4 7 0 77.34
    4 7 0 70.78
    -5 -7 0 2.14
    -5 -7 0 0.15
    -5 -7 0 -1.13
    5 7 0 0.85
    5 7 0 1.18
    5 7 0 5.09
    5 7 0 3.72
    -6 -7 0 27.89
    -6 -7 0 31.85
    -6 -7 0 34.84
    6 7 0 26.34
    6 7 0 38.48
    6 7 0 29.03
    6 7 0 32.36
    -7 -7 0 70.1
    -7 -7 0 69.93
    -7 -7 0 72.61
    7 7 0 70.15
    7 7 0 66.37
    7 7 0 67.58
    7 7 0 76.82
    -8 -7 0 11.36
    -8 -7 0 11.29
    8 7 0 3.87
    8 7 0 7.47
    8 7 0 6.27
    8 7 0 7.79
    -9 -7 0 6.68
    -9 -7 0 2.6
    9 7 0 5.43
    9 7 0 4.93
    9 7 0 2.09
    9 7 0 3.78
    -10 -7 0 14.33
    10 7 0 14
    10 7 0 17.06
    10 7 0 16.43
    12 -8 0 35.92
    12 -8 0 39.23
    -12 8 0 43.97
    -12 8 0 47.86
    11 -8 0 17.55
    11 -8 0 19.39
    11 -8 0 21.06
    11 -8 0 17.64
    -11 8 0 14.91
    -11 8 0 16.96
    10 -8 0 13.12
    10 -8 0 25.37
    10 -8 0 22.71
    10 -8 0 18.3
    -10 8 0 20.5
    -10 8 0 20.15
    9 -8 0 47.98
    9 -8 0 46.67
    9 -8 0 46.62
    9 -8 0 48.16
    -9 8 0 49.16
    -9 8 0 47.92
    -9 8 0 44.32
    8 -8 0 32.9
    8 -8 0 37.46
    8 -8 0 34.2
    -8 8 0 35.03
    -8 8 0 35.52
    -8 8 0 29.42
    7 -8 0 42.03
    7 -8 0 46.48
    -7 8 0 46.64
    -7 8 0 44.7
    -7 8 0 45.07
    -7 8 0 50.31
    -7 8 0 46.47
    -7 8 0 48.99
    6 -8 0 3.06
    6 -8 0 2.49
    6 -8 0 3.39
    6 -8 0 0.34
    -6 8 0 4.84
    -6 8 0 2.03
    -6 8 0 1.59
    -6 8 0 1.97
    -6 8 0 5.11
    5 -8 0 8.32
    5 -8 0 3.74
    5 -8 0 4.96
    5 -8 0 3.28
    -5 8 0 4.49
    -5 8 0 2.97
    -5 8 0 5.17
    -5 8 0 2.5
    -5 8 0 4.92
    -5 8 0 4.49
    4 -8 0 131.19
    4 -8 0 131.34
    4 -8 0 132.17
    4 -8 0 136.65
    4 -8 0 130.47
    -4 8 0 133.31
    -4 8 0 126.08
    -4 8 0 133.74
    -4 8 0 137.73
    -4 8 0 120.92
    3 -8 0 89.12
    3 -8 0 84.78
    3 -8 0 86.88
    3 -8 0 92.53
    3 -8 0 90.64
    -3 8 0 83.72
    -3 8 0 86.91
    -3 8 0 92.27
    -3 8 0 86.02
    -3 8 0 86.23
    -3 8 0 89.43
    2 -8 0 1.8
    2 -8 0 1.91
    2 -8 0 1.1
    2 -8 0 4.03
    2 -8 0 2.42
    -2 8 0 1.92
    -2 8 0 0.56
    -2 8 0 1.41
    -2 8 0 0.9
    -2 8 0 1.7
    -2 8 0 3.31
    1 -8 0 160.56
    1 -8 0 162.97
    1 -8 0 149.73
    1 -8 0 156.67
    1 -8 0 148.29
    -1 8 0 156.92
    -1 8 0 156.56
    -1 8 0 148.28
    -1 8 0 163.99
    -1 8 0 160.79
    0 -8 0 68.3
    0 -8 0 69.95
    0 -8 0 76.66
    0 -8 0 74.41
    0 8 0 75.71
    0 8 0 80.68
    0 8 0 73.38
    -1 -8 0 50.23
    -1 -8 0 52.71
    -1 -8 0 50.86
    1 8 0 56.19
    1 8 0 50.67
    1 8 0 55.88
    1 8 0 52.16
    1 8 0 53.93
    -2 -8 0 64.22
    -2 -8 0 61.05
    -2 -8 0 59.92
    -2 -8 0 59.53
    -2 -8 0 59.85
    2 8 0 64.6
    2 8 0 60.18
    2 8 0 69.23
    2 8 0 61.94
    -3 -8 0 19.09
    -3 -8 0 23.27
    -3 -8 0 19.55
    -3 -8 0 21.66
    3 8 0 16.97
    3 8 0 13.93
    3 8 0 16.25
    3 8 0 22.31
    -4 -8 0 140.95
    -4 -8 0 138.81
    -4 -8 0 132.54
    -4 -8 0 134.5
    4 8 0 139.89
    4 8 0 138.93
    4 8 0 133.32
    4 8 0 138.71
    -5 -8 0 100.26
    -5 -8 0 99.21
    -5 -8 0 103.97
    5 8 0 99.56
    5 8 0 101.18
    5 8 0 104.59
    5 8 0 107.02
    -6 -8 0 0.14
    -6 -8 0 0.88
    6 8 0 2.54
    6 8 0 3.68
    6 8 0 -0.67
    6 8 0 -1.32
    -7 -8 0 38.49
    -7 -8 0 32.57
    7 8 0 34.27
    7 8 0 29.05
    7 8 0 32.21
    7 8 0 35.39
    -8 -8 0 23.84
    8 8 0 25.1
    8 8 0 32.35
    8 8 0 31.37
    8 8 0 32.76
    -9 -8 0 -0.13
    -9 -8 0 2.84
    9 8 0 4.78
    9 8 0 2
    9 8 0 3.9
    12 -9 0 26.62
    12 -9 0 27.82
    -12 9 0 34.59
    -12 9 0 28.31
    11 -9 0 70.02
    11 -9 0 62.16
    11 -9 0 70.23
    11 -9 0 57.8
    -11 9 0 65.31
    -11 9 0 70.03
    10 -9 0 12.08
    10 -9 0 11.7
    10 -9 0 16.98
    10 -9 0 13.34
    -10 9 0 13.86
    -10 9 0 12.93
    9 -9 0 3.29
    9 -9 0 3.2
    9 -9 0 1.07
    9 -9 0 2.85
    -9 9 0 1.27
    -9 9 0 0.15
    -9 9 0 1.74
    8 -9 0 15.17
    8 -9 0 16.05
    -8 9 0 16.81
    -8 9 0 11.39
    -8 9 0 13.98
    7 -9 0 25.29
    7 -9 0 20.38
    -7 9 0 20.71
    -7 9 0 23.3
    -7 9 0 21.48
    -7 9 0 22.43
    -7 9 0 20.59
    6 -9 0 31.26
    6 -9 0 32.24
    6 -9 0 28.67
    6 -9 0 33.39
    -6 9 0 30.81
    -6 9 0 32.67
    -6 9 0 33.63
    -6 9 0 31.79
    -6 9 0 30.81
    5 -9 0 2.58
    5 -9 0 5.09
    5 -9 0 4.43
    5 -9 0 5.23
    5 -9 0 5.43
    -5 9 0 3.57
    -5 9 0 3.53
    -5 9 0 4.88
    -5 9 0 4.27
    -5 9 0 2.44
    4 -9 0 61.06
    4 -9 0 65.38
    4 -9 0 62.51
    4 -9 0 61.59
    4 -9 0 62.37
    -4 9 0 55.21
    -4 9 0 61.73
    -4 9 0 57.39
    -4 9 0 60.19
    -4 9 0 59.17
    -4 9 0 61.36
    3 -9 0 170.25
    3 -9 0 172.04
    3 -9 0 181.26
    3 -9 0 177.31
    3 -9 0 175.09
    -3 9 0 165.83
    -3 9 0 181.26
    -3 9 0 168.19
    -3 9 0 189.84
    -3 9 0 173.17
    -3 9 0 171.37
    2 -9 0 25.04
    2 -9 0 23.52
    2 -9 0 24.02
    2 -9 0 26.58
    2 -9 0 31.62
    -2 9 0 25.02
    -2 9 0 24.97
    -2 9 0 27.86
    -2 9 0 28.85
    -2 9 0 24.57
    -2 9 0 22.03
    1 -9 0 48.4
    1 -9 0 48.18
    1 -9 0 42.71
    1 -9 0 45.64
    1 -9 0 48.15
    -1 9 0 48.63
    -1 9 0 43.44
    -1 9 0 48.97
    -1 9 0 45.26
    0 -9 0 9.57
    0 -9 0 14.14
    0 -9 0 12.2
    0 -9 0 11.02
    0 9 0 14.66
    0 9 0 13.95
    0 9 0 12.28
    -1 -9 0 63.38
    -1 -9 0 60.59
    -1 -9 0 69.33
    1 9 0 63.3
    1 9 0 64.12
    1 9 0 63.33
    -2 -9 0 73.44
    -2 -9 0 77.44
    -2 -9 0 73.51
    2 9 0 78.86
    2 9 0 81.77
    2 9 0 80.15
    2 9 0 82.52
    -3 -9 0 6.2
    -3 -9 0 3.21
    -3 -9 0 1.25
    3 9 0 4.24
    3 9 0 5.6
    3 9 0 4.43
    3 9 0 6.74
    -4 -9 0 91.55
    -4 -9 0 86.87
    -4 -9 0 93.43
    4 9 0 93.97
    4 9 0 89.35
    4 9 0 88.26
    4 9 0 87.94
    -5 -9 0 28
    -5 -9 0 33.48
    -5 -9 0 26.4
    5 9 0 25.26
    5 9 0 30.02
    5 9 0 26.16
    5 9 0 27.37
    -6 -9 0 6.05
    -6 -9 0 5.57
    6 9 0 4.93
    6 9 0 4.39
    6 9 0 5.44
    6 9 0 6.53
    -7 -9 0 2.52
    -7 -9 0 4.38
    7 9 0 8.35
    7 9 0 5.44
    7 9 0 7.68
    7 9 0 10.25
    -8 -9 0 9.88
    8 9 0 14.48
    8 9 0 5.72
    8 9 0 11.16
    9 9 0 8.82
    12 -10 0 20.26
    12 -10 0 11.4
    -12 10 0 17.53
    -12 10 0 17.21
    11 -10 0 44.31
    11 -10 0 51.45
    11 -10 0 56.01
    11 -10 0 47.35
    -11 10 0 50.2
    -11 10 0 51.28
    10 -10 0 5.86
    10 -10 0 5.14
    10 -10 0 4.68
    10 -10 0 9.86
    -10 10 0 -2.7
    -10 10 0 4.86
    9 -10 0 7.19
    9 -10 0 9.86
    9 -10 0 9.47
    -9 10 0 8.99
    -9 10 0 14.47
    8 -10 0 14.72
    8 -10 0 16.17
    -8 10 0 16.92
    -8 10 0 13.75
    -8 10 0 13.02
    7 -10 0 18.46
    7 -10 0 15.08
    7 -10 0 14.1
    7 -10 0 16.21
    -7 10 0 17.06
    -7 10 0 16.59
    -7 10 0 17.55
    -7 10 0 18.66
    6 -10 0 66.18
    6 -10 0 66.75
    6 -10 0 66.25
    -6 10 0 65.7
    -6 10 0 63.51
    -6 10 0 62.84
    -6 10 0 64.29
    5 -10 0 70.72
    5 -10 0 72.55
    5 -10 0 72.2
    5 -10 0 75.51
    -5 10 0 69.73
    -5 10 0 75.61
    -5 10 0 72.38
    -5 10 0 71.23
    4 -10 0 6.27
    4 -10 0 5.08
    4 -10 0 6.68
    4 -10 0 5.73
    4 -10 0 8.9
    -4 10 0 6.76
    -4 10 0 5.88
    -4 10 0 9.56
    -4 10 0 7.76
    -4 10 0 7.96
    -4 10 0 8.39
    3 -10 0 54.88
    3 -10 0 53.23
    3 -10 0 59.54
    3 -10 0 48.34
    -3 10 0 53.26
    -3 10 0 47.04
    -3 10 0 60.68
    -3 10 0 53.61
    -3 10 0 55.68
    -3 10 0 55.78
    2 -10 0 1.49
    2 -10 0 -0.33
    2 -10 0 0.08
    2 -10 0 -1.31
    2 -10 0 -0.14
    -2 10 0 -0.27
    -2 10 0 -1.38
    -2 10 0 -0.07
    -2 10 0 -0.25
    -2 10 0 0.35
    -2 10 0 0.83
    1 -10 0 35.28
    1 -10 0 41.81
    1 -10 0 42.18
    1 -10 0 39.03
    -1 10 0 37.67
    -1 10 0 40.58
    -1 10 0 37.32
    -1 10 0 40.9
    0 -10 0 24.59
    0 -10 0 19.8
    0 -10 0 17.38
    0 10 0 21.53
    0 10 0 23.72
    0 10 0 24.6
    -1 -10 0 31.89
    -1 -10 0 29.56
    -1 -10 0 35
    1 10 0 32.14
    1 10 0 29.91
    -2 -10 0 111.51
    -2 -10 0 116.29
    -2 -10 0 113.84
    2 10 0 116.17
    2 10 0 115.36
    2 10 0 122.11
    -3 -10 0 83.12
    -3 -10 0 71.65
    -3 -10 0 72.71
    3 10 0 75.02
    3 10 0 79.61
    3 10 0 78.61
    -4 -10 0 8.65
    -4 -10 0 6.01
    -4 -10 0 8.69
    4 10 0 8.35
    4 10 0 8.66
    4 10 0 9.11
    -5 -10 0 39.23
    -5 -10 0 46.13
    5 10 0 38.37
    5 10 0 45.11
    5 10 0 46.24
    -6 -10 0 -2.52
    -6 -10 0 0.6
    6 10 0 2.56
    6 10 0 -4.32
    6 10 0 -1.57
    -7 -10 0 38.05
    7 10 0 36.47
    7 10 0 39.72
    7 10 0 33.76
    -8 -10 0 7.25
    -8 -10 0 4.65
    8 10 0 5.45
    8 10 0 6.74
    8 10 0 6.99
    11 -11 0 8.84
    11 -11 0 9.6
    11 -11 0 11.35
    -11 11 0 15.62
    10 -11 0 1.21
    10 -11 0 0.93
    10 -11 0 4.01
    10 -11 0 -1.8
    -10 11 0 4.27
    -10 11 0 -1.26
    9 -11 0 23.35
    9 -11 0 22.01
    -9 11 0 24.15
    -9 11 0 28.67
    8 -11 0 43.98
    8 -11 0 59.14
    -8 11 0 50.52
    -8 11 0 40.66
    -8 11 0 43.91
    7 -11 0 10.57
    7 -11 0 11.15
    7 -11 0 7.48
    -7 11 0 9.35
    -7 11 0 9.36
    -7 11 0 10.86
    -7 11 0 11.16
    6 -11 0 95.04
    6 -11 0 105.23
    6 -11 0 103.27
    -6 11 0 95.97
    -6 11 0 98.09
    -6 11 0 105.71
    -6 11 0 95.47
    5 -11 0 96.01
    5 -11 0 97.08
    5 -11 0 95.19
    -5 11 0 95.71
    -5 11 0 101.62
    -5 11 0 99.15
    -5 11 0 99.15
    4 -11 0 -0.32
    4 -11 0 0.39
    -4 11 0 0.07
    -4 11 0 2.35
    -4 11 0 0.01
    -4 11 0 2.29
    3 -11 0 4.75
    3 -11 0 5.05
    3 -11 0 5.03
    -3 11 0 4.03
    -3 11 0 3.03
    -3 11 0 5.13
    -3 11 0 2.45
    -3 11 0 3.45
    2 -11 0 19.34
    2 -11 0 17
    -2 11 0 21.78
    -2 11 0 17.27
    -2 11 0 19.85
    -2 11 0 15.89
    -2 11 0 18.82
    1 -11 0 38.48
    1 -11 0 50.89
    1 -11 0 42.86
    -1 11 0 38.49
    -1 11 0 47.35
    -1 11 0 39.63
    -1 11 0 40.59
    0 -11 0 79.29
    0 -11 0 79.64
    0 -11 0 83.46
    0 11 0 88.85
    0 11 0 85.51
    -1 -11 0 -0.12
    -1 -11 0 -1.08
    -1 -11 0 -3.12
    1 11 0 0.05
    1 11 0 1.64
    -2 -11 0 113.08
    -2 -11 0 111.78
    -2 -11 0 109.7
    2 11 0 104
    2 11 0 112.48
    2 11 0 108.31
    -3 -11 0 33.5
    -3 -11 0 38.02
    -3 -11 0 41.36
    3 11 0 35.72
    3 11 0 44.7
    3 11 0 39.26
    -4 -11 0 5.41
    -4 -11 0 4.06
    -4 -11 0 2.16
    4 11 0 0.78
    4 11 0 3.64
    4 11 0 2.72
    -5 -11 0 12.95
    -5 -11 0 9.44
    5 11 0 18.55
    5 11 0 18.29
    5 11 0 19.15
    -6 -11 0 1.95
    6 11 0 3.35
    6 11 0 6.65
    6 11 0 7.68
    -7 -11 0 48.82
    -7 -11 0 46.13
    7 11 0 50.28
    7 11 0 36.84
    7 11 0 55.52
    11 -12 0 14.59
    11 -12 0 15.71
    -11 12 0 22.08
    -11 12 0 18.19
    10 -12 0 -0.13
    10 -12 0 0.3
    10 -12 0 -0.1
    -10 12 0 -0.37
    -10 12 0 4.41
    9 -12 0 43.9
    -9 12 0 43.2
    -9 12 0 45.42
    -9 12 0 40.81
    8 -12 0 73.98
    -8 12 0 77.46
    -8 12 0 71.63
    -8 12 0 66.29
    7 -12 0 3.79
    7 -12 0 3.01
    -7 12 0 2.36
    -7 12 0 3.7
    -7 12 0 4.65
    -7 12 0 2.33
    6 -12 0 30.11
    6 -12 0 28.57
    -6 12 0 35.92
    -6 12 0 31.48
    -6 12 0 34.22
    -6 12 0 30
    5 -12 0 24.04
    5 -12 0 21
    -5 12 0 28.7
    -5 12 0 24.65
    -5 12 0 22.61
    -5 12 0 25.82
    4 -12 0 4.76
    4 -12 0 7.07
    -4 12 0 3.77
    -4 12 0 5.12
    -4 12 0 2.76
    -4 12 0 5.2
    3 -12 0 62.18
    3 -12 0 66.34
    -3 12 0 66.7
    -3 12 0 67.07
    -3 12 0 60.75
    -3 12 0 66.15
    2 -12 0 23.82
    2 -12 0 19.89
    -2 12 0 24.46
    -2 12 0 19.68
    -2 12 0 23.55
    -2 12 0 18.43
    -2 12 0 19.1
    1 -12 0 47.23
    1 -12 0 50.71
    -1 12 0 45.27
    -1 12 0 51.8
    -1 12 0 47.36
    -1 12 0 44.86
    0 -12 0 166.9
    0 -12 0 176.28
    0 -12 0 156.77
    0 12 0 168.83
    0 12 0 181.15
    0 12 0 169.14
    -1 -12 0 33.33
    -1 -12 0 29.79
    -1 -12 0 31.46
    1 12 0 32.24
    1 12 0 35.05
    -2 -12 0 2.85
    -2 -12 0 3.6
    -2 -12 0 5.17
    2 12 0 3.5
    2 12 0 6
    -3 -12 0 20.69
    -3 -12 0 16.46
    -3 -12 0 23.15
    3 12 0 11.02
    3 12 0 18.97
    3 12 0 13.03
    -4 -12 0 7.08
    -4 -12 0 -2.77
    4 12 0 1.84
    4 12 0 3.08
    4 12 0 4.26
    -5 -12 0 22.22
    5 12 0 21.45
    5 12 0 25.2
    5 12 0 22.37
    -6 -12 0 2.78
    -6 -12 0 3.17
    6 12 0 2.82
    6 12 0 4.49
    6 12 0 3.39
    10 -13 0 7.06
    10 -13 0 9.12
    10 -13 0 9.76
    -10 13 0 9.63
    -10 13 0 12.74
    9 -13 0 21.78
    9 -13 0 14.93
    -9 13 0 19.31
    -9 13 0 14.96
    -9 13 0 19.85
    8 -13 0 49.67
    -8 13 0 45.74
    -8 13 0 52.41
    -8 13 0 43.8
    7 -13 0 17.56
    7 -13 0 17.4
    -7 13 0 20.58
    -7 13 0 15.4
    -7 13 0 11.78
    -7 13 0 16.12
    6 -13 0 1.61
    6 -13 0 3.15
    -6 13 0 2.34
    -6 13 0 2.73
    -6 13 0 4.06
    -6 13 0 1.75
    5 -13 0 4.62
    5 -13 0 6.3
    -5 13 0 7.76
    -5 13 0 6.34
    -5 13 0 3.7
    -5 13 0 4.49
    4 -13 0 5.69
    4 -13 0 5.53
    -4 13 0 7.4
    -4 13 0 4.37
    -4 13 0 7.75
    -4 13 0 7.24
    3 -13 0 43.09
    3 -13 0 43.6
    -3 13 0 43.74
    -3 13 0 46.03
    -3 13 0 43.55
    -3 13 0 42.76
    2 -13 0 39.5
    2 -13 0 41.05
    -2 13 0 46.09
    -2 13 0 41.67
    -2 13 0 35
    1 -13 0 1.8
    1 -13 0 1.21
    -1 13 0 2.79
    -1 13 0 0.32
    -1 13 0 2.93
    -1 13 0 1.22
    0 -13 0 53.94
    0 -13 0 51.79
    0 13 0 53.75
    0 13 0 54.78
    0 13 0 56.67
    -1 -13 0 29.36
    -1 -13 0 28.52
    1 13 0 25.14
    1 13 0 34.69
    -2 -13 0 10.9
    -2 -13 0 10.8
    2 13 0 13.66
    2 13 0 12.61
    -3 -13 0 36.73
    -3 -13 0 49.66
    3 13 0 36.34
    3 13 0 47.8
    -4 -13 0 2.4
    -4 -13 0 7.41
    4 13 0 -0.44
    4 13 0 0.35
    -5 -13 0 23.68
    -5 -13 0 27.29
    5 13 0 33.41
    5 13 0 22.14
    5 13 0 25.39
    9 -14 0 -4.06
    9 -14 0 -2.63
    -9 14 0 -1.21
    -9 14 0 0.12
    -9 14 0 4.49
    8 -14 0 0.08
    -8 14 0 5.92
    -8 14 0 6.63
    -8 14 0 11.12
    7 -14 0 3.58
    7 -14 0 2.83
    -7 14 0 1.32
    -7 14 0 3.49
    -7 14 0 0.03
    -7 14 0 3.12
    6 -14 0 8.16
    6 -14 0 14.83
    -6 14 0 11.52
    -6 14 0 10.91
    -6 14 0 22.4
    -6 14 0 18.7
    5 -14 0 41.76
    5 -14 0 34.44
    -5 14 0 42.02
    -5 14 0 43.49
    -5 14 0 33
    -5 14 0 39.46
    4 -14 0 0.55
    4 -14 0 -2.07
    -4 14 0 -0.47
    -4 14 0 2.88
    -4 14 0 3.02
    -4 14 0 4.65
    3 -14 0 31.36
    3 -14 0 33.03
    -3 14 0 32.35
    -3 14 0 34.77
    -3 14 0 38.46
    2 -14 0 91.44
    2 -14 0 100.97
    -2 14 0 95.83
    -2 14 0 101.05
    -2 14 0 105.06
    1 -14 0 36.72
    1 -14 0 35.34
    -1 14 0 33.24
    -1 14 0 31.29
    -1 14 0 37.62
    0 -14 0 15.52
    0 -14 0 12.9
    0 14 0 15.5
    0 14 0 11.54
    -1 -14 0 14.32
    -1 -14 0 18.6
    -1 -14 0 22.37
    1 14 0 14.12
    1 14 0 15.31
    1 14 0 17.73
    -2 -14 0 15.98
    -2 -14 0 17.33
    -2 -14 0 22.16
    2 14 0 24.13
    2 14 0 18.01
    -3 -14 0 31.31
    -3 -14 0 25.73
    -3 -14 0 39.02
    3 14 0 42.63
    3 14 0 31.56
    -4 -14 0 1.55
    -4 -14 0 -2.41
    4 14 0 3.25
    4 14 0 1.66
    8 -15 0 -2.06
    -8 15 0 2.37
    -8 15 0 6.12
    7 -15 0 6.64
    -7 15 0 8.83
    -7 15 0 15.67
    -7 15 0 13.41
    6 -15 0 -4.54
    6 -15 0 3.41
    -6 15 0 0.6
    -6 15 0 2.92
    -6 15 0 -1.2
    5 -15 0 41.46
    5 -15 0 38.02
    -5 15 0 45.33
    -5 15 0 45.79
    -5 15 0 48.67
    4 -15 0 27.88
    4 -15 0 22.09
    -4 15 0 33.07
    -4 15 0 27.1
    3 -15 0 13.41
    3 -15 0 16.98
    -3 15 0 12.98
    -3 15 0 17.44
    2 -15 0 36.9
    2 -15 0 32.13
    -2 15 0 41.15
    -2 15 0 34.1
    1 -15 0 2.87
    1 -15 0 -0.64
    -1 15 0 -0.27
    -1 15 0 -0.57
    0 -15 0 34.3
    0 -15 0 26.08
    0 15 0 23.29
    0 15 0 29.54
    -1 -15 0 17.13
    -1 -15 0 19.45
    1 15 0 11.42
    1 15 0 15.48
    -2 -15 0 23.27
    -2 -15 0 16.95
    -2 -15 0 18.17
    2 15 0 19.44
    2 15 0 17.86
    6 -16 0 1.25
    6 -16 0 -11.64
    -6 16 0 -3.16
    -6 16 0 -0.05
    5 -16 0 31.42
    5 -16 0 14.99
    -5 16 0 31.35
    -5 16 0 31.5
    4 -16 0 64.8
    4 -16 0 75.95
    -4 16 0 82.44
    -4 16 0 83.19
    3 -16 0 2.27
    3 -16 0 2.72
    -3 16 0 2.39
    -3 16 0 -1.58
    2 -16 0 56.11
    2 -16 0 32.35
    -2 16 0 40.17
    -2 16 0 45.99
    1 -16 0 2.15
    1 -16 0 -3.56
    -1 16 0 3.51
    -1 16 0 -0.46
    0 -16 0 36.42
    0 -16 0 38.39
    0 16 0 34.23
    0 16 0 32.92
    0 16 -1 6.25
    0 16 -1 6.13
    0 -16 1 1.34
    0 -16 1 17.19
    -1 16 -1 42.75
    -1 16 -1 33.04
    1 -16 1 23.96
    1 -16 1 33.35
    -2 16 -1 1.45
    -2 16 -1 4.76
    2 -16 1 3.67
    2 -16 1 6.74
    -3 16 -1 27.3
    -3 16 -1 21.36
    3 -16 1 24.48
    3 -16 1 18.17
    -4 16 -1 4.75
    -4 16 -1 0.65
    4 -16 1 -3.41
    4 -16 1 5.09
    -5 16 -1 7.35
    -5 16 -1 2.82
    -5 16 -1 9.93
    5 -16 1 -2.07
    5 -16 1 7.66
    -6 16 -1 19.48
    -6 16 -1 29.34
    -6 16 -1 24.16
    6 -16 1 14.45
    6 -16 1 24.93
    -7 16 -1 10.72
    2 15 -1 20.5
    -2 -15 1 35.15
    -2 -15 1 22.03
    1 15 -1 10.69
    1 15 -1 13.14
    -1 -15 1 9.2
    -1 -15 1 11.56
    0 15 -1 13.72
    0 15 -1 5.35
    0 -15 1 9.06
    0 -15 1 12.26
    -1 15 -1 15.41
    -1 15 -1 26.43
    1 -15 1 26.1
    1 -15 1 20.13
    -2 15 -1 4.03
    -2 15 -1 3.73
    2 -15 1 9.31
    2 -15 1 3.73
    -3 15 -1 61.38
    -3 15 -1 68.95
    -3 15 -1 63.54
    3 -15 1 58.84
    3 -15 1 61.51
    -4 15 -1 64.92
    -4 15 -1 64.98
    -4 15 -1 70.93
    4 -15 1 59.73
    4 -15 1 71.43
    -5 15 -1 -0.87
    -5 15 -1 2.08
    -5 15 -1 -1.89
    5 -15 1 -7.93
    5 -15 1 0.6
    -6 15 -1 40.67
    -6 15 -1 43.41
    -6 15 -1 42.85
    6 -15 1 39.7
    6 -15 1 46.78
    -7 15 -1 16.13
    -7 15 -1 14.41
    -7 15 -1 16.54
    7 -15 1 10.89
    -8 15 -1 7.7
    -8 15 -1 3.94
    8 -15 1 -3.73
    4 14 -1 36.12
    4 14 -1 38.41
    -4 -14 1 29.62
    -4 -14 1 45.55
    3 14 -1 2.76
    3 14 -1 1.87
    -3 -14 1 5.69
    -3 -14 1 8.76
    2 14 -1 20.76
    2 14 -1 24.05
    -2 -14 1 21.25
    -2 -14 1 26.15
    1 14 -1 23.71
    1 14 -1 25.34
    -1 -14 1 18.66
    -1 -14 1 26.34
    0 14 -1 6.78
    0 14 -1 3.76
    0 -14 1 6.33
    0 -14 1 2.7
    -1 14 -1 44.38
    -1 14 -1 48.24
    -1 14 -1 47.37
    1 -14 1 40.52
    1 -14 1 50.84
    -2 14 -1 5.88
    -2 14 -1 9.38
    -2 14 -1 6.38
    -2 14 -1 5.4
    2 -14 1 3.2
    2 -14 1 4.95
    -3 14 -1 30.83
    -3 14 -1 26.03
    -3 14 -1 27.01
    -3 14 -1 27.89
    3 -14 1 20.03
    3 -14 1 22.25
    -4 14 -1 59.74
    -4 14 -1 52.21
    -4 14 -1 62.24
    -4 14 -1 57.76
    4 -14 1 53.37
    4 -14 1 59.59
    -5 14 -1 7
    -5 14 -1 12.64
    -5 14 -1 10.47
    -5 14 -1 7.5
    5 -14 1 7.48
    5 -14 1 6.86
    -6 14 -1 8.84
    -6 14 -1 13.24
    -6 14 -1 10.34
    -6 14 -1 12.67
    6 -14 1 10.33
    6 -14 1 10.1
    -7 14 -1 9.98
    -7 14 -1 11.66
    -7 14 -1 11.54
    -7 14 -1 7.88
    7 -14 1 4.75
    7 -14 1 9.46
    -8 14 -1 9.02
    -8 14 -1 11.86
    -8 14 -1 4.93
    8 -14 1 7.3
    -9 14 -1 57.23
    -9 14 -1 55.68
    9 -14 1 70.53
    5 13 -1 4.13
    5 13 -1 7.23
    5 13 -1 6.37
    -5 -13 1 8.86
    4 13 -1 44.11
    4 13 -1 40.68
    4 13 -1 43.07
    -4 -13 1 46.08
    -4 -13 1 49.2
    -4 -13 1 40.65
    3 13 -1 4.76
    3 13 -1 -0.49
    -3 -13 1 0.28
    -3 -13 1 1.11
    -3 -13 1 0.03
    2 13 -1 5.02
    2 13 -1 9.33
    -2 -13 1 2.96
    -2 -13 1 18
    -2 -13 1 9.22
    1 13 -1 17.59
    1 13 -1 21.57
    -1 -13 1 18.91
    -1 -13 1 21.5
    -1 -13 1 17.08
    0 13 -1 1.31
    0 13 -1 3.06
    0 13 -1 2.14
    0 -13 1 1.45
    0 -13 1 4.42
    0 -13 1 6.59
    -1 13 -1 74.22
    -1 13 -1 74.05
    -1 13 -1 76.28
    -1 13 -1 77.61
    -1 13 -1 76.25
    1 -13 1 75.3
    1 -13 1 77.64
    1 -13 1 76.71
    -2 13 -1 59.24
    -2 13 -1 57.27
    -2 13 -1 63.46
    -2 13 -1 58.09
    2 -13 1 60.01
    2 -13 1 60.74
    -3 13 -1 7
    -3 13 -1 6.1
    -3 13 -1 4.12
    -3 13 -1 1.56
    3 -13 1 4.5
    3 -13 1 8.3
    -4 13 -1 54.15
    -4 13 -1 64.05
    -4 13 -1 55.95
    -4 13 -1 53.35
    4 -13 1 56.12
    4 -13 1 59.65
    -5 13 -1 1.74
    -5 13 -1 5.49
    -5 13 -1 1.03
    -5 13 -1 5.14
    5 -13 1 0.29
    5 -13 1 2.37
    -6 13 -1 22.66
    -6 13 -1 18.79
    -6 13 -1 23.35
    -6 13 -1 24.26
    6 -13 1 17.97
    6 -13 1 19.66
    -7 13 -1 15.39
    -7 13 -1 13.9
    -7 13 -1 14.22
    -7 13 -1 15.03
    7 -13 1 14.95
    7 -13 1 12.81
    -8 13 -1 6.22
    -8 13 -1 4.49
    -8 13 -1 3.6
    8 -13 1 5.6
    -9 13 -1 50.95
    -9 13 -1 48.91
    9 -13 1 49.68
    -10 13 -1 21.13
    -10 13 -1 25.59
    10 -13 1 29.68
    10 -13 1 24.84
    6 12 -1 19.56
    6 12 -1 16.67
    6 12 -1 14.78
    -6 -12 1 17.78
    5 12 -1 5.13
    5 12 -1 2.21
    5 12 -1 1.4
    -5 -12 1 4.36
    -5 -12 1 -0.42
    4 12 -1 42.35
    4 12 -1 41.45
    4 12 -1 41.48
    -4 -12 1 47.65
    -4 -12 1 41.29
    -4 -12 1 40.95
    3 12 -1 3.39
    3 12 -1 5.66
    3 12 -1 0.74
    -3 -12 1 6.59
    -3 -12 1 2.71
    -3 -12 1 3.12
    2 12 -1 8.36
    2 12 -1 7.37
    2 12 -1 8.29
    -2 -12 1 8.31
    -2 -12 1 12.38
    -2 -12 1 2.66
    1 12 -1 81.11
    1 12 -1 87.57
    -1 -12 1 78.62
    -1 -12 1 83.73
    -1 -12 1 89.52
    0 12 -1 14.93
    0 12 -1 12.92
    0 -12 1 7.68
    0 -12 1 14.44
    0 -12 1 13.59
    -1 12 -1 42.42
    -1 12 -1 35.17
    -1 12 -1 38.28
    -1 12 -1 35.61
    -1 12 -1 34.27
    1 -12 1 34.8
    1 -12 1 35.08
    1 -12 1 35.83
    -2 12 -1 136.85
    -2 12 -1 132.68
    -2 12 -1 142.93
    -2 12 -1 138.51
    -2 12 -1 143.28
    2 -12 1 136.13
    2 -12 1 133.4
    2 -12 1 135.09
    -3 12 -1 10.08
    -3 12 -1 11.33
    -3 12 -1 9.09
    -3 12 -1 9.47
    3 -12 1 6.13
    3 -12 1 9.4
    -4 12 -1 51.09
    -4 12 -1 53.3
    -4 12 -1 49.47
    -4 12 -1 44.23
    4 -12 1 44.54
    4 -12 1 49.6
    -5 12 -1 -0.28
    -5 12 -1 2.95
    -5 12 -1 -1.45
    -5 12 -1 2.72
    5 -12 1 1.51
    5 -12 1 1.57
    -6 12 -1 61.34
    -6 12 -1 61.15
    -6 12 -1 63.25
    -6 12 -1 65.62
    6 -12 1 66.28
    6 -12 1 63.44
    -7 12 -1 45.06
    -7 12 -1 50.13
    -7 12 -1 42.94
    -7 12 -1 47.17
    7 -12 1 44.28
    7 -12 1 52.89
    -8 12 -1 6.51
    -8 12 -1 5.83
    -8 12 -1 2.72
    8 -12 1 3.91
    -9 12 -1 20.86
    -9 12 -1 22.82
    9 -12 1 16.34
    -10 12 -1 30.39
    -10 12 -1 34.76
    10 -12 1 31.33
    10 -12 1 33.94
    10 -12 1 33.52
    -11 12 -1 3.19
    -11 12 -1 3.58
    11 -12 1 5.67
    11 -12 1 1.25
    7 11 -1 6.7
    7 11 -1 2.91
    7 11 -1 6.19
    -7 -11 1 7.78
    6 11 -1 45.03
    6 11 -1 35.62
    6 11 -1 46.41
    -6 -11 1 40.74
    -6 -11 1 47.56
    5 11 -1 -3.46
    5 11 -1 0.2
    5 11 -1 1.16
    -5 -11 1 -3.84
    -5 -11 1 0.42
    4 11 -1 22.46
    4 11 -1 25.13
    4 11 -1 22.82
    -4 -11 1 19.19
    -4 -11 1 23.06
    -4 -11 1 25.23
    3 11 -1 1.42
    3 11 -1 -0.48
    3 11 -1 -0.39
    -3 -11 1 -0.94
    -3 -11 1 1.17
    -3 -11 1 -0.41
    2 11 -1 11.95
    2 11 -1 14.18
    2 11 -1 14.28
    -2 -11 1 10.1
    -2 -11 1 12.11
    -2 -11 1 10.85
    1 11 -1 184.99
    1 11 -1 186.67
    -1 -11 1 183.95
    -1 -11 1 167.28
    -1 -11 1 175.75
    0 11 -1 95.33
    0 11 -1 91.37
    0 11 -1 87.86
    0 -11 1 84.17
    0 -11 1 85.32
    0 -11 1 81.1
    -1 11 -1 22.72
    -1 11 -1 21.57
    -1 11 -1 23.48
    -1 11 -1 22.26
    -1 11 -1 22.56
    1 -11 1 21.91
    1 -11 1 23.74
    1 -11 1 20.35
    -2 11 -1 117.71
    -2 11 -1 103.85
    -2 11 -1 109.9
    -2 11 -1 109.47
    -2 11 -1 98.48
    2 -11 1 113.3
    2 -11 1 111.78
    2 -11 1 111.57
    -3 11 -1 7.23
    -3 11 -1 7.2
    -3 11 -1 7.97
    -3 11 -1 4.29
    -3 11 -1 5.85
    3 -11 1 4.01
    3 -11 1 4.68
    3 -11 1 5.31
    -4 11 -1 33.04
    -4 11 -1 37
    -4 11 -1 29.66
    -4 11 -1 36.63
    4 -11 1 38.12
    4 -11 1 37.53
    4 -11 1 30.56
    -5 11 -1 11.94
    -5 11 -1 10.29
    -5 11 -1 10.03
    -5 11 -1 6.06
    5 -11 1 9.66
    5 -11 1 13.25
    5 -11 1 13.78
    -6 11 -1 14.86
    -6 11 -1 21.45
    -6 11 -1 17.29
    -6 11 -1 19.83
    6 -11 1 18.62
    6 -11 1 16.86
    6 -11 1 19.47
    -7 11 -1 58.84
    -7 11 -1 54.41
    -7 11 -1 56.43
    -7 11 -1 50.15
    7 -11 1 51.27
    7 -11 1 52.66
    7 -11 1 62.42
    -8 11 -1 26.81
    -8 11 -1 34.43
    -8 11 -1 34
    -8 11 -1 36.17
    8 -11 1 31.6
    8 -11 1 33.63
    -9 11 -1 0.6
    -9 11 -1 1.81
    9 -11 1 -1.9
    9 -11 1 -0.55
    9 -11 1 0.82
    -10 11 -1 25.88
    -10 11 -1 29.11
    10 -11 1 17.41
    10 -11 1 23.39
    10 -11 1 19.66
    10 -11 1 22.92
    -11 11 -1 -5.94
    11 -11 1 3.28
    11 -11 1 0.95
    11 -11 1 0.72
    8 10 -1 8.32
    8 10 -1 12.77
    8 10 -1 10.38
    -8 -10 1 6.56
    7 10 -1 9.7
    7 10 -1 3.74
    7 10 -1 3.29
    -7 -10 1 3.58
    -7 -10 1 5.52
    6 10 -1 10.85
    6 10 -1 5.06
    6 10 -1 8.12
    -6 -10 1 6.16
    -6 -10 1 6.72
    5 10 -1 1.41
    5 10 -1 6.83
    5 10 -1 5.86
    -5 -10 1 1.63
    -5 -10 1 2.22
    4 10 -1 36.31
    4 10 -1 28.44
    4 10 -1 35.96
    -4 -10 1 33.31
    -4 -10 1 29.48
    -4 -10 1 36.97
    3 10 -1 43.44
    3 10 -1 32.84
    3 10 -1 39.41
    3 10 -1 41.35
    -3 -10 1 37.91
    -3 -10 1 45.8
    -3 -10 1 36.74
    2 10 -1 0.42
    2 10 -1 0.66
    2 10 -1 1.69
    2 10 -1 2.26
    -2 -10 1 -3.19
    -2 -10 1 -0.81
    -2 -10 1 3.58
    1 10 -1 66.82
    1 10 -1 71.56
    1 10 -1 70.1
    -1 -10 1 77.26
    -1 -10 1 69.3
    -1 -10 1 69.06
    0 10 -1 28.26
    0 10 -1 31.16
    0 10 -1 35.2
    0 -10 1 32.85
    0 -10 1 29.6
    0 -10 1 27.44
    0 -10 1 37.65
    -1 10 -1 5.35
    -1 10 -1 4.77
    -1 10 -1 6.42
    -1 10 -1 6.25
    1 -10 1 5.84
    1 -10 1 2.86
    1 -10 1 6.49
    1 -10 1 8.35
    -2 10 -1 26.63
    -2 10 -1 19.29
    -2 10 -1 23.36
    -2 10 -1 24.72
    -2 10 -1 24.08
    -2 10 -1 20.88
    2 -10 1 22.05
    2 -10 1 23.65
    2 -10 1 21.86
    2 -10 1 21.61
    2 -10 1 21.58
    -3 10 -1 -0.4
    -3 10 -1 3.14
    -3 10 -1 0.2
    -3 10 -1 0.48
    -3 10 -1 0.36
    -3 10 -1 -0.15
    3 -10 1 -2.07
    3 -10 1 0.35
    3 -10 1 -0.34
    3 -10 1 0.78
    -4 10 -1 114.99
    -4 10 -1 119.04
    -4 10 -1 110.05
    -4 10 -1 116.38
    -4 10 -1 106.21
    -4 10 -1 114.84
    4 -10 1 117.9
    4 -10 1 116.76
    4 -10 1 111.39
    4 -10 1 112.18
    -5 10 -1 123.08
    -5 10 -1 121.63
    -5 10 -1 121.95
    -5 10 -1 124.73
    5 -10 1 126.79
    5 -10 1 125.81
    5 -10 1 120.47
    5 -10 1 122.64
    -6 10 -1 4.74
    -6 10 -1 8.33
    -6 10 -1 6.3
    -6 10 -1 6.47
    6 -10 1 5.54
    6 -10 1 6.52
    6 -10 1 5.93
    -7 10 -1 16.8
    -7 10 -1 19.11
    -7 10 -1 17.81
    -7 10 -1 20.09
    7 -10 1 18.55
    7 -10 1 18.69
    7 -10 1 15.01
    -8 10 -1 24.06
    -8 10 -1 20.67
    -8 10 -1 19.74
    -8 10 -1 19.07
    8 -10 1 21.04
    8 -10 1 19.24
    -9 10 -1 8.32
    -9 10 -1 11.12
    9 -10 1 9.14
    9 -10 1 7.03
    9 -10 1 0.4
    -10 10 -1 11.48
    -10 10 -1 11.92
    -10 10 -1 10.52
    10 -10 1 11.01
    10 -10 1 8.6
    10 -10 1 9.15
    10 -10 1 12.28
    -11 10 -1 1.69
    -11 10 -1 1.49
    11 -10 1 5.52
    11 -10 1 4.31
    11 -10 1 3.15
    -12 10 -1 53.59
    -12 10 -1 56.13
    12 -10 1 47.13
    12 -10 1 47.27
    9 9 -1 17.69
    9 9 -1 18.42
    -9 -9 1 18.81
    8 9 -1 5.37
    8 9 -1 -0.25
    8 9 -1 8.07
    -8 -9 1 4.29
    -8 -9 1 8.05
    7 9 -1 10
    7 9 -1 11.13
    7 9 -1 11.85
    7 9 -1 11.86
    -7 -9 1 11.35
    -7 -9 1 17.97
    6 9 -1 15.78
    6 9 -1 18.15
    6 9 -1 25.94
    6 9 -1 20.24
    -6 -9 1 18.85
    -6 -9 1 19.34
    5 9 -1 5.39
    5 9 -1 8.62
    5 9 -1 6.92
    5 9 -1 6.88
    -5 -9 1 10.66
    -5 -9 1 3.37
    4 9 -1 37.15
    4 9 -1 36.41
    4 9 -1 36.39
    4 9 -1 39.52
    -4 -9 1 35.16
    -4 -9 1 37.63
    -4 -9 1 37.46
    -4 -9 1 37.39
    3 9 -1 129.8
    3 9 -1 137.76
    3 9 -1 142.83
    3 9 -1 135.93
    -3 -9 1 121.61
    -3 -9 1 129.53
    -3 -9 1 135.77
    -3 -9 1 133.91
    2 9 -1 72.88
    2 9 -1 65.61
    2 9 -1 72.82
    2 9 -1 67.05
    -2 -9 1 81.47
    -2 -9 1 72.27
    -2 -9 1 73.63
    -2 -9 1 69.57
    1 9 -1 67
    1 9 -1 65.8
    1 9 -1 67.08
    1 9 -1 69.46
    1 9 -1 65.29
    1 9 -1 70.11
    -1 -9 1 66.9
    -1 -9 1 69.53
    -1 -9 1 67.86
    -1 -9 1 68.62
    0 9 -1 87.64
    0 9 -1 86.95
    0 9 -1 94.27
    0 -9 1 91.51
    0 -9 1 94.47
    0 -9 1 86.32
    0 -9 1 84.4
    -1 9 -1 8.32
    -1 9 -1 3.42
    -1 9 -1 4.01
    1 -9 1 4.95
    1 -9 1 5.82
    1 -9 1 6.16
    1 -9 1 4.64
    1 -9 1 5.06
    -2 9 -1 106.19
    -2 9 -1 114.84
    -2 9 -1 115.6
    -2 9 -1 116.32
    -2 9 -1 103.8
    -2 9 -1 108.28
    2 -9 1 103.18
    2 -9 1 110.89
    2 -9 1 112.88
    2 -9 1 110.29
    2 -9 1 116.56
    -3 9 -1 5.56
    -3 9 -1 3.76
    -3 9 -1 4.51
    -3 9 -1 5.35
    -3 9 -1 3.81
    -3 9 -1 5.38
    3 -9 1 3.97
    3 -9 1 5.49
    3 -9 1 1.7
    3 -9 1 3.21
    3 -9 1 4.51
    -4 9 -1 44.32
    -4 9 -1 54.79
    -4 9 -1 47.75
    -4 9 -1 51.18
    -4 9 -1 48.77
    -4 9 -1 49.07
    4 -9 1 51.36
    4 -9 1 52.29
    4 -9 1 50.38
    4 -9 1 50.12
    -5 9 -1 81.71
    -5 9 -1 80.24
    -5 9 -1 77.32
    -5 9 -1 77.32
    -5 9 -1 84.95
    5 -9 1 85.08
    5 -9 1 82.35
    5 -9 1 88.55
    5 -9 1 82.59
    5 -9 1 85.16
    -6 9 -1 32.45
    -6 9 -1 37.59
    -6 9 -1 29.76
    -6 9 -1 31.05
    -6 9 -1 33.46
    6 -9 1 32.28
    6 -9 1 29.84
    6 -9 1 29.04
    6 -9 1 31.79
    -7 9 -1 16.18
    -7 9 -1 16.83
    -7 9 -1 16.32
    -7 9 -1 16.14
    -7 9 -1 16.32
    7 -9 1 13.16
    7 -9 1 18.31
    -8 9 -1 64.76
    -8 9 -1 65.96
    -8 9 -1 60.3
    8 -9 1 63.09
    8 -9 1 64.27
    -9 9 -1 4.48
    -9 9 -1 6.2
    -9 9 -1 4.82
    9 -9 1 1.49
    9 -9 1 4.6
    9 -9 1 0.76
    -10 9 -1 71.09
    -10 9 -1 73.72
    10 -9 1 83.44
    10 -9 1 83.83
    10 -9 1 81.01
    10 -9 1 82.64
    -11 9 -1 8.55
    -11 9 -1 10.5
    11 -9 1 12.34
    11 -9 1 14.53
    11 -9 1 12.11
    -12 9 -1 14.54
    -12 9 -1 12.3
    12 -9 1 17.27
    12 -9 1 9.7
    9 8 -1 15.99
    9 8 -1 20.12
    9 8 -1 15.16
    9 8 -1 20.15
    -9 -8 1 15.71
    8 8 -1 11.93
    8 8 -1 11.12
    8 8 -1 13.11
    8 8 -1 6.92
    -8 -8 1 14.4
    -8 -8 1 11.39
    7 8 -1 0.56
    7 8 -1 2.77
    7 8 -1 -0.93
    7 8 -1 -0.51
    -7 -8 1 0.23
    -7 -8 1 2.09
    6 8 -1 69.69
    6 8 -1 74.68
    6 8 -1 77.68
    6 8 -1 69.95
    -6 -8 1 60.33
    -6 -8 1 67.18
    -6 -8 1 75.48
    5 8 -1 87.84
    5 8 -1 86.46
    5 8 -1 90.67
    5 8 -1 84
    -5 -8 1 86.25
    -5 -8 1 89.21
    -5 -8 1 82.62
    4 8 -1 2.37
    4 8 -1 3.26
    4 8 -1 2.7
    4 8 -1 2.71
    -4 -8 1 0.7
    -4 -8 1 3.29
    -4 -8 1 2.92
    -4 -8 1 4.3
    3 8 -1 92.38
    3 8 -1 89.7
    3 8 -1 92.89
    3 8 -1 100.59
    -3 -8 1 90.77
    -3 -8 1 92.29
    -3 -8 1 84.28
    -3 -8 1 85.2
    2 8 -1 39.63
    2 8 -1 36.93
    2 8 -1 39.57
    2 8 -1 36.2
    -2 -8 1 39.83
    -2 -8 1 37.23
    -2 -8 1 39.79
    -2 -8 1 39.31
    -2 -8 1 34.99
    1 8 -1 21.3
    1 8 -1 19.21
    1 8 -1 18.55
    1 8 -1 20.31
    1 8 -1 17.1
    1 8 -1 19.22
    -1 -8 1 20.16
    -1 -8 1 20.98
    -1 -8 1 21.09
    0 8 -1 59.04
    0 8 -1 62.19
    0 8 -1 57.75
    0 8 -1 51.74
    0 -8 1 59.55
    0 -8 1 57.44
    0 -8 1 55.68
    -1 8 -1 9.97
    -1 8 -1 10.28
    -1 8 -1 10.47
    -1 8 -1 12.14
    1 -8 1 9.85
    1 -8 1 11.85
    1 -8 1 10.44
    1 -8 1 9.32
    1 -8 1 10.63
    -2 8 -1 160.41
    -2 8 -1 163.07
    -2 8 -1 162.37
    -2 8 -1 170.37
    -2 8 -1 171.44
    -2 8 -1 152.87
    2 -8 1 162.29
    2 -8 1 164.76
    2 -8 1 159.2
    2 -8 1 167.05
    2 -8 1 159.96
    -3 8 -1 167.68
    -3 8 -1 167.85
    -3 8 -1 173.89
    -3 8 -1 179.42
    -3 8 -1 173.62
    -3 8 -1 175.67
    3 -8 1 172.35
    3 -8 1 178.81
    3 -8 1 174.87
    3 -8 1 176.16
    3 -8 1 173.48
    3 -8 1 169.51
    -4 8 -1 15.82
    -4 8 -1 8.1
    -4 8 -1 10.94
    -4 8 -1 11.38
    -4 8 -1 8.83
    4 -8 1 10.78
    4 -8 1 11.81
    4 -8 1 8.5
    4 -8 1 12.57
    -5 8 -1 41.32
    -5 8 -1 42.34
    -5 8 -1 44.34
    -5 8 -1 37.8
    -5 8 -1 40.75
    5 -8 1 44.88
    5 -8 1 42.02
    5 -8 1 42.18
    5 -8 1 51
    -6 8 -1 63.25
    -6 8 -1 66.85
    -6 8 -1 69.54
    -6 8 -1 65.98
    -6 8 -1 72.96
    6 -8 1 65.86
    6 -8 1 66.17
    6 -8 1 69.34
    6 -8 1 71.51
    -7 8 -1 2.97
    -7 8 -1 1.65
    -7 8 -1 0.35
    -7 8 -1 1.05
    -7 8 -1 2.76
    -7 8 -1 1.19
    7 -8 1 -1.16
    7 -8 1 2.16
    -8 8 -1 40.53
    -8 8 -1 43.01
    -8 8 -1 33.07
    8 -8 1 35.37
    8 -8 1 38.73
    8 -8 1 36.99
    -9 8 -1 3.59
    -9 8 -1 3.65
    -9 8 -1 -1.25
    9 -8 1 1.69
    9 -8 1 -0.76
    9 -8 1 2.81
    -10 8 -1 73.09
    -10 8 -1 78.72
    10 -8 1 76.13
    10 -8 1 87.42
    10 -8 1 79.2
    10 -8 1 74.92
    -11 8 -1 31.6
    -11 8 -1 37.96
    11 -8 1 33.51
    11 -8 1 30.21
    11 -8 1 27.65
    11 -8 1 33.39
    -12 8 -1 5.75
    -12 8 -1 8.34
    12 -8 1 10.81
    12 -8 1 10.92
    10 7 -1 6.78
    10 7 -1 1.44
    10 7 -1 3.95
    -10 -7 1 1.48
    9 7 -1 12.79
    9 7 -1 14.19
    9 7 -1 10.69
    9 7 -1 6.66
    -9 -7 1 11.79
    -9 -7 1 14.42
    8 7 -1 11.41
    8 7 -1 15.68
    8 7 -1 10.91
    8 7 -1 17.2
    -8 -7 1 13.72
    -8 -7 1 10.38
    -8 -7 1 17.16
    7 7 -1 -0.65
    7 7 -1 0.16
    7 7 -1 -0.55
    7 7 -1 -2.55
    -7 -7 1 2.66
    -7 -7 1 -0.36
    -7 -7 1 -0.88
    6 7 -1 99.19
    6 7 -1 98.02
    6 7 -1 98.48
    6 7 -1 93.61
    -6 -7 1 82.36
    -6 -7 1 91.84
    -6 -7 1 101.78
    5 7 -1 109.13
    5 7 -1 101.97
    5 7 -1 104.97
    5 7 -1 111.44
    -5 -7 1 102.73
    -5 -7 1 116.88
    -5 -7 1 114.21
    4 7 -1 0.21
    4 7 -1 -0.28
    4 7 -1 0.62
    4 7 -1 3.29
    -4 -7 1 0.63
    -4 -7 1 0.24
    -4 -7 1 -1.04
    -4 -7 1 0.61
    3 7 -1 107.02
    3 7 -1 115.81
    3 7 -1 115.17
    3 7 -1 117.26
    -3 -7 1 108.7
    -3 -7 1 108.33
    -3 -7 1 113.49
    -3 -7 1 115.49
    2 7 -1 18.84
    2 7 -1 17.6
    2 7 -1 16.2
    2 7 -1 19.06
    -2 -7 1 20.85
    -2 -7 1 21.64
    -2 -7 1 22.16
    -2 -7 1 20.3
    -2 -7 1 18.02
    1 7 -1 114.18
    1 7 -1 110.98
    1 7 -1 102
    1 7 -1 114.06
    1 7 -1 109.38
    1 7 -1 109.77
    -1 -7 1 108.49
    -1 -7 1 107.82
    -1 -7 1 110.14
    -1 -7 1 105.26
    0 7 -1 194.56
    0 7 -1 192.05
    0 7 -1 198.19
    0 7 -1 191.67
    0 7 -1 200.16
    0 -7 1 202.22
    0 -7 1 197.68
    0 -7 1 201.83
    0 -7 1 207.84
    0 -7 1 191.78
    -1 7 -1 1.42
    -1 7 -1 0.35
    -1 7 -1 0.16
    -1 7 -1 -1.13
    1 -7 1 0.38
    1 -7 1 0.72
    1 -7 1 -0.81
    1 -7 1 1.11
    1 -7 1 -0.49
    -2 7 -1 27.85
    -2 7 -1 27.75
    -2 7 -1 27.7
    -2 7 -1 27.69
    -2 7 -1 26.69
    -2 7 -1 30.02
    2 -7 1 28.33
    2 -7 1 30.49
    2 -7 1 28.28
    2 -7 1 31.63
    2 -7 1 22.36
    2 -7 1 27.79
    -3 7 -1 25.88
    -3 7 -1 25.63
    -3 7 -1 29.06
    -3 7 -1 24.06
    -3 7 -1 28.91
    -3 7 -1 28.85
    3 -7 1 26.09
    3 -7 1 33.64
    3 -7 1 28.69
    3 -7 1 27.78
    3 -7 1 29.35
    3 -7 1 29.57
    -4 7 -1 23.61
    -4 7 -1 27.9
    -4 7 -1 27.02
    -4 7 -1 26.76
    4 -7 1 25.92
    4 -7 1 27.98
    4 -7 1 20.1
    4 -7 1 23.68
    4 -7 1 24.77
    -5 7 -1 28.26
    -5 7 -1 28.53
    -5 7 -1 22.76
    -5 7 -1 27.3
    -5 7 -1 27.24
    -5 7 -1 29.87
    -5 7 -1 26.98
    -5 7 -1 28.37
    5 -7 1 29.23
    5 -7 1 27.43
    5 -7 1 29.78
    5 -7 1 27.52
    -6 7 -1 22.21
    -6 7 -1 22.15
    -6 7 -1 24.22
    -6 7 -1 23.95
    -6 7 -1 20.2
    -6 7 -1 23.97
    6 -7 1 21.82
    6 -7 1 19.85
    6 -7 1 24.93
    6 -7 1 23.69
    -7 7 -1 95.76
    -7 7 -1 98.72
    -7 7 -1 91.79
    -7 7 -1 97.55
    -7 7 -1 92.35
    7 -7 1 88.98
    7 -7 1 89.42
    7 -7 1 93.85
    -8 7 -1 137.73
    -8 7 -1 144.5
    -8 7 -1 138.02
    -8 7 -1 138.54
    8 -7 1 136.35
    8 -7 1 141.04
    8 -7 1 133.38
    -9 7 -1 9.38
    -9 7 -1 10.14
    9 -7 1 7.91
    9 -7 1 8.74
    9 -7 1 11.55
    -10 7 -1 30.87
    -10 7 -1 27.19
    10 -7 1 32.69
    10 -7 1 27.58
    10 -7 1 33.04
    10 -7 1 28.36
    -11 7 -1 49.2
    -11 7 -1 51.03
    11 -7 1 47.37
    11 -7 1 51.26
    11 -7 1 49.41
    -12 7 -1 1.3
    -12 7 -1 -1.52
    12 -7 1 1.23
    12 -7 1 2.48
    -13 7 -1 3.43
    13 -7 1 5.36
    10 6 -1 7.66
    10 6 -1 5.14
    10 6 -1 12.19
    9 6 -1 4.06
    9 6 -1 6.91
    9 6 -1 9.43
    9 6 -1 7.34
    -9 -6 1 4.32
    -9 -6 1 3.42
    -9 -6 1 7.15
    8 6 -1 42.42
    8 6 -1 48.29
    8 6 -1 34.1
    8 6 -1 39.81
    -8 -6 1 45.91
    -8 -6 1 41.08
    -8 -6 1 43.8
    7 6 -1 64.32
    7 6 -1 64.79
    7 6 -1 68.2
    7 6 -1 58.09
    -7 -6 1 66.86
    -7 -6 1 60.33
    -7 -6 1 71.57
    6 6 -1 2.87
    6 6 -1 3.47
    6 6 -1 2.24
    6 6 -1 1.35
    -6 -6 1 2.86
    -6 -6 1 2.41
    -6 -6 1 3.17
    5 6 -1 100.79
    5 6 -1 106.51
    5 6 -1 101.28
    5 6 -1 97.23
    -5 -6 1 100.31
    -5 -6 1 103.7
    -5 -6 1 97.53
    -5 -6 1 99.25
    4 6 -1 -1.38
    4 6 -1 0.9
    4 6 -1 -1.64
    4 6 -1 0.78
    -4 -6 1 1.31
    -4 -6 1 1.41
    -4 -6 1 2.13
    -4 -6 1 -0.91
    -4 -6 1 0.78
    3 6 -1 99.63
    3 6 -1 90.37
    3 6 -1 95.05
    3 6 -1 98.35
    -3 -6 1 99.65
    -3 -6 1 95.67
    -3 -6 1 95.63
    -3 -6 1 95.18
    2 6 -1 42.67
    2 6 -1 42.08
    2 6 -1 38.78
    2 6 -1 43.69
    2 6 -1 42.52
    -2 -6 1 45.8
    -2 -6 1 41.78
    -2 -6 1 43.83
    -2 -6 1 46.74
    -2 -6 1 43.68
    1 6 -1 124.24
    1 6 -1 130.01
    1 6 -1 130.21
    1 6 -1 132.47
    1 6 -1 128.84
    -1 -6 1 134.51
    -1 -6 1 122.94
    -1 -6 1 127.49
    -1 -6 1 133.06
    -1 -6 1 120.27
    0 6 -1 145.82
    0 6 -1 141.05
    0 6 -1 145.58
    0 6 -1 149.13
    0 6 -1 142.57
    0 6 -1 141.66
    0 -6 1 145.03
    0 -6 1 149.54
    0 -6 1 141.04
    0 -6 1 149.48
    0 -6 1 148.56
    -1 6 -1 66.48
    -1 6 -1 66.96
    -1 6 -1 68.72
    -1 6 -1 68.71
    -1 6 -1 64.14
    1 -6 1 70.38
    1 -6 1 68.84
    1 -6 1 67.45
    1 -6 1 69.89
    1 -6 1 69.01
    -2 6 -1 0.89
    -2 6 -1 1.64
    -2 6 -1 -0.19
    -2 6 -1 1.07
    -2 6 -1 -0.25
    -2 6 -1 2.97
    -2 6 -1 0.5
    -2 6 -1 0.98
    2 -6 1 0.98
    2 -6 1 1.06
    2 -6 1 0.94
    2 -6 1 1.66
    2 -6 1 -0.34
    2 -6 1 0.81
    2 -6 1 0.72
    2 -6 1 1.31
    -3 6 -1 82.94
    -3 6 -1 85.22
    -3 6 -1 81.05
    -3 6 -1 89.85
    -3 6 -1 89.02
    -3 6 -1 86.25
    -3 6 -1 88.9
    3 -6 1 87.97
    3 -6 1 91.28
    3 -6 1 86.18
    3 -6 1 83.09
    3 -6 1 85.86
    3 -6 1 84.94
    3 -6 1 85.87
    3 -6 1 87.3
    -4 6 -1 17.31
    -4 6 -1 13.9
    -4 6 -1 17.02
    -4 6 -1 16.42
    -4 6 -1 17.79
    -4 6 -1 15.65
    4 -6 1 18.23
    4 -6 1 17.97
    4 -6 1 16.85
    4 -6 1 14.74
    4 -6 1 16.34
    4 -6 1 15.71
    -5 6 -1 16.83
    -5 6 -1 15.78
    -5 6 -1 17.8
    -5 6 -1 14.69
    -5 6 -1 17.41
    -5 6 -1 17.01
    5 -6 1 16.74
    5 -6 1 14.14
    5 -6 1 19.21
    5 -6 1 14.18
    -6 6 -1 23.84
    -6 6 -1 18.52
    -6 6 -1 21.4
    -6 6 -1 22.12
    -6 6 -1 23.9
    -6 6 -1 24.21
    6 -6 1 20.14
    6 -6 1 23.74
    -7 6 -1 64.99
    -7 6 -1 68.91
    -7 6 -1 70.67
    -7 6 -1 68.11
    -7 6 -1 73.97
    7 -6 1 72.08
    7 -6 1 72.76
    7 -6 1 65.3
    -8 6 -1 110.87
    -8 6 -1 111.29
    -8 6 -1 104.02
    -8 6 -1 104.55
    8 -6 1 100.88
    8 -6 1 112.05
    8 -6 1 110.69
    -9 6 -1 36.75
    -9 6 -1 32.2
    -9 6 -1 34.67
    9 -6 1 34.81
    9 -6 1 26.72
    9 -6 1 35.86
    -10 6 -1 17.93
    -10 6 -1 18.7
    -10 6 -1 17.56
    10 -6 1 16.63
    10 -6 1 17
    10 -6 1 14.04
    -11 6 -1 18.1
    -11 6 -1 17.05
    11 -6 1 20.71
    11 -6 1 11.79
    -12 6 -1 -2.03
    -12 6 -1 0.33
    12 -6 1 -1.55
    -13 6 -1 13.65
    13 -6 1 10.67
    11 5 -1 15.66
    11 5 -1 25.37
    11 5 -1 13.05
    -11 -5 1 16.68
    -11 -5 1 20.29
    10 5 -1 7.95
    10 5 -1 6.81
    10 5 -1 9.61
    -10 -5 1 9.81
    9 5 -1 0.16
    9 5 -1 1.36
    9 5 -1 0.38
    9 5 -1 1.76
    -9 -5 1 1.53
    -9 -5 1 -2
    -9 -5 1 -1.79
    8 5 -1 99.24
    8 5 -1 100.03
    8 5 -1 97.77
    8 5 -1 92.94
    -8 -5 1 112.68
    -8 -5 1 94.25
    -8 -5 1 104.59
    7 5 -1 95.88
    7 5 -1 100.15
    7 5 -1 98.64
    7 5 -1 96.63
    -7 -5 1 95.89
    -7 -5 1 92.67
    -7 -5 1 98.83
    6 5 -1 0.48
    6 5 -1 2.54
    6 5 -1 1.71
    6 5 -1 1.01
    -6 -5 1 1.86
    -6 -5 1 2.98
    -6 -5 1 0.58
    -6 -5 1 3.94
    -6 -5 1 0.25
    5 5 -1 94.51
    5 5 -1 93.41
    5 5 -1 89.89
    5 5 -1 90.52
    -5 -5 1 96.08
    -5 -5 1 95.66
    -5 -5 1 97.75
    -5 -5 1 92.65
    4 5 -1 1.18
    4 5 -1 0.78
    4 5 -1 3.63
    4 5 -1 1.98
    -4 -5 1 0.97
    -4 -5 1 1.28
    -4 -5 1 1.99
    -4 -5 1 1.67
    -4 -5 1 0.31
    3 5 -1 98.9
    3 5 -1 106.22
    3 5 -1 103.91
    -3 -5 1 101.8
    -3 -5 1 103.5
    -3 -5 1 108.7
    -3 -5 1 103.29
    2 5 -1 66.78
    2 5 -1 68.39
    2 5 -1 68.8
    2 5 -1 66.87
    -2 -5 1 71.24
    -2 -5 1 68.09
    -2 -5 1 74.53
    -2 -5 1 71.87
    -2 -5 1 66.19
    1 5 -1 2.15
    1 5 -1 2.63
    1 5 -1 3.55
    0 5 -1 31.06
    0 5 -1 33.71
    0 5 -1 29.41
    0 5 -1 29.75
    0 5 -1 31.19
    0 5 -1 29.92
    0 5 -1 30.8
    0 5 -1 28.04
    0 -5 1 32.21
    0 -5 1 33.12
    0 -5 1 33.7
    0 -5 1 34.26
    0 -5 1 35.81
    0 -5 1 33.69
    0 -5 1 35.8
    -1 5 -1 114.96
    -1 5 -1 119.01
    -1 5 -1 109.74
    -1 5 -1 114.44
    -1 5 -1 118
    -1 5 -1 119.87
    -1 5 -1 115.1
    1 -5 1 120.52
    1 -5 1 113.19
    1 -5 1 107.59
    1 -5 1 115.92
    1 -5 1 117.93
    1 -5 1 112.41
    1 -5 1 117.47
    1 -5 1 116.88
    -2 5 -1 3.03
    -2 5 -1 1.54
    -2 5 -1 2.09
    -2 5 -1 1.59
    -2 5 -1 4.6
    -2 5 -1 1.66
    -2 5 -1 0.94
    -2 5 -1 1.32
    2 -5 1 2.28
    2 -5 1 2.08
    2 -5 1 2.83
    2 -5 1 2.4
    2 -5 1 1.81
    2 -5 1 2.51
    2 -5 1 1.09
    2 -5 1 2.28
    2 -5 1 3.87
    2 -5 1 2.07
    -3 5 -1 78.27
    -3 5 -1 79.54
    -3 5 -1 75.03
    -3 5 -1 75.49
    -3 5 -1 71.2
    -3 5 -1 72.42
    -3 5 -1 74.44
    3 -5 1 77.98
    3 -5 1 72.67
    3 -5 1 72.21
    3 -5 1 70.51
    3 -5 1 75.07
    3 -5 1 76.55
    3 -5 1 69.76
    3 -5 1 76.49
    3 -5 1 73.37
    -4 5 -1 3.59
    -4 5 -1 2.45
    -4 5 -1 2.95
    -4 5 -1 3.08
    -4 5 -1 4.41
    -4 5 -1 3.89
    -4 5 -1 3.06
    -4 5 -1 3.48
    4 -5 1 3.18
    4 -5 1 1.63
    4 -5 1 3.42
    4 -5 1 2.54
    4 -5 1 4.44
    -5 5 -1 168.05
    -5 5 -1 173.65
    -5 5 -1 170.8
    -5 5 -1 160.51
    -5 5 -1 171.28
    -5 5 -1 164.01
    5 -5 1 162.94
    5 -5 1 165.86
    5 -5 1 164.73
    5 -5 1 162.82
    -6 5 -1 289.55
    -6 5 -1 254.74
    -6 5 -1 273.87
    -6 5 -1 276.62
    -6 5 -1 271.52
    6 -5 1 294.96
    6 -5 1 279.2
    6 -5 1 271.59
    6 -5 1 269.05
    -7 5 -1 5.11
    -7 5 -1 4.2
    -7 5 -1 4.49
    -7 5 -1 4.38
    -7 5 -1 5.91
    7 -5 1 3.06
    7 -5 1 4.51
    7 -5 1 5.07
    -8 5 -1 25.05
    -8 5 -1 22.89
    -8 5 -1 24.79
    -8 5 -1 26.14
    8 -5 1 24.54
    8 -5 1 20.68
    8 -5 1 26.47
    -9 5 -1 16.22
    -9 5 -1 17.6
    -9 5 -1 16.78
    9 -5 1 17.22
    9 -5 1 15.77
    9 -5 1 17.6
    -10 5 -1 5.2
    -10 5 -1 2.38
    -10 5 -1 5.93
    10 -5 1 2.42
    10 -5 1 2.82
    10 -5 1 -0.72
    -11 5 -1 1.81
    -11 5 -1 3.11
    -11 5 -1 -1.29
    11 -5 1 0.02
    11 -5 1 1.07
    -12 5 -1 0.37
    -12 5 -1 6.5
    12 -5 1 1.52
    -13 5 -1 23.72
    13 -5 1 21.68
    11 4 -1 16.03
    11 4 -1 14.45
    11 4 -1 14.96
    -11 -4 1 9.32
    -11 -4 1 12.57
    -11 -4 1 15.23
    10 4 -1 38.12
    10 4 -1 45.63
    10 4 -1 37.35
    -10 -4 1 42.48
    -10 -4 1 54.98
    9 4 -1 12.89
    9 4 -1 15.73
    9 4 -1 16.61
    9 4 -1 14.26
    -9 -4 1 11.13
    -9 -4 1 13.01
    -9 -4 1 12.69
    8 4 -1 25.32
    8 4 -1 25.36
    8 4 -1 36.26
    8 4 -1 30.38
    -8 -4 1 28.23
    -8 -4 1 24.71
    -8 -4 1 25.75
    7 4 -1 23.51
    7 4 -1 30.76
    7 4 -1 25.3
    7 4 -1 24.63
    -7 -4 1 30.85
    -7 -4 1 27.86
    -7 -4 1 28.57
    6 4 -1 17.03
    6 4 -1 16.63
    6 4 -1 18.93
    6 4 -1 14.97
    -6 -4 1 15.6
    -6 -4 1 12.72
    -6 -4 1 17.31
    5 4 -1 95.79
    5 4 -1 93.76
    5 4 -1 99.54
    5 4 -1 98.28
    -5 -4 1 92.84
    -5 -4 1 89.03
    -5 -4 1 101.72
    -5 -4 1 96.66
    4 4 -1 11.52
    4 4 -1 4.89
    -4 -4 1 8.54
    -4 -4 1 6.7
    -4 -4 1 6.57
    3 4 -1 155.5
    3 4 -1 162.07
    3 4 -1 147.77
    3 4 -1 153.89
    -3 -4 1 155.75
    -3 -4 1 153.92
    -3 -4 1 156.16
    -3 -4 1 154.22
    -3 -4 1 144.44
    2 4 -1 439.36
    2 4 -1 473.05
    2 4 -1 467.12
    2 4 -1 446.55
    2 4 -1 457.7
    2 4 -1 436.56
    2 4 -1 453.2
    -2 -4 1 479.75
    -2 -4 1 474.99
    -2 -4 1 447.64
    -2 -4 1 438.33
    -2 -4 1 430.52
    -2 -4 1 456.25
    -2 -4 1 450.16
    1 4 -1 141.75
    1 4 -1 140.35
    1 4 -1 156.6
    1 4 -1 141.68
    1 4 -1 150.69
    1 4 -1 145.89
    1 4 -1 142.89
    -1 -4 1 145.76
    -1 -4 1 147.91
    -1 -4 1 147.75
    -1 -4 1 147.75
    -1 -4 1 162.24
    -1 -4 1 148.16
    -1 -4 1 149.27
    -1 4 -1 8.9
    -1 4 -1 9.23
    -1 4 -1 9.23
    -1 4 -1 8.49
    -1 4 -1 8.85
    -1 4 -1 9.04
    -1 4 -1 8.2
    -1 4 -1 9.56
    1 -4 1 12.48
    1 -4 1 8.7
    1 -4 1 8.49
    1 -4 1 8.75
    1 -4 1 8.28
    1 -4 1 8.38
    1 -4 1 7.44
    1 -4 1 9.27
    -2 4 -1 22.36
    -2 4 -1 22.25
    -2 4 -1 24.41
    -2 4 -1 21.3
    -2 4 -1 28.87
    -2 4 -1 23.04
    -2 4 -1 21.17
    2 -4 1 22.83
    2 -4 1 23.3
    2 -4 1 20.31
    2 -4 1 26.8
    2 -4 1 22.55
    2 -4 1 24.23
    2 -4 1 21.58
    2 -4 1 23.25
    2 -4 1 21.02
    2 -4 1 19.71
    -3 4 -1 139.66
    -3 4 -1 151.59
    -3 4 -1 147.94
    -3 4 -1 147.38
    -3 4 -1 149.61
    -3 4 -1 155.74
    -3 4 -1 149.89
    3 -4 1 152.05
    3 -4 1 152.33
    3 -4 1 146.3
    3 -4 1 150.87
    3 -4 1 148.16
    3 -4 1 153.23
    3 -4 1 159.48
    3 -4 1 142.85
    3 -4 1 146.69
    3 -4 1 151.75
    3 -4 1 149.95
    -4 4 -1 80.9
    -4 4 -1 76.52
    -4 4 -1 74.66
    -4 4 -1 72.96
    -4 4 -1 78.42
    -4 4 -1 75.21
    -4 4 -1 77.1
    -4 4 -1 78.73
    4 -4 1 74.51
    4 -4 1 75.15
    4 -4 1 74.22
    4 -4 1 75.89
    4 -4 1 77.82
    4 -4 1 76.29
    -5 4 -1 171.84
    -5 4 -1 174.38
    -5 4 -1 166.69
    -5 4 -1 172.43
    -5 4 -1 172.55
    -5 4 -1 174.77
    5 -4 1 172.77
    5 -4 1 177.1
    5 -4 1 171.59
    -6 4 -1 199.13
    -6 4 -1 208.62
    -6 4 -1 192.92
    -6 4 -1 189.46
    -6 4 -1 192.73
    -6 4 -1 193.79
    -6 4 -1 195.06
    -6 4 -1 185.62
    6 -4 1 196.57
    6 -4 1 191.87
    6 -4 1 196.24
    -7 4 -1 3.11
    -7 4 -1 4.54
    -7 4 -1 3.37
    -7 4 -1 3.41
    -7 4 -1 1.34
    -7 4 -1 4.78
    -7 4 -1 5.57
    7 -4 1 4.19
    7 -4 1 3.92
    7 -4 1 1.54
    7 -4 1 3.42
    -8 4 -1 18.44
    -8 4 -1 19.47
    -8 4 -1 16.21
    -8 4 -1 17.83
    -8 4 -1 14.71
    -8 4 -1 14.18
    8 -4 1 18.92
    8 -4 1 15.81
    8 -4 1 17.03
    8 -4 1 15.11
    8 -4 1 18.52
    -9 4 -1 0.03
    -9 4 -1 0.9
    -9 4 -1 0.94
    9 -4 1 -0.78
    9 -4 1 1.27
    9 -4 1 1.23
    9 -4 1 1.68
    -10 4 -1 1.39
    -10 4 -1 2.04
    -10 4 -1 1.33
    10 -4 1 1.71
    10 -4 1 1.37
    10 -4 1 3.84
    -11 4 -1 25.95
    -11 4 -1 18.11
    -11 4 -1 21.89
    11 -4 1 24.49
    11 -4 1 22
    11 -4 1 23.41
    -12 4 -1 35
    -12 4 -1 36.09
    12 -4 1 40.31
    -13 4 -1 -2.14
    13 -4 1 1.09
    12 3 -1 21.55
    12 3 -1 23.02
    12 3 -1 25.08
    -12 -3 1 24.88
    -12 -3 1 28.39
    11 3 -1 1.39
    11 3 -1 1.85
    11 3 -1 5.52
    -11 -3 1 -1.14
    -11 -3 1 0.17
    -11 -3 1 -3.2
    10 3 -1 46.22
    10 3 -1 43.64
    10 3 -1 44.96
    -10 -3 1 40.98
    -10 -3 1 37.08
    9 3 -1 76.4
    9 3 -1 73.57
    9 3 -1 69.43
    9 3 -1 67.77
    -9 -3 1 77.74
    -9 -3 1 73.06
    -9 -3 1 80.09
    8 3 -1 10.01
    8 3 -1 9.38
    8 3 -1 7.17
    8 3 -1 4.52
    -8 -3 1 4.37
    -8 -3 1 5.39
    -8 -3 1 6.92
    7 3 -1 77.89
    7 3 -1 85.14
    7 3 -1 81.37
    7 3 -1 83.32
    -7 -3 1 79
    -7 -3 1 82.33
    -7 -3 1 78.96
    6 3 -1 6.08
    6 3 -1 5.78
    6 3 -1 4.1
    6 3 -1 4.27
    -6 -3 1 5.36
    -6 -3 1 4.65
    -6 -3 1 3.75
    5 3 -1 204
    5 3 -1 192.95
    5 3 -1 189.76
    5 3 -1 188.02
    -5 -3 1 193.5
    -5 -3 1 189.81
    -5 -3 1 185.6
    -5 -3 1 183.17
    4 3 -1 117.56
    4 3 -1 120.4
    4 3 -1 125.12
    4 3 -1 113.79
    4 3 -1 125.06
    -4 -3 1 124.5
    -4 -3 1 122.75
    -4 -3 1 119.34
    -4 -3 1 121.37
    -4 -3 1 112.2
    3 3 -1 16.29
    3 3 -1 18.1
    3 3 -1 16.62
    3 3 -1 14.1
    -3 -3 1 17.85
    -3 -3 1 16.86
    -3 -3 1 14.71
    -3 -3 1 17.78
    -3 -3 1 15.35
    -3 -3 1 18.77
    2 3 -1 121.75
    2 3 -1 140.35
    2 3 -1 137.59
    2 3 -1 131.05
    2 3 -1 120.67
    2 3 -1 131.65
    -2 -3 1 117.14
    -2 -3 1 144.31
    -2 -3 1 138.26
    -2 -3 1 144.5
    -2 -3 1 130.76
    -2 -3 1 122.86
    1 3 -1 623.49
    1 3 -1 646.18
    1 3 -1 621.03
    1 3 -1 611.82
    1 3 -1 600.91
    1 3 -1 602.43
    1 3 -1 599.38
    -1 -3 1 608.88
    -1 -3 1 593.14
    -1 -3 1 608.88
    -1 -3 1 630.4
    -1 -3 1 620.29
    -1 -3 1 620.94
    -1 -3 1 641.71
    0 3 -1 25.32
    0 3 -1 17.91
    0 3 -1 18.51
    0 3 -1 17.78
    0 3 -1 18.48
    0 3 -1 17.82
    0 3 -1 18.79
    0 -3 1 18.05
    0 -3 1 18.3
    0 -3 1 17.68
    0 -3 1 19.17
    0 -3 1 19.57
    0 -3 1 20.25
    0 -3 1 25.06
    -1 3 -1 366.03
    -1 3 -1 360.53
    -1 3 -1 368.23
    -1 3 -1 357.73
    -1 3 -1 363.92
    -1 3 -1 351.67
    -1 3 -1 366.63
    -1 3 -1 353.31
    1 -3 1 358.68
    1 -3 1 383.24
    1 -3 1 364.07
    1 -3 1 378.87
    1 -3 1 364.77
    1 -3 1 375.8
    1 -3 1 365.39
    1 -3 1 373.38
    1 -3 1 360.14
    -2 3 -1 25.83
    -2 3 -1 29.17
    -2 3 -1 32.96
    -2 3 -1 31.55
    -2 3 -1 29.66
    2 -3 1 33.85
    2 -3 1 31.39
    2 -3 1 30.25
    2 -3 1 31.64
    2 -3 1 29.45
    2 -3 1 31.73
    2 -3 1 30.4
    2 -3 1 30.25
    2 -3 1 29.85
    2 -3 1 33.47
    -3 3 -1 408.33
    -3 3 -1 392.17
    -3 3 -1 421.26
    -3 3 -1 391.51
    -3 3 -1 407.44
    -3 3 -1 395.56
    -3 3 -1 399.09
    -3 3 -1 405.85
    -3 3 -1 392.89
    3 -3 1 406.46
    3 -3 1 405.6
    3 -3 1 406.84
    3 -3 1 403.53
    3 -3 1 417.57
    3 -3 1 393.11
    3 -3 1 411.71
    -4 3 -1 257.51
    -4 3 -1 261.57
    -4 3 -1 238.42
    -4 3 -1 263.11
    -4 3 -1 248.23
    -4 3 -1 252.09
    -4 3 -1 255
    -4 3 -1 250.85
    4 -3 1 254.17
    4 -3 1 250.82
    4 -3 1 269.06
    4 -3 1 253.99
    4 -3 1 265.26
    4 -3 1 246.23
    4 -3 1 253.97
    4 -3 1 262.27
    4 -3 1 256.44
    -5 3 -1 5.18
    -5 3 -1 4.97
    -5 3 -1 7.11
    -5 3 -1 4.96
    -5 3 -1 2.33
    -5 3 -1 4.96
    -5 3 -1 4.63
    -5 3 -1 5.58
    5 -3 1 3.7
    5 -3 1 4.82
    5 -3 1 5.71
    5 -3 1 4.17
    5 -3 1 4.92
    5 -3 1 4.26
    5 -3 1 2.1
    -6 3 -1 49.63
    -6 3 -1 51.26
    -6 3 -1 50.27
    -6 3 -1 53.69
    -6 3 -1 54.02
    -6 3 -1 52.03
    6 -3 1 54.31
    6 -3 1 52.2
    6 -3 1 50.14
    6 -3 1 52.14
    6 -3 1 52.81
    6 -3 1 54.42
    -7 3 -1 3.01
    -7 3 -1 3.29
    -7 3 -1 2.53
    -7 3 -1 4.94
    -7 3 -1 4.28
    7 -3 1 3.96
    7 -3 1 3.86
    7 -3 1 1.62
    7 -3 1 4.13
    7 -3 1 4.48
    7 -3 1 4.64
    7 -3 1 4.88
    -8 3 -1 0.66
    -8 3 -1 1.51
    -8 3 -1 2.74
    -8 3 -1 3.35
    -8 3 -1 0.11
    -8 3 -1 2.02
    8 -3 1 2.24
    8 -3 1 2.04
    8 -3 1 2.25
    8 -3 1 -0.19
    8 -3 1 3.04
    8 -3 1 2.58
    -9 3 -1 4.87
    -9 3 -1 3.99
    -9 3 -1 3.99
    -9 3 -1 4.71
    9 -3 1 5.95
    9 -3 1 5.98
    9 -3 1 4.71
    9 -3 1 2.43
    -10 3 -1 0.3
    -10 3 -1 1.93
    -10 3 -1 1.01
    10 -3 1 -0.32
    10 -3 1 -0.26
    10 -3 1 -1.78
    -11 3 -1 42.57
    -11 3 -1 49.7
    -11 3 -1 43.28
    11 -3 1 45.83
    11 -3 1 49.54
    11 -3 1 48.07
    -12 3 -1 95.39
    -12 3 -1 99.49
    12 -3 1 91.9
    12 -3 1 102.32
    -13 3 -1 1.82
    -13 3 -1 0.9
    13 -3 1 2.08
    12 2 -1 77.37
    12 2 -1 64.28
    12 2 -1 66.79
    -12 -2 1 67.06
    -12 -2 1 67.93
    11 2 -1 12.17
    11 2 -1 11.81
    11 2 -1 11.66
    -11 -2 1 10.21
    -11 -2 1 6.88
    -11 -2 1 10.6
    10 2 -1 15.58
    10 2 -1 13.74
    10 2 -1 15.69
    -10 -2 1 12.27
    -10 -2 1 15.84
    9 2 -1 43.33
    9 2 -1 42.55
    9 2 -1 44.69
    9 2 -1 42.19
    -9 -2 1 43.56
    -9 -2 1 42.43
    -9 -2 1 38.01
    -9 -2 1 41.39
    8 2 -1 27.95
    8 2 -1 26.54
    8 2 -1 27.36
    8 2 -1 27.29
    -8 -2 1 25.76
    -8 -2 1 27.55
    -8 -2 1 25.84
    -8 -2 1 27.14
    7 2 -1 77.81
    7 2 -1 80.75
    7 2 -1 73.17
    7 2 -1 73.72
    7 2 -1 75.27
    -7 -2 1 79.72
    -7 -2 1 81.73
    -7 -2 1 74.31
    6 2 -1 0.81
    6 2 -1 0.42
    6 2 -1 1.75
    6 2 -1 0.19
    6 2 -1 2.49
    -6 -2 1 2.01
    -6 -2 1 1.14
    -6 -2 1 -1.03
    -6 -2 1 1.59
    5 2 -1 125.25
    5 2 -1 118.41
    5 2 -1 115.33
    5 2 -1 122.07
    -5 -2 1 114.56
    -5 -2 1 119.64
    -5 -2 1 119.07
    -5 -2 1 112.65
    4 2 -1 136.07
    4 2 -1 150.24
    4 2 -1 138.51
    4 2 -1 144.75
    4 2 -1 138.22
    -4 -2 1 141.91
    -4 -2 1 135.49
    -4 -2 1 141.54
    -4 -2 1 142.45
    -4 -2 1 144.1
    3 2 -1 52.48
    3 2 -1 44.79
    3 2 -1 48.54
    3 2 -1 51.62
    3 2 -1 45.27
    3 2 -1 50.42
    3 2 -1 52.14
    -3 -2 1 48.88
    -3 -2 1 48.6
    -3 -2 1 48.19
    -3 -2 1 46.52
    -3 -2 1 47.73
    -3 -2 1 49.87
    -3 -2 1 49.53
    2 2 -1 4.24
    2 2 -1 3.55
    2 2 -1 2.62
    2 2 -1 5.23
    2 2 -1 3.85
    2 2 -1 3.78
    -2 -2 1 2.61
    -2 -2 1 5.29
    -2 -2 1 4.75
    -2 -2 1 6.42
    -2 -2 1 6.43
    -2 -2 1 2.62
    -2 -2 1 3.23
    -2 -2 1 2.85
    1 2 -1 18.2
    1 2 -1 11.98
    1 2 -1 14.34
    -1 -2 1 17.51
    -1 -2 1 18.1
    -1 -2 1 13.78
    -1 -2 1 12.93
    -1 -2 1 15.74
    -1 -2 1 13.03
    0 2 -1 65.17
    0 2 -1 59.86
    0 2 -1 65.46
    0 2 -1 58.1
    0 2 -1 59.07
    0 2 -1 51.91
    0 -2 1 56.93
    0 -2 1 62.71
    0 -2 1 61.65
    0 -2 1 58.9
    -1 2 -1 152.03
    -1 2 -1 150.96
    -1 2 -1 152.09
    -1 2 -1 161.07
    -1 2 -1 152.46
    -1 2 -1 153.94
    -1 2 -1 164.34
    -1 2 -1 153.63
    -1 2 -1 148
    1 -2 1 152.11
    1 -2 1 153.9
    1 -2 1 141.18
    1 -2 1 145.18
    1 -2 1 153.11
    1 -2 1 153.54
    1 -2 1 155.42
    1 -2 1 138.79
    1 -2 1 156.52
    -2 2 -1 127.91
    -2 2 -1 118.18
    -2 2 -1 124.65
    -2 2 -1 124.22
    -2 2 -1 131.2
    -2 2 -1 117.29
    -2 2 -1 113.22
    2 -2 1 117.55
    2 -2 1 116.45
    2 -2 1 122
    2 -2 1 116.12
    2 -2 1 122.26
    2 -2 1 122.83
    2 -2 1 117.42
    2 -2 1 114.33
    2 -2 1 118.71
    -3 2 -1 317.12
    -3 2 -1 308.12
    -3 2 -1 303.01
    -3 2 -1 303.11
    -3 2 -1 293.14
    -3 2 -1 317.43
    3 -2 1 306.75
    3 -2 1 310.68
    3 -2 1 305.92
    3 -2 1 307.39
    3 -2 1 309.63
    3 -2 1 302.77
    3 -2 1 313.22
    3 -2 1 312.39
    3 -2 1 305.5
    3 -2 1 314.62
    3 -2 1 310.8
    -4 2 -1 452.19
    -4 2 -1 419.36
    -4 2 -1 417.02
    -4 2 -1 428.86
    -4 2 -1 422.18
    4 -2 1 428.44
    4 -2 1 431.4
    4 -2 1 430.66
    4 -2 1 425.43
    4 -2 1 429.53
    4 -2 1 426.44
    4 -2 1 436.48
    4 -2 1 437.28
    4 -2 1 428.48
    4 -2 1 442.31
    4 -2 1 440.11
    -5 2 -1 0.73
    -5 2 -1 0.85
    -5 2 -1 0.09
    -5 2 -1 -0.32
    -5 2 -1 0.14
    -5 2 -1 1.24
    -5 2 -1 0.37
    -5 2 -1 0.03
    5 -2 1 0.9
    5 -2 1 -1.39
    5 -2 1 1.12
    5 -2 1 2.75
    5 -2 1 0.18
    5 -2 1 -0.56
    5 -2 1 1.68
    5 -2 1 -0.27
    -6 2 -1 19.7
    -6 2 -1 20.92
    -6 2 -1 23.17
    -6 2 -1 22.2
    -6 2 -1 19.78
    -6 2 -1 19.48
    -6 2 -1 20.69
    6 -2 1 18.17
    6 -2 1 19.59
    6 -2 1 20.77
    6 -2 1 20.37
    6 -2 1 16.87
    6 -2 1 20.59
    -7 2 -1 7.06
    -7 2 -1 7.4
    -7 2 -1 7.57
    -7 2 -1 6.83
    -7 2 -1 7.19
    -7 2 -1 6.46
    7 -2 1 7.47
    7 -2 1 7.36
    7 -2 1 7.06
    7 -2 1 5.5
    7 -2 1 6.57
    7 -2 1 6.25
    -8 2 -1 43.93
    -8 2 -1 37.44
    -8 2 -1 43.11
    -8 2 -1 40.62
    -8 2 -1 43.08
    -8 2 -1 38.36
    8 -2 1 41.22
    8 -2 1 43.64
    8 -2 1 37.32
    8 -2 1 41.62
    8 -2 1 38.89
    8 -2 1 43.87
    8 -2 1 42.68
    -9 2 -1 83.3
    -9 2 -1 86.82
    -9 2 -1 90.94
    -9 2 -1 85.67
    9 -2 1 90.73
    9 -2 1 86.51
    9 -2 1 84.25
    9 -2 1 88.33
    -10 2 -1 21.17
    -10 2 -1 18.9
    -10 2 -1 21.61
    10 -2 1 20.07
    10 -2 1 18.04
    10 -2 1 20.16
    -11 2 -1 8.51
    -11 2 -1 15.51
    11 -2 1 11.03
    11 -2 1 17.78
    11 -2 1 16.11
    -12 2 -1 58.79
    -12 2 -1 66.08
    12 -2 1 60.01
    12 -2 1 62.64
    12 -2 1 57.84
    -13 2 -1 2.23
    -13 2 -1 1.5
    13 -2 1 0.93
    13 -2 1 3.68
    12 1 -1 71.88
    12 1 -1 64.27
    12 1 -1 58.31
    -12 -1 1 64.04
    -12 -1 1 58.01
    -12 -1 1 58.33
    11 1 -1 10.32
    11 1 -1 10.88
    11 1 -1 7.56
    -11 -1 1 10.3
    -11 -1 1 10.13
    -11 -1 1 5.25
    10 1 -1 62.58
    10 1 -1 56.32
    10 1 -1 53.57
    -10 -1 1 55.82
    -10 -1 1 53.86
    9 1 -1 42.14
    9 1 -1 43.25
    9 1 -1 35.21
    -9 -1 1 42.55
    -9 -1 1 39.74
    -9 -1 1 39.23
    -9 -1 1 38.57
    8 1 -1 71.91
    8 1 -1 68.95
    8 1 -1 67.07
    8 1 -1 60.12
    8 1 -1 67.74
    -8 -1 1 71.33
    -8 -1 1 71.58
    -8 -1 1 74.95
    -8 -1 1 75.41
    -8 -1 1 59.76
    7 1 -1 162.18
    7 1 -1 163.1
    7 1 -1 170.76
    7 1 -1 170.48
    7 1 -1 164.83
    -7 -1 1 173.97
    -7 -1 1 166.51
    -7 -1 1 167.97
    -7 -1 1 168.76
    -7 -1 1 166.44
    6 1 -1 23.3
    6 1 -1 21.73
    6 1 -1 21.52
    6 1 -1 24.72
    6 1 -1 21.59
    -6 -1 1 23.08
    -6 -1 1 24.22
    -6 -1 1 27.17
    -6 -1 1 24.35
    5 1 -1 56.13
    5 1 -1 57.88
    5 1 -1 59.98
    5 1 -1 59.3
    -5 -1 1 63.54
    -5 -1 1 62.54
    -5 -1 1 60.4
    -5 -1 1 57.96
    4 1 -1 10.61
    4 1 -1 9.19
    4 1 -1 7.57
    4 1 -1 7.87
    4 1 -1 9.05
    4 1 -1 10.3
    4 1 -1 9.1
    4 1 -1 7.37
    -4 -1 1 10
    -4 -1 1 10.29
    -4 -1 1 7.12
    -4 -1 1 8.9
    -4 -1 1 6.1
    -4 -1 1 9.53
    -4 -1 1 7.14
    3 1 -1 3.61
    3 1 -1 3.52
    3 1 -1 3.94
    3 1 -1 2.79
    3 1 -1 4.34
    3 1 -1 3.92
    3 1 -1 4.48
    3 1 -1 3.8
    3 1 -1 3.12
    -3 -1 1 3.17
    -3 -1 1 2.85
    -3 -1 1 4.47
    -3 -1 1 4.31
    -3 -1 1 4.02
    -3 -1 1 3.3
    -3 -1 1 2.69
    2 1 -1 79.23
    2 1 -1 74.05
    2 1 -1 81.1
    2 1 -1 82.58
    2 1 -1 82.38
    2 1 -1 75.65
    2 1 -1 81.96
    2 1 -1 75.32
    2 1 -1 77.22
    -2 -1 1 88.31
    -2 -1 1 80.69
    -2 -1 1 81.12
    -2 -1 1 82.74
    -2 -1 1 84.65
    -2 -1 1 78.54
    -2 -1 1 79.79
    0 1 -1 0.03
    0 1 -1 -0.14
    0 1 -1 -0.13
    0 1 -1 -0.13
    0 1 -1 -0.21
    0 1 -1 -0.42
    0 1 -1 0.09
    0 -1 1 -0.05
    0 -1 1 -0.14
    0 -1 1 0
    0 -1 1 0.3
    0 -1 1 -0.08
    0 -1 1 -0.19
    0 -1 1 -0.06
    -2 1 -1 102.6
    -2 1 -1 104.31
    -2 1 -1 107.51
    -2 1 -1 106.99
    -2 1 -1 109.74
    -2 1 -1 110.12
    -2 1 -1 107.01
    -2 1 -1 105.81
    -2 1 -1 112.69
    2 -1 1 109.77
    2 -1 1 105.24
    2 -1 1 102.51
    2 -1 1 106.39
    2 -1 1 109.27
    2 -1 1 108.95
    2 -1 1 107.59
    2 -1 1 107.63
    2 -1 1 106.47
    2 -1 1 107.33
    -3 1 -1 19.74
    -3 1 -1 14.33
    -3 1 -1 15.57
    -3 1 -1 16.24
    -3 1 -1 19.48
    -3 1 -1 18
    -3 1 -1 16.83
    -3 1 -1 18.69
    3 -1 1 14.47
    3 -1 1 18.23
    3 -1 1 19.3
    3 -1 1 15.69
    3 -1 1 16.39
    3 -1 1 18.13
    3 -1 1 18.98
    3 -1 1 16.71
    3 -1 1 15.98
    -4 1 -1 289.89
    -4 1 -1 284.05
    -4 1 -1 296.55
    -4 1 -1 305.35
    -4 1 -1 291.57
    -4 1 -1 302.95
    -4 1 -1 282.46
    4 -1 1 283.7
    4 -1 1 293.06
    4 -1 1 298.39
    4 -1 1 284.97
    4 -1 1 291.04
    4 -1 1 287.96
    4 -1 1 286.6
    4 -1 1 271.89
    4 -1 1 288
    -5 1 -1 3.71
    -5 1 -1 3.11
    -5 1 -1 4.01
    -5 1 -1 2.54
    -5 1 -1 2.17
    -5 1 -1 4.51
    5 -1 1 3.69
    5 -1 1 3.59
    5 -1 1 4.07
    5 -1 1 2.23
    5 -1 1 3.36
    5 -1 1 3.36
    5 -1 1 5.32
    5 -1 1 4.19
    -6 1 -1 40.7
    -6 1 -1 38.26
    -6 1 -1 41.07
    -6 1 -1 37.71
    -6 1 -1 37.96
    -6 1 -1 35.78
    6 -1 1 37.9
    6 -1 1 40.14
    6 -1 1 37.71
    6 -1 1 37.38
    6 -1 1 40.87
    6 -1 1 40.15
    -7 1 -1 31.1
    -7 1 -1 32.15
    -7 1 -1 28.98
    -7 1 -1 30.84
    -7 1 -1 32.02
    -7 1 -1 28.69
    7 -1 1 24.3
    7 -1 1 32.31
    7 -1 1 32.44
    7 -1 1 28.25
    7 -1 1 26.06
    7 -1 1 31.77
    7 -1 1 33.88
    -8 1 -1 11.84
    -8 1 -1 8.94
    -8 1 -1 9.91
    -8 1 -1 10.12
    -8 1 -1 10
    -8 1 -1 9.64
    8 -1 1 7.71
    8 -1 1 9.64
    8 -1 1 10.37
    8 -1 1 9.24
    8 -1 1 12.13
    8 -1 1 9.48
    8 -1 1 9.2
    -9 1 -1 112.31
    -9 1 -1 121
    -9 1 -1 112.4
    -9 1 -1 115.37
    9 -1 1 115.79
    9 -1 1 119.71
    9 -1 1 114.64
    -10 1 -1 48.95
    -10 1 -1 47.23
    -10 1 -1 40.98
    10 -1 1 44.92
    10 -1 1 41.98
    10 -1 1 42.98
    -11 1 -1 2.06
    -11 1 -1 5.25
    11 -1 1 3.49
    11 -1 1 2.25
    11 -1 1 3.69
    -12 1 -1 53.23
    -12 1 -1 48.41
    12 -1 1 49.77
    12 -1 1 47.73
    12 -1 1 55.3
    12 0 -1 21.76
    12 0 -1 29.32
    12 0 -1 22.83
    -12 0 1 25.01
    -12 0 1 26.87
    -12 0 1 27.04
    11 0 -1 3.79
    11 0 -1 0.87
    11 0 -1 0.75
    -11 0 1 0.27
    -11 0 1 2.28
    -11 0 1 3.56
    10 0 -1 64.68
    10 0 -1 63.09
    10 0 -1 61.2
    -10 0 1 60.24
    -10 0 1 68.69
    -10 0 1 63.97
    9 0 -1 23.16
    9 0 -1 21.85
    9 0 -1 22.38
    -9 0 1 21.89
    -9 0 1 22.81
    -9 0 1 28.82
    8 0 -1 48.25
    8 0 -1 43.93
    8 0 -1 37.21
    8 0 -1 43.25
    8 0 -1 47.84
    -8 0 1 53.13
    -8 0 1 42.4
    -8 0 1 42.86
    -8 0 1 41.74
    -8 0 1 49.11
    7 0 -1 101.31
    7 0 -1 94.51
    7 0 -1 104.74
    7 0 -1 91.75
    7 0 -1 104.04
    7 0 -1 95.28
    -7 0 1 95.15
    -7 0 1 90.97
    -7 0 1 101.23
    -7 0 1 94.34
    -7 0 1 97.35
    6 0 -1 70.11
    6 0 -1 71.84
    6 0 -1 68.55
    6 0 -1 72.79
    6 0 -1 72.87
    6 0 -1 72.27
    -6 0 1 66.79
    -6 0 1 68.85
    -6 0 1 68.73
    -6 0 1 67.59
    -6 0 1 74.97
    -6 0 1 77.56
    5 0 -1 2.65
    5 0 -1 1.14
    5 0 -1 2.3
    5 0 -1 2.39
    5 0 -1 0.66
    5 0 -1 2.81
    -5 0 1 3.1
    -5 0 1 2.46
    -5 0 1 1.12
    -5 0 1 2.02
    -5 0 1 3.91
    -5 0 1 1.69
    -5 0 1 2.28
    4 0 -1 117.64
    4 0 -1 113.49
    4 0 -1 120.05
    4 0 -1 114.76
    4 0 -1 118.72
    4 0 -1 113.88
    4 0 -1 117.71
    4 0 -1 117.97
    4 0 -1 115.4
    -4 0 1 114.63
    -4 0 1 119.77
    -4 0 1 110.93
    -4 0 1 113.92
    -4 0 1 114.79
    -4 0 1 118.36
    -4 0 1 111.69
    -4 0 1 109.23
    3 0 -1 15.69
    3 0 -1 17.55
    3 0 -1 18.55
    3 0 -1 15.55
    3 0 -1 15.34
    3 0 -1 17.63
    3 0 -1 15.27
    3 0 -1 15.22
    3 0 -1 15.27
    -3 0 1 16.67
    -3 0 1 17.42
    -3 0 1 14.96
    -3 0 1 15.41
    -3 0 1 15.65
    -3 0 1 15.75
    -3 0 1 14.49
    -3 0 1 15.19
    2 0 -1 14.51
    2 0 -1 14.69
    2 0 -1 14.2
    2 0 -1 14.01
    2 0 -1 14.76
    2 0 -1 15.07
    2 0 -1 14.43
    2 0 -1 12.99
    2 0 -1 13.16
    -2 0 1 12.63
    -2 0 1 16.17
    -2 0 1 15.39
    -2 0 1 15.16
    -2 0 1 12.86
    -2 0 1 14.65
    -2 0 1 14.91
    -2 0 1 15.59
    -2 0 1 15.13
    1 0 -1 -0.34
    1 0 -1 -0.76
    1 0 -1 -0.44
    1 0 -1 -0.54
    1 0 -1 -0.31
    1 0 -1 -0.21
    1 0 -1 0.7
    -1 0 1 -0.08
    -1 0 1 -0.08
    -1 0 1 -0.4
    -1 0 1 0.06
    -1 0 1 -0.22
    -1 0 1 0.58
    -1 0 1 -0.35
    0 0 -1 -0.07
    0 0 -1 -0.13
    0 0 -1 -0.06
    0 0 -1 0.02
    0 0 -1 -0.03
    0 0 -1 0.01
    0 0 1 0
    0 0 1 -0.02
    0 0 1 -0.13
    0 0 1 -0.07
    0 0 1 0.08
    0 0 1 -0.22
    -2 0 -1 909.82
    -2 0 -1 935.78
    -2 0 -1 939.72
    -2 0 -1 923.07
    -2 0 -1 874.79
    -2 0 -1 910.03
    -2 0 -1 906.28
    2 0 1 927.94
    2 0 1 878.61
    2 0 1 934.66
    2 0 1 924.75
    2 0 1 902.54
    2 0 1 906.73
    2 0 1 930.78
    2 0 1 925.19
    -3 0 -1 29.47
    -3 0 -1 30.84
    -3 0 -1 29.87
    -3 0 -1 32.83
    -3 0 -1 29.81
    -3 0 -1 30.68
    -3 0 -1 31.32
    3 0 1 29.15
    3 0 1 28.16
    3 0 1 29.51
    3 0 1 30.13
    3 0 1 34.87
    3 0 1 30.43
    3 0 1 29.46
    3 0 1 33.11
    -4 0 -1 27.55
    -4 0 -1 26.93
    -4 0 -1 32.16
    -4 0 -1 30.17
    -4 0 -1 25.96
    -4 0 -1 30.15
    -4 0 -1 29.98
    4 0 1 27.73
    4 0 1 27.49
    4 0 1 31.6
    4 0 1 30.56
    4 0 1 28.03
    4 0 1 28.56
    4 0 1 30.19
    4 0 1 30.12
    4 0 1 26.34
    -5 0 -1 1.38
    -5 0 -1 1.92
    -5 0 -1 0.88
    -5 0 -1 2.49
    -5 0 -1 3.84
    -5 0 -1 2.39
    -5 0 -1 0.33
    5 0 1 1.59
    5 0 1 2.65
    5 0 1 0.81
    5 0 1 2.56
    5 0 1 1.92
    5 0 1 0.6
    -6 0 -1 21.22
    -6 0 -1 25.02
    -6 0 -1 26.23
    -6 0 -1 24.34
    -6 0 -1 22.21
    6 0 1 24.64
    6 0 1 20.96
    6 0 1 22.9
    6 0 1 29.96
    6 0 1 25.2
    -7 0 -1 99.63
    -7 0 -1 104.98
    -7 0 -1 104.89
    -7 0 -1 106.51
    -7 0 -1 108.25
    7 0 1 104.8
    7 0 1 101.46
    7 0 1 97.46
    7 0 1 105.23
    7 0 1 108.29
    -8 0 -1 49.89
    -8 0 -1 50.66
    -8 0 -1 48.02
    -8 0 -1 50.21
    -8 0 -1 46.89
    -8 0 -1 51.84
    8 0 1 48.73
    8 0 1 43.68
    8 0 1 51.4
    8 0 1 47.76
    8 0 1 49.02
    -9 0 -1 26.51
    -9 0 -1 32.54
    -9 0 -1 28.41
    -9 0 -1 32.15
    9 0 1 29.28
    9 0 1 29.3
    9 0 1 29.38
    -10 0 -1 53
    -10 0 -1 52.93
    -10 0 -1 55.25
    10 0 1 49.53
    10 0 1 57.45
    10 0 1 52.58
    -11 0 -1 2.87
    -11 0 -1 1.74
    11 0 1 -0.45
    11 0 1 0
    11 0 1 -0.34
    -12 0 -1 20.86
    -12 0 -1 22.86
    12 0 1 26.1
    12 0 1 20.43
    12 0 1 18.01
    13 -1 -1 3.95
    13 -1 -1 4.9
    -13 1 1 1.06
    -13 1 1 -0.14
    12 -1 -1 35.59
    12 -1 -1 46.1
    12 -1 -1 40.68
    -12 1 1 34.65
    -12 1 1 32.58
    -12 1 1 38.67
    11 -1 -1 17.02
    11 -1 -1 15.13
    11 -1 -1 12.2
    -11 1 1 14.53
    -11 1 1 10.6
    -11 1 1 9.53
    10 -1 -1 39.42
    10 -1 -1 35.49
    10 -1 -1 41.65
    -10 1 1 40.33
    -10 1 1 40.68
    -10 1 1 41.35
    9 -1 -1 71.2
    9 -1 -1 65.54
    9 -1 -1 65.33
    -9 1 1 67.15
    -9 1 1 68.73
    8 -1 -1 2.02
    8 -1 -1 4.53
    8 -1 -1 -0.39
    8 -1 -1 -0.15
    8 -1 -1 0.11
    8 -1 -1 -1.19
    -8 1 1 1.72
    -8 1 1 0.01
    -8 1 1 -0.46
    -8 1 1 1.33
    -8 1 1 0.99
    -8 1 1 0.83
    7 -1 -1 5.07
    7 -1 -1 4.54
    7 -1 -1 6.82
    7 -1 -1 4.63
    7 -1 -1 4.88
    7 -1 -1 4.21
    7 -1 -1 4.74
    -7 1 1 3.82
    -7 1 1 5.16
    -7 1 1 3.44
    -7 1 1 4.88
    -7 1 1 6.06
    -7 1 1 4.56
    6 -1 -1 17.69
    6 -1 -1 17.51
    6 -1 -1 20.4
    6 -1 -1 18.27
    6 -1 -1 16.99
    6 -1 -1 20
    -6 1 1 17.13
    -6 1 1 19.08
    -6 1 1 16.33
    -6 1 1 15.44
    -6 1 1 17.18
    -6 1 1 18.03
    5 -1 -1 -0.36
    5 -1 -1 -0.7
    5 -1 -1 1.09
    5 -1 -1 -0.19
    5 -1 -1 0.59
    5 -1 -1 0.67
    5 -1 -1 0.12
    5 -1 -1 -0.17
    -5 1 1 -0.8
    -5 1 1 0.77
    -5 1 1 0.91
    -5 1 1 0.73
    -5 1 1 -0.45
    -5 1 1 0.68
    -5 1 1 0.93
    -5 1 1 0.61
    4 -1 -1 90.96
    4 -1 -1 94.01
    4 -1 -1 89.32
    4 -1 -1 93.37
    4 -1 -1 92.08
    4 -1 -1 89.01
    4 -1 -1 87.51
    4 -1 -1 90.8
    4 -1 -1 93.25
    4 -1 -1 89.91
    -4 1 1 90.28
    -4 1 1 91.22
    -4 1 1 85.57
    -4 1 1 96.4
    -4 1 1 89.88
    -4 1 1 89.78
    -4 1 1 92.57
    3 -1 -1 48.42
    3 -1 -1 47.15
    3 -1 -1 48.25
    3 -1 -1 49.35
    3 -1 -1 45.57
    3 -1 -1 48.9
    3 -1 -1 50.7
    3 -1 -1 50.82
    3 -1 -1 49.23
    3 -1 -1 46.74
    3 -1 -1 47.32
    -3 1 1 48.3
    -3 1 1 47.5
    -3 1 1 51.7
    -3 1 1 49.26
    -3 1 1 46.63
    -3 1 1 49.7
    2 -1 -1 223.22
    2 -1 -1 218.94
    2 -1 -1 226.72
    2 -1 -1 223.08
    2 -1 -1 220.46
    2 -1 -1 223.73
    2 -1 -1 219.33
    2 -1 -1 219.16
    2 -1 -1 225.2
    2 -1 -1 225.4
    2 -1 -1 220.73
    -2 1 1 223.26
    -2 1 1 216.81
    -2 1 1 215.13
    -2 1 1 219.47
    -2 1 1 215.12
    -2 1 1 224.69
    -2 1 1 215.43
    -2 1 1 224.42
    0 -1 -1 0.36
    0 -1 -1 0.34
    0 -1 -1 -0.13
    0 -1 -1 0.04
    0 -1 -1 0.1
    0 -1 -1 0.09
    0 -1 -1 0.05
    0 1 1 0.01
    0 1 1 -0.35
    0 1 1 0.19
    0 1 1 -0.06
    0 1 1 -0.01
    0 1 1 -0.06
    -1 -1 -1 2.28
    -1 -1 -1 1.04
    -1 -1 -1 1.41
    -1 -1 -1 1.03
    -1 -1 -1 0.79
    -1 -1 -1 2.12
    -1 -1 -1 1.17
    -1 -1 -1 2.52
    1 1 1 2.07
    1 1 1 0.54
    1 1 1 1.08
    1 1 1 0.88
    1 1 1 0.2
    1 1 1 1.88
    1 1 1 1.22
    1 1 1 0.52
    -2 -1 -1 136.92
    -2 -1 -1 137.68
    -2 -1 -1 135.01
    -2 -1 -1 137.04
    -2 -1 -1 134.93
    -2 -1 -1 134.47
    -2 -1 -1 139.72
    2 1 1 132.93
    2 1 1 133.84
    2 1 1 136.02
    2 1 1 138.32
    2 1 1 136.93
    2 1 1 136.81
    -3 -1 -1 -2.15
    -3 -1 -1 -0.1
    -3 -1 -1 1.25
    -3 -1 -1 -0.8
    -3 -1 -1 -0.4
    -3 -1 -1 1.43
    -3 -1 -1 0.13
    3 1 1 -1.38
    3 1 1 -0.24
    3 1 1 1.16
    3 1 1 -0.22
    3 1 1 0.77
    3 1 1 0.71
    3 1 1 -0.08
    -4 -1 -1 72.87
    -4 -1 -1 72.9
    -4 -1 -1 68.28
    -4 -1 -1 70.69
    -4 -1 -1 72.22
    -4 -1 -1 70.38
    4 1 1 76.44
    4 1 1 68.68
    4 1 1 74.18
    4 1 1 74.85
    4 1 1 71.1
    4 1 1 73.66
    -5 -1 -1 13.53
    -5 -1 -1 14.93
    -5 -1 -1 15.39
    -5 -1 -1 13.22
    -5 -1 -1 11.75
    5 1 1 14.08
    5 1 1 13.17
    5 1 1 12.96
    5 1 1 13.84
    5 1 1 13.83
    -6 -1 -1 97.21
    -6 -1 -1 97.39
    -6 -1 -1 91.71
    -6 -1 -1 90.46
    -6 -1 -1 95.85
    6 1 1 98.56
    6 1 1 94.53
    6 1 1 91.82
    6 1 1 97.38
    6 1 1 91.18
    -7 -1 -1 178.89
    -7 -1 -1 182.99
    -7 -1 -1 184.66
    -7 -1 -1 176.79
    7 1 1 169
    7 1 1 186.16
    7 1 1 157.31
    7 1 1 179.84
    7 1 1 170.46
    -8 -1 -1 73.42
    -8 -1 -1 68.98
    -8 -1 -1 72.8
    -8 -1 -1 69.15
    8 1 1 67.04
    8 1 1 66.73
    8 1 1 63.27
    8 1 1 66.18
    -9 -1 -1 18.49
    -9 -1 -1 20.67
    -9 -1 -1 18.86
    9 1 1 16.64
    9 1 1 18.65
    9 1 1 16.05
    -10 -1 -1 28.65
    -10 -1 -1 30.35
    10 1 1 26.54
    10 1 1 33.08
    10 1 1 32.42
    -11 -1 -1 2.22
    -11 -1 -1 0.11
    11 1 1 2.5
    11 1 1 3.27
    11 1 1 1.72
    -12 -1 -1 54.2
    -12 -1 -1 43.1
    12 1 1 44.79
    12 1 1 47.96
    12 1 1 36.63
    13 -2 -1 2.53
    13 -2 -1 0.69
    -13 2 1 -0.34
    -13 2 1 -0.89
    12 -2 -1 47.4
    12 -2 -1 44.1
    12 -2 -1 46.56
    -12 2 1 42.46
    -12 2 1 50.92
    -12 2 1 50.37
    11 -2 -1 15.11
    11 -2 -1 20.48
    11 -2 -1 21.77
    -11 2 1 17.33
    -11 2 1 19.82
    -11 2 1 14.43
    10 -2 -1 18.04
    10 -2 -1 16.59
    10 -2 -1 16.43
    -10 2 1 16.88
    -10 2 1 17.36
    -10 2 1 15.81
    9 -2 -1 107.89
    9 -2 -1 112.77
    9 -2 -1 110.42
    9 -2 -1 108.45
    -9 2 1 109.39
    -9 2 1 107.53
    -9 2 1 111.94
    -9 2 1 113.01
    8 -2 -1 18.18
    8 -2 -1 19.12
    8 -2 -1 17.3
    8 -2 -1 18.45
    8 -2 -1 16.44
    8 -2 -1 14.53
    -8 2 1 14.79
    -8 2 1 17.98
    -8 2 1 19.56
    -8 2 1 16.27
    7 -2 -1 1.37
    7 -2 -1 1.89
    7 -2 -1 2.61
    7 -2 -1 1.73
    7 -2 -1 2.09
    7 -2 -1 0.69
    -7 2 1 0.47
    -7 2 1 1.66
    -7 2 1 0.98
    -7 2 1 1.81
    -7 2 1 0.29
    6 -2 -1 27.84
    6 -2 -1 29.27
    6 -2 -1 26.47
    6 -2 -1 28.06
    6 -2 -1 23.9
    6 -2 -1 26.8
    6 -2 -1 26.41
    -6 2 1 24.62
    -6 2 1 29.07
    -6 2 1 27.36
    -6 2 1 26.42
    -6 2 1 26.54
    5 -2 -1 4.27
    5 -2 -1 2.88
    5 -2 -1 2.1
    5 -2 -1 3.63
    5 -2 -1 4.67
    5 -2 -1 2.95
    5 -2 -1 3.29
    -5 2 1 4.08
    -5 2 1 4.71
    -5 2 1 4.17
    -5 2 1 3.65
    -5 2 1 4.46
    4 -2 -1 247.87
    4 -2 -1 255.11
    4 -2 -1 235.67
    4 -2 -1 231.75
    4 -2 -1 240.7
    4 -2 -1 246.6
    4 -2 -1 242.84
    4 -2 -1 246.7
    4 -2 -1 250.14
    4 -2 -1 236.95
    4 -2 -1 242.42
    -4 2 1 241.49
    -4 2 1 245.58
    -4 2 1 240.57
    -4 2 1 248.6
    -4 2 1 248.57
    -4 2 1 253.49
    -4 2 1 245.82
    -4 2 1 246.67
    3 -2 -1 310.53
    3 -2 -1 312.99
    3 -2 -1 306.23
    3 -2 -1 300.25
    3 -2 -1 314.02
    3 -2 -1 317.73
    3 -2 -1 295.69
    3 -2 -1 306.1
    -3 2 1 306.66
    -3 2 1 300.94
    -3 2 1 300.35
    -3 2 1 296.09
    -3 2 1 300.87
    -3 2 1 304.61
    -3 2 1 298.83
    2 -2 -1 2.52
    2 -2 -1 3.48
    2 -2 -1 2.6
    2 -2 -1 2.73
    2 -2 -1 2.45
    -2 2 1 3.29
    -2 2 1 3.17
    -2 2 1 3.36
    -2 2 1 1.92
    -2 2 1 3.07
    1 -2 -1 194.81
    1 -2 -1 197.63
    1 -2 -1 189.79
    1 -2 -1 191.52
    1 -2 -1 200.18
    1 -2 -1 195.67
    1 -2 -1 193.03
    1 -2 -1 191.49
    -1 2 1 195.21
    -1 2 1 194.39
    -1 2 1 192.15
    -1 2 1 191.71
    -1 2 1 201.51
    -1 2 1 192.54
    -1 2 1 194.96
    -1 2 1 192.46
    0 -2 -1 14.84
    0 -2 -1 13.27
    0 -2 -1 15.27
    0 -2 -1 13.88
    0 -2 -1 15.7
    0 -2 -1 14.25
    0 -2 -1 15.73
    0 -2 -1 14
    0 2 1 14.04
    0 2 1 13.4
    0 2 1 13.88
    0 2 1 13.83
    0 2 1 13.94
    0 2 1 15.98
    0 2 1 15.66
    -1 -2 -1 8.76
    -1 -2 -1 6.05
    -1 -2 -1 6.84
    -1 -2 -1 7.65
    -1 -2 -1 7.59
    -1 -2 -1 8.08
    -1 -2 -1 7.71
    -1 -2 -1 8.26
    1 2 1 7.77
    1 2 1 7.15
    1 2 1 7.55
    1 2 1 6.57
    1 2 1 8.16
    1 2 1 7.08
    1 2 1 6.72
    -2 -2 -1 3.72
    -2 -2 -1 4.07
    -2 -2 -1 5.03
    -2 -2 -1 2.54
    -2 -2 -1 5.15
    -2 -2 -1 3.34
    2 2 1 3.29
    2 2 1 5.7
    2 2 1 4.97
    2 2 1 4.93
    2 2 1 5.16
    2 2 1 3.12
    2 2 1 3.91
    2 2 1 3.78
    -3 -2 -1 0.82
    -3 -2 -1 1.74
    -3 -2 -1 2.31
    -3 -2 -1 0.87
    -3 -2 -1 0.86
    -3 -2 -1 2.69
    -3 -2 -1 0.89
    3 2 1 2.31
    3 2 1 2.5
    3 2 1 1.36
    3 2 1 2.18
    3 2 1 2.11
    3 2 1 1.41
    3 2 1 0.44
    3 2 1 0.82
    -4 -2 -1 114.96
    -4 -2 -1 110.59
    -4 -2 -1 110.58
    -4 -2 -1 109.99
    -4 -2 -1 107.54
    -4 -2 -1 113.39
    4 2 1 115.37
    4 2 1 115.24
    4 2 1 111.34
    4 2 1 113.03
    4 2 1 110.89
    4 2 1 111.85
    -5 -2 -1 94.5
    -5 -2 -1 95.91
    -5 -2 -1 95.63
    -5 -2 -1 89
    -5 -2 -1 98.99
    5 2 1 89.78
    5 2 1 97.43
    5 2 1 97.8
    5 2 1 95.76
    5 2 1 94.07
    -6 -2 -1 26.79
    -6 -2 -1 28.99
    -6 -2 -1 26.39
    -6 -2 -1 25.69
    6 2 1 34.53
    6 2 1 29.01
    6 2 1 27.91
    6 2 1 26.73
    6 2 1 22.45
    -7 -2 -1 48.45
    -7 -2 -1 46.64
    -7 -2 -1 50.8
    7 2 1 43.4
    7 2 1 45.07
    7 2 1 45.46
    7 2 1 45.59
    -8 -2 -1 42.39
    -8 -2 -1 43.7
    8 2 1 38.32
    8 2 1 40.2
    8 2 1 41.02
    8 2 1 48.19
    -9 -2 -1 17.73
    -9 -2 -1 11.31
    -9 -2 -1 11.05
    -9 -2 -1 11.95
    9 2 1 11.66
    9 2 1 15.02
    9 2 1 13.42
    -10 -2 -1 32.04
    -10 -2 -1 30.44
    10 2 1 32.93
    10 2 1 35.64
    10 2 1 32.55
    -11 -2 -1 3.42
    -11 -2 -1 8.31
    11 2 1 5.82
    11 2 1 4.25
    11 2 1 4.21
    -12 -2 -1 45.4
    -12 -2 -1 46.66
    12 2 1 66.23
    12 2 1 49.07
    12 2 1 57.41
    13 -3 -1 1.69
    -13 3 1 9.54
    -13 3 1 1.48
    12 -3 -1 32.93
    12 -3 -1 43.54
    12 -3 -1 37.36
    -12 3 1 38.01
    -12 3 1 36.17
    -12 3 1 36.48
    11 -3 -1 58.37
    11 -3 -1 58.35
    11 -3 -1 53.8
    -11 3 1 60.59
    -11 3 1 51.11
    -11 3 1 54.5
    10 -3 -1 2.68
    10 -3 -1 3.09
    10 -3 -1 4.45
    -10 3 1 2.2
    -10 3 1 2.83
    -10 3 1 2.36
    9 -3 -1 2.49
    9 -3 -1 4.39
    9 -3 -1 5.22
    9 -3 -1 5.65
    -9 3 1 4.09
    -9 3 1 1.63
    -9 3 1 1.14
    -9 3 1 3.5
    8 -3 -1 2.91
    8 -3 -1 3.53
    8 -3 -1 3.31
    8 -3 -1 0.09
    8 -3 -1 2.14
    -8 3 1 3.17
    -8 3 1 2.44
    -8 3 1 3.81
    -8 3 1 5.82
    -8 3 1 5.37
    7 -3 -1 2.24
    7 -3 -1 2.73
    7 -3 -1 3.15
    7 -3 -1 3.21
    7 -3 -1 5.22
    -7 3 1 3.27
    -7 3 1 1.96
    -7 3 1 3.2
    -7 3 1 3.28
    -7 3 1 3.52
    -7 3 1 2.9
    6 -3 -1 100.4
    6 -3 -1 101.7
    6 -3 -1 102.89
    6 -3 -1 97.43
    6 -3 -1 103.28
    -6 3 1 103.58
    -6 3 1 97.49
    -6 3 1 109.02
    -6 3 1 108.57
    -6 3 1 100.58
    -6 3 1 100.39
    5 -3 -1 16.56
    5 -3 -1 16.81
    5 -3 -1 17.43
    5 -3 -1 15.19
    -5 3 1 19.78
    -5 3 1 17.39
    -5 3 1 14.58
    -5 3 1 15.07
    -5 3 1 16.55
    -5 3 1 15.79
    4 -3 -1 244.5
    4 -3 -1 256.41
    4 -3 -1 244.7
    4 -3 -1 252.42
    4 -3 -1 247.38
    4 -3 -1 236.61
    -4 3 1 245.08
    -4 3 1 236.17
    -4 3 1 241.49
    -4 3 1 228.37
    -4 3 1 249.43
    -4 3 1 250.94
    3 -3 -1 582.13
    3 -3 -1 591.21
    3 -3 -1 598.47
    3 -3 -1 566.82
    3 -3 -1 604.46
    -3 3 1 574.76
    -3 3 1 569.49
    -3 3 1 558.52
    -3 3 1 580.55
    -3 3 1 575.74
    2 -3 -1 17.84
    2 -3 -1 17.61
    2 -3 -1 17.67
    2 -3 -1 17.65
    2 -3 -1 17.18
    2 -3 -1 16.68
    2 -3 -1 19.38
    2 -3 -1 19.65
    2 -3 -1 19.17
    2 -3 -1 17.25
    -2 3 1 16.54
    -2 3 1 16.96
    -2 3 1 18.85
    -2 3 1 18.65
    -2 3 1 16.82
    -2 3 1 16.78
    1 -3 -1 131.86
    1 -3 -1 130.21
    1 -3 -1 134.49
    1 -3 -1 132.62
    1 -3 -1 133.81
    1 -3 -1 130.8
    -1 3 1 132.31
    -1 3 1 126.81
    -1 3 1 124.03
    -1 3 1 134.51
    -1 3 1 135.65
    -1 3 1 129.87
    -1 3 1 134.82
    -1 3 1 136.34
    0 -3 -1 16.84
    0 -3 -1 22.23
    0 -3 -1 17.72
    0 -3 -1 18.19
    0 -3 -1 21.17
    0 -3 -1 17.28
    0 -3 -1 18.56
    0 -3 -1 18.36
    0 3 1 18.06
    0 3 1 19.05
    0 3 1 21.88
    0 3 1 16.76
    0 3 1 17.71
    0 3 1 23.84
    0 3 1 18.13
    0 3 1 18.69
    -1 -3 -1 20.2
    -1 -3 -1 18.89
    -1 -3 -1 22.65
    -1 -3 -1 19.55
    -1 -3 -1 18.85
    -1 -3 -1 20.87
    -1 -3 -1 23.07
    -1 -3 -1 20
    1 3 1 21.84
    1 3 1 19.73
    1 3 1 22.36
    1 3 1 21.21
    1 3 1 20.3
    1 3 1 20.28
    1 3 1 23.12
    -2 -3 -1 241.27
    -2 -3 -1 239.43
    -2 -3 -1 237.45
    -2 -3 -1 230.23
    -2 -3 -1 230.42
    -2 -3 -1 224.69
    -2 -3 -1 248.09
    -2 -3 -1 237.11
    2 3 1 247.33
    2 3 1 241.53
    2 3 1 232.71
    2 3 1 234.6
    2 3 1 236.35
    2 3 1 244.14
    2 3 1 248.79
    2 3 1 245.17
    -3 -3 -1 38.51
    -3 -3 -1 31.79
    -3 -3 -1 33.99
    -3 -3 -1 32.89
    -3 -3 -1 31.81
    -3 -3 -1 34.5
    3 3 1 33.77
    3 3 1 33.56
    3 3 1 36.31
    3 3 1 32.62
    3 3 1 36.74
    3 3 1 36.28
    -4 -3 -1 38.99
    -4 -3 -1 40.25
    -4 -3 -1 38.82
    -4 -3 -1 40.95
    -4 -3 -1 41.93
    -4 -3 -1 38.31
    4 3 1 38.04
    4 3 1 38.93
    4 3 1 42.24
    4 3 1 44.28
    4 3 1 38.7
    4 3 1 39.83
    -5 -3 -1 128.41
    -5 -3 -1 132.49
    -5 -3 -1 132.68
    5 3 1 126.02
    5 3 1 126.16
    5 3 1 123.5
    5 3 1 126.52
    -6 -3 -1 32.39
    -6 -3 -1 41.05
    -6 -3 -1 31.54
    6 3 1 39.45
    6 3 1 38.04
    6 3 1 39.1
    6 3 1 40.79
    -7 -3 -1 18.97
    -7 -3 -1 23.35
    -7 -3 -1 25
    7 3 1 21.83
    7 3 1 20.04
    7 3 1 24.93
    7 3 1 25.1
    -8 -3 -1 25.93
    -8 -3 -1 24.76
    8 3 1 24.79
    8 3 1 26.83
    8 3 1 25.58
    8 3 1 21.35
    -9 -3 -1 18.88
    -9 -3 -1 24.12
    -9 -3 -1 23.79
    9 3 1 21.78
    9 3 1 18.28
    9 3 1 22.22
    9 3 1 19.32
    -10 -3 -1 73.58
    -10 -3 -1 81.16
    10 3 1 86.29
    10 3 1 80.18
    10 3 1 85.49
    -11 -3 -1 16.33
    -11 -3 -1 12.07
    11 3 1 14.1
    11 3 1 10.53
    11 3 1 11.97
    13 -4 -1 7.27
    -13 4 1 3.76
    12 -4 -1 11.78
    12 -4 -1 17.1
    -12 4 1 12.74
    -12 4 1 15.08
    11 -4 -1 33.87
    11 -4 -1 32.42
    11 -4 -1 43.05
    -11 4 1 38.42
    -11 4 1 34.62
    -11 4 1 36.16
    10 -4 -1 2.85
    10 -4 -1 3.66
    10 -4 -1 3.48
    10 -4 -1 3.18
    -10 4 1 2.82
    -10 4 1 2.98
    -10 4 1 2.34
    -10 4 1 2.71
    9 -4 -1 40.77
    9 -4 -1 41
    9 -4 -1 38.4
    9 -4 -1 37.94
    9 -4 -1 36.63
    -9 4 1 40.07
    -9 4 1 37.91
    -9 4 1 39.33
    -9 4 1 36.53
    8 -4 -1 19.06
    8 -4 -1 17.79
    8 -4 -1 17.99
    8 -4 -1 19.17
    8 -4 -1 19.65
    -8 4 1 20.72
    -8 4 1 17.74
    -8 4 1 17.87
    -8 4 1 16.97
    -8 4 1 18.85
    7 -4 -1 19.71
    7 -4 -1 18.79
    7 -4 -1 19.21
    7 -4 -1 19.91
    7 -4 -1 21.04
    -7 4 1 19.83
    -7 4 1 18.31
    -7 4 1 20.04
    -7 4 1 18.48
    -7 4 1 21.94
    6 -4 -1 171.21
    6 -4 -1 178.35
    6 -4 -1 168.49
    -6 4 1 174.5
    -6 4 1 167.68
    -6 4 1 175.39
    -6 4 1 173.68
    -6 4 1 182.1
    -6 4 1 180.33
    -6 4 1 172.14
    5 -4 -1 172.97
    -5 4 1 166.78
    -5 4 1 155.76
    -5 4 1 164.11
    -5 4 1 159.1
    -5 4 1 164.88
    4 -4 -1 31.2
    4 -4 -1 30.57
    4 -4 -1 26.42
    -4 4 1 29.08
    -4 4 1 30.58
    -4 4 1 29.87
    -4 4 1 30.82
    -4 4 1 27.77
    -4 4 1 27.21
    -4 4 1 29.86
    3 -4 -1 277.55
    3 -4 -1 255.73
    3 -4 -1 275.52
    3 -4 -1 260.47
    3 -4 -1 275.21
    3 -4 -1 265.92
    3 -4 -1 271.04
    3 -4 -1 263.34
    -3 4 1 263.06
    -3 4 1 254.28
    -3 4 1 263
    -3 4 1 268.68
    -3 4 1 259.48
    -3 4 1 264.59
    -3 4 1 268.29
    -3 4 1 258.25
    -3 4 1 260.74
    2 -4 -1 5.06
    2 -4 -1 5.03
    2 -4 -1 4.39
    2 -4 -1 6.37
    2 -4 -1 5.34
    2 -4 -1 5.92
    2 -4 -1 5.68
    2 -4 -1 5.97
    2 -4 -1 6.28
    -2 4 1 6.62
    -2 4 1 4.37
    -2 4 1 5.75
    -2 4 1 7.25
    -2 4 1 8.39
    -2 4 1 7.34
    -2 4 1 4.13
    -2 4 1 5.53
    1 -4 -1 51.98
    1 -4 -1 50.42
    1 -4 -1 52.01
    1 -4 -1 54.64
    1 -4 -1 52.95
    1 -4 -1 52.14
    1 -4 -1 50.31
    1 -4 -1 57.38
    1 -4 -1 52.38
    -1 4 1 53.24
    -1 4 1 50.5
    -1 4 1 49.66
    -1 4 1 51.01
    -1 4 1 53.78
    -1 4 1 50.27
    -1 4 1 51.06
    0 -4 -1 145.35
    0 -4 -1 160.66
    0 -4 -1 161.36
    0 -4 -1 154.74
    0 -4 -1 155.9
    0 -4 -1 156.88
    0 -4 -1 154.75
    0 -4 -1 156.16
    0 4 1 155.32
    0 4 1 148.15
    0 4 1 157.99
    0 4 1 150.57
    0 4 1 161.48
    0 4 1 154.02
    0 4 1 150.27
    0 4 1 156.96
    -1 -4 -1 70.07
    -1 -4 -1 68.42
    -1 -4 -1 77.97
    -1 -4 -1 67.89
    -1 -4 -1 73.04
    -1 -4 -1 72.01
    -1 -4 -1 66.97
    -1 -4 -1 68.91
    1 4 1 72.98
    1 4 1 65.3
    1 4 1 68.71
    1 4 1 75.17
    1 4 1 73.94
    1 4 1 67.19
    1 4 1 67.8
    -2 -4 -1 241.08
    -2 -4 -1 230.28
    -2 -4 -1 223.84
    -2 -4 -1 229.12
    -2 -4 -1 233.32
    -2 -4 -1 231.84
    -2 -4 -1 238.35
    2 4 1 225.19
    2 4 1 230.5
    2 4 1 235.44
    2 4 1 236.94
    2 4 1 218.92
    2 4 1 240.7
    2 4 1 229.04
    -3 -4 -1 235.66
    -3 -4 -1 234.41
    -3 -4 -1 242.51
    -3 -4 -1 238.24
    3 4 1 215.31
    3 4 1 238.84
    3 4 1 239.43
    3 4 1 233.89
    3 4 1 237.69
    -4 -4 -1 4.06
    -4 -4 -1 2.99
    -4 -4 -1 3.59
    -4 -4 -1 5.11
    4 4 1 4.91
    4 4 1 6.4
    4 4 1 4.69
    4 4 1 5.76
    4 4 1 4.76
    -5 -4 -1 39.77
    -5 -4 -1 33.54
    -5 -4 -1 34.15
    -5 -4 -1 34.25
    -5 -4 -1 36.21
    5 4 1 33.17
    5 4 1 32.84
    5 4 1 34.79
    5 4 1 33.77
    -6 -4 -1 11.13
    -6 -4 -1 10.59
    -6 -4 -1 12.14
    6 4 1 7.55
    6 4 1 8.68
    6 4 1 10.13
    6 4 1 10.92
    -7 -4 -1 41.7
    -7 -4 -1 44.41
    -7 -4 -1 40.88
    7 4 1 42.79
    7 4 1 42.15
    7 4 1 44.04
    7 4 1 42.74
    -8 -4 -1 31.63
    -8 -4 -1 36.17
    8 4 1 33.42
    8 4 1 35.94
    8 4 1 29.47
    8 4 1 31.61
    -9 -4 -1 9.12
    -9 -4 -1 5.11
    9 4 1 13.77
    9 4 1 12.25
    9 4 1 10.25
    9 4 1 14.3
    -10 -4 -1 74.56
    10 4 1 61.59
    10 4 1 59.36
    10 4 1 65.06
    -11 -4 -1 25.71
    -11 -4 -1 20.37
    11 4 1 27.19
    11 4 1 28.32
    11 4 1 28.12
    13 -5 -1 30.1
    -13 5 1 26.25
    12 -5 -1 1.95
    12 -5 -1 -1.94
    -12 5 1 4
    11 -5 -1 10.34
    11 -5 -1 10.24
    -11 5 1 7.07
    -11 5 1 8.87
    -11 5 1 10.98
    10 -5 -1 0.49
    10 -5 -1 -1.98
    10 -5 -1 2.11
    -10 5 1 2.19
    -10 5 1 -0.99
    -10 5 1 3.14
    -10 5 1 3.57
    9 -5 -1 104.97
    9 -5 -1 106.45
    9 -5 -1 106.29
    -9 5 1 99.07
    -9 5 1 103.51
    -9 5 1 99.77
    -9 5 1 96.41
    8 -5 -1 110.64
    8 -5 -1 100.91
    8 -5 -1 111.46
    -8 5 1 116.32
    -8 5 1 111.28
    -8 5 1 100.65
    -8 5 1 104.43
    -8 5 1 108.66
    7 -5 -1 -0.58
    7 -5 -1 0.37
    7 -5 -1 1.2
    -7 5 1 1.26
    -7 5 1 0.43
    -7 5 1 0.22
    -7 5 1 -0.3
    -7 5 1 2.93
    -7 5 1 2.65
    6 -5 -1 262.38
    6 -5 -1 261.21
    -6 5 1 257.88
    -6 5 1 266
    -6 5 1 256.39
    -6 5 1 264.44
    -6 5 1 262.35
    5 -5 -1 222.41
    5 -5 -1 205.05
    -5 5 1 209.36
    -5 5 1 205.96
    -5 5 1 219.15
    -5 5 1 215.53
    -5 5 1 214.46
    4 -5 -1 53.64
    4 -5 -1 50.05
    4 -5 -1 53.21
    4 -5 -1 54.25
    -4 5 1 52.4
    -4 5 1 50.81
    -4 5 1 51.54
    -4 5 1 52.1
    -4 5 1 49.72
    -4 5 1 53.02
    -4 5 1 51.57
    3 -5 -1 127.33
    3 -5 -1 117.73
    3 -5 -1 128.84
    3 -5 -1 130.74
    3 -5 -1 124.13
    3 -5 -1 123.99
    3 -5 -1 124.8
    3 -5 -1 126.74
    -3 5 1 130.45
    -3 5 1 123.44
    -3 5 1 123.59
    -3 5 1 123.24
    -3 5 1 117.19
    -3 5 1 125.46
    2 -5 -1 3.11
    2 -5 -1 2.14
    2 -5 -1 2.11
    2 -5 -1 4.15
    2 -5 -1 1.43
    2 -5 -1 2.52
    2 -5 -1 4.99
    -2 5 1 2.24
    -2 5 1 0.99
    -2 5 1 1.4
    -2 5 1 2.39
    -2 5 1 3.13
    -2 5 1 2.48
    -2 5 1 2.74
    -2 5 1 3.13
    1 -5 -1 47.14
    1 -5 -1 43.23
    1 -5 -1 48.98
    1 -5 -1 46.13
    1 -5 -1 46.84
    1 -5 -1 46.03
    1 -5 -1 42.08
    1 -5 -1 44.81
    -1 5 1 46.69
    -1 5 1 43.55
    -1 5 1 45.18
    -1 5 1 48.68
    -1 5 1 44.38
    -1 5 1 46.62
    -1 5 1 49.61
    0 -5 -1 60.13
    0 -5 -1 59.89
    0 -5 -1 61.27
    0 -5 -1 61.21
    0 -5 -1 60.06
    0 -5 -1 57.94
    0 -5 -1 59.59
    0 -5 -1 61.77
    0 5 1 56.27
    0 5 1 63.94
    0 5 1 58.04
    0 5 1 61.14
    0 5 1 58.2
    0 5 1 62.91
    0 5 1 57.59
    0 5 1 61.92
    -1 -5 -1 33.76
    -1 -5 -1 33.55
    -1 -5 -1 32.27
    -1 -5 -1 33.17
    -1 -5 -1 38.09
    1 5 1 31.07
    1 5 1 32.48
    1 5 1 31.39
    1 5 1 31.26
    1 5 1 33.17
    1 5 1 31.29
    -2 -5 -1 147.65
    -2 -5 -1 155.29
    -2 -5 -1 151.33
    -2 -5 -1 158.27
    -2 -5 -1 155.24
    2 5 1 153.61
    2 5 1 153.24
    2 5 1 161.53
    2 5 1 154.3
    -3 -5 -1 114.98
    -3 -5 -1 109.69
    -3 -5 -1 99.55
    -3 -5 -1 114.12
    -3 -5 -1 106.41
    3 5 1 109.26
    3 5 1 105.26
    3 5 1 108.87
    3 5 1 108.47
    -4 -5 -1 3.02
    -4 -5 -1 0.91
    -4 -5 -1 2.29
    4 5 1 0.98
    4 5 1 1.33
    4 5 1 1.55
    4 5 1 0.43
    -5 -5 -1 76.5
    -5 -5 -1 76.97
    -5 -5 -1 77.86
    -5 -5 -1 77.95
    -5 -5 -1 77.31
    5 5 1 71.1
    5 5 1 77.97
    5 5 1 70.27
    5 5 1 75.49
    -6 -5 -1 3.77
    -6 -5 -1 2.74
    -6 -5 -1 4.54
    6 5 1 5.92
    6 5 1 4.38
    6 5 1 4.47
    6 5 1 1.95
    -7 -5 -1 19.14
    -7 -5 -1 19.54
    -7 -5 -1 11.81
    7 5 1 15.94
    7 5 1 17.89
    7 5 1 13.96
    7 5 1 16.94
    -8 -5 -1 63.6
    8 5 1 69.59
    8 5 1 66.08
    8 5 1 64.81
    8 5 1 62.5
    -9 -5 -1 5.86
    -9 -5 -1 6.93
    9 5 1 2.31
    9 5 1 7.46
    9 5 1 7.02
    9 5 1 2.86
    -10 -5 -1 4.29
    10 5 1 7.78
    10 5 1 4.22
    10 5 1 3.75
    -11 -5 -1 35.2
    -11 -5 -1 36.93
    11 5 1 38.58
    11 5 1 29.76
    11 5 1 32.9
    13 -6 -1 17.5
    -13 6 1 21.07
    12 -6 -1 -0.38
    12 -6 -1 0.45
    -12 6 1 0.62
    11 -6 -1 13.19
    11 -6 -1 10.69
    -11 6 1 16.61
    -11 6 1 15.6
    10 -6 -1 11.01
    10 -6 -1 9.39
    10 -6 -1 9.86
    -10 6 1 8.41
    -10 6 1 9.97
    -10 6 1 11.28
    9 -6 -1 14.71
    9 -6 -1 15.37
    9 -6 -1 13.28
    -9 6 1 18.03
    -9 6 1 14.31
    -9 6 1 20.51
    8 -6 -1 118.99
    8 -6 -1 120.19
    8 -6 -1 112.87
    -8 6 1 120.88
    -8 6 1 116.73
    -8 6 1 122.28
    7 -6 -1 103.25
    7 -6 -1 110.75
    7 -6 -1 104.49
    -7 6 1 101.78
    -7 6 1 107.52
    -7 6 1 109.41
    -7 6 1 105.19
    -7 6 1 103.73
    6 -6 -1 0.67
    6 -6 -1 1.58
    -6 6 1 0.52
    -6 6 1 0.01
    -6 6 1 0.02
    -6 6 1 0.28
    -6 6 1 1.54
    5 -6 -1 54.73
    5 -6 -1 63.3
    5 -6 -1 64.85
    5 -6 -1 55.7
    -5 6 1 60.79
    -5 6 1 58.47
    -5 6 1 55.98
    -5 6 1 56.54
    -5 6 1 59.31
    -5 6 1 60.61
    -5 6 1 60.71
    4 -6 -1 -0.12
    4 -6 -1 -0.14
    4 -6 -1 0.35
    4 -6 -1 0.24
    -4 6 1 -0.81
    -4 6 1 1.48
    -4 6 1 -0.19
    -4 6 1 -0.65
    -4 6 1 -0.07
    -4 6 1 0.36
    -4 6 1 -0.68
    -4 6 1 -1.45
    3 -6 -1 100.55
    3 -6 -1 101.04
    3 -6 -1 99.86
    3 -6 -1 96.76
    3 -6 -1 99.92
    3 -6 -1 95.24
    3 -6 -1 103.82
    -3 6 1 99.76
    -3 6 1 99.1
    -3 6 1 98.14
    -3 6 1 97.93
    -3 6 1 97.7
    -3 6 1 98.19
    -3 6 1 89.9
    -3 6 1 90.29
    2 -6 -1 3.1
    2 -6 -1 3.14
    2 -6 -1 0.06
    2 -6 -1 1.22
    2 -6 -1 1.1
    2 -6 -1 0.58
    -2 6 1 1.42
    -2 6 1 1.14
    -2 6 1 2.11
    -2 6 1 1.6
    -2 6 1 1.34
    -2 6 1 0.74
    -2 6 1 1.65
    1 -6 -1 48.52
    1 -6 -1 49.13
    1 -6 -1 46.45
    1 -6 -1 41.97
    1 -6 -1 42.3
    1 -6 -1 46.73
    -1 6 1 47.47
    -1 6 1 45.67
    -1 6 1 44.78
    -1 6 1 48.03
    -1 6 1 43.05
    -1 6 1 47.86
    0 -6 -1 328.9
    0 -6 -1 322.49
    0 -6 -1 336.8
    0 -6 -1 321.88
    0 -6 -1 326.26
    0 -6 -1 333.62
    0 6 1 321.97
    0 6 1 335.33
    0 6 1 339.1
    0 6 1 318.86
    0 6 1 305.45
    -1 -6 -1 198.39
    -1 -6 -1 207.27
    -1 -6 -1 204.06
    -1 -6 -1 200.4
    1 6 1 209.13
    1 6 1 209.31
    1 6 1 198.76
    1 6 1 209.74
    -2 -6 -1 1.11
    -2 -6 -1 0.54
    -2 -6 -1 1.17
    -2 -6 -1 0.38
    -2 -6 -1 1.04
    2 6 1 0.96
    2 6 1 -0.36
    2 6 1 2.17
    2 6 1 1.21
    -3 -6 -1 43.74
    -3 -6 -1 44.5
    -3 -6 -1 51.81
    -3 -6 -1 48.51
    -3 -6 -1 48.8
    3 6 1 49.81
    3 6 1 47.82
    3 6 1 46.32
    3 6 1 48.58
    -4 -6 -1 2.39
    -4 -6 -1 2.19
    -4 -6 -1 1.69
    4 6 1 3.29
    4 6 1 1.9
    4 6 1 1.31
    4 6 1 0.19
    -5 -6 -1 63.29
    -5 -6 -1 64.31
    -5 -6 -1 63.96
    -5 -6 -1 60.08
    -5 -6 -1 63.51
    5 6 1 68.56
    5 6 1 68.27
    5 6 1 62.08
    5 6 1 71.97
    -6 -6 -1 4.59
    -6 -6 -1 5.73
    -6 -6 -1 1.24
    6 6 1 7.17
    6 6 1 2.9
    6 6 1 4.57
    6 6 1 2.68
    -7 -6 -1 26.97
    -7 -6 -1 28.06
    7 6 1 34.39
    7 6 1 26.74
    7 6 1 26.97
    7 6 1 29.03
    -8 -6 -1 101.42
    8 6 1 94.44
    8 6 1 108.63
    8 6 1 97.67
    8 6 1 106.89
    -9 -6 -1 19.49
    -9 -6 -1 21.68
    9 6 1 19.89
    9 6 1 19.2
    9 6 1 23.99
    9 6 1 18.92
    -10 -6 -1 3.88
    10 6 1 4.8
    10 6 1 3.41
    10 6 1 7
    13 -7 -1 5.58
    13 -7 -1 8.4
    -13 7 1 5.64
    12 -7 -1 3.01
    12 -7 -1 -4.05
    12 -7 -1 -2.58
    -12 7 1 2.46
    11 -7 -1 36.88
    11 -7 -1 38.97
    11 -7 -1 32.12
    11 -7 -1 36.35
    -11 7 1 30.08
    -11 7 1 32.01
    10 -7 -1 62.6
    10 -7 -1 69.7
    10 -7 -1 53.5
    10 -7 -1 61.35
    -10 7 1 61.66
    -10 7 1 69.98
    9 -7 -1 22.97
    9 -7 -1 16.07
    9 -7 -1 19.84
    9 -7 -1 15.86
    -9 7 1 18.19
    -9 7 1 20.16
    8 -7 -1 194.93
    8 -7 -1 190.78
    8 -7 -1 189.68
    8 -7 -1 191.08
    -8 7 1 190.25
    -8 7 1 194.54
    -8 7 1 192.34
    -8 7 1 194.08
    7 -7 -1 58.89
    7 -7 -1 53.65
    -7 7 1 54.83
    -7 7 1 48.82
    -7 7 1 58.57
    -7 7 1 49.85
    -7 7 1 53.38
    6 -7 -1 0.62
    6 -7 -1 -1.74
    -6 7 1 -0.14
    -6 7 1 0.01
    -6 7 1 -1.04
    -6 7 1 0.97
    -6 7 1 0.43
    -6 7 1 0.7
    5 -7 -1 25.36
    5 -7 -1 24.69
    5 -7 -1 24.78
    5 -7 -1 25.08
    -5 7 1 25.29
    -5 7 1 22.3
    -5 7 1 25.45
    -5 7 1 27.14
    -5 7 1 24.78
    4 -7 -1 20.35
    4 -7 -1 20.8
    4 -7 -1 22.05
    4 -7 -1 17.28
    4 -7 -1 20.26
    4 -7 -1 21.87
    -4 7 1 18.49
    -4 7 1 21.76
    -4 7 1 19.08
    -4 7 1 20.47
    3 -7 -1 140.65
    3 -7 -1 133.96
    3 -7 -1 132.26
    3 -7 -1 127.57
    3 -7 -1 138.24
    3 -7 -1 130.78
    -3 7 1 139.59
    -3 7 1 128.01
    -3 7 1 137.49
    -3 7 1 131.9
    -3 7 1 127.8
    -3 7 1 120.13
    2 -7 -1 138.11
    2 -7 -1 135.73
    2 -7 -1 129.86
    2 -7 -1 140.87
    -2 7 1 127.59
    -2 7 1 128.11
    -2 7 1 124.81
    -2 7 1 134.48
    -2 7 1 133.75
    -2 7 1 136.96
    -2 7 1 131.33
    1 -7 -1 2.18
    1 -7 -1 1.8
    1 -7 -1 0.44
    1 -7 -1 2.13
    1 -7 -1 -0.7
    -1 7 1 -1.78
    -1 7 1 -0.3
    -1 7 1 0.97
    -1 7 1 -0.62
    -1 7 1 0.66
    0 -7 -1 118.21
    0 -7 -1 109.91
    0 -7 -1 109.79
    0 -7 -1 115.59
    0 7 1 113.26
    0 7 1 118.82
    0 7 1 119.6
    0 7 1 109.76
    -1 -7 -1 43.06
    -1 -7 -1 46.4
    -1 -7 -1 42.54
    -1 -7 -1 39.35
    1 7 1 46.05
    1 7 1 43.43
    1 7 1 45.38
    1 7 1 40.24
    -2 -7 -1 17.3
    -2 -7 -1 16.54
    -2 -7 -1 19.62
    -2 -7 -1 20.05
    2 7 1 18.14
    2 7 1 23.2
    2 7 1 22.53
    2 7 1 23.55
    -3 -7 -1 44.32
    -3 -7 -1 48.15
    -3 -7 -1 42.98
    -3 -7 -1 46.87
    3 7 1 42.58
    3 7 1 44.81
    3 7 1 45.52
    3 7 1 42.47
    -4 -7 -1 0.4
    -4 -7 -1 -0.26
    4 7 1 -0.16
    4 7 1 1.4
    4 7 1 -1.34
    4 7 1 3.84
    -5 -7 -1 160.07
    -5 -7 -1 161.83
    -5 -7 -1 169.33
    5 7 1 160.84
    5 7 1 165.32
    5 7 1 163.85
    5 7 1 164.26
    -6 -7 -1 187.2
    -6 -7 -1 187.71
    6 7 1 185.87
    6 7 1 181.54
    6 7 1 181.07
    6 7 1 174.41
    -7 -7 -1 0.97
    7 7 1 -0.8
    7 7 1 -0.13
    7 7 1 -2.41
    7 7 1 -0.24
    -8 -7 -1 27.99
    -8 -7 -1 27.64
    8 7 1 25.94
    8 7 1 23.09
    8 7 1 28.15
    8 7 1 32.41
    -9 -7 -1 0.69
    -9 -7 -1 4.87
    9 7 1 2.35
    9 7 1 3.93
    9 7 1 1.76
    -10 -7 -1 1.18
    10 7 1 2.1
    10 7 1 3.16
    10 7 1 1.65
    12 -8 -1 2.29
    12 -8 -1 3.47
    12 -8 -1 -2.1
    -12 8 1 -0.14
    11 -8 -1 35.44
    11 -8 -1 34.77
    11 -8 -1 35.74
    11 -8 -1 35.55
    -11 8 1 34.16
    -11 8 1 30.92
    10 -8 -1 71.92
    10 -8 -1 61.78
    10 -8 -1 70.46
    10 -8 -1 59.12
    -10 8 1 59.97
    -10 8 1 70.5
    9 -8 -1 2.62
    9 -8 -1 0.16
    9 -8 -1 4.97
    9 -8 -1 5.61
    -9 8 1 2.01
    -9 8 1 3.02
    -9 8 1 3.31
    8 -8 -1 53.58
    8 -8 -1 61.86
    8 -8 -1 54.1
    8 -8 -1 56.72
    -8 8 1 60.99
    -8 8 1 56.05
    -8 8 1 66.84
    -8 8 1 55.64
    7 -8 -1 1.9
    7 -8 -1 3.1
    -7 8 1 2.78
    -7 8 1 0.91
    -7 8 1 3.26
    6 -8 -1 16.42
    6 -8 -1 16.6
    6 -8 -1 15.9
    6 -8 -1 16.07
    -6 8 1 16.26
    -6 8 1 16.2
    -6 8 1 17.2
    -6 8 1 16.42
    -6 8 1 15.53
    5 -8 -1 62.92
    5 -8 -1 63.85
    5 -8 -1 60.56
    5 -8 -1 60.41
    -5 8 1 60.14
    -5 8 1 60.06
    -5 8 1 58.75
    -5 8 1 63.36
    -5 8 1 62.25
    4 -8 -1 7.73
    4 -8 -1 8.17
    4 -8 -1 7.1
    4 -8 -1 6.08
    4 -8 -1 7.06
    -4 8 1 6.62
    -4 8 1 6.27
    -4 8 1 5.93
    -4 8 1 6.65
    -4 8 1 6.13
    3 -8 -1 91.25
    3 -8 -1 89.05
    3 -8 -1 94.29
    3 -8 -1 91.76
    3 -8 -1 90.81
    3 -8 -1 91.27
    -3 8 1 86.25
    -3 8 1 87.79
    -3 8 1 90.39
    -3 8 1 90.83
    -3 8 1 86.04
    -3 8 1 86.94
    2 -8 -1 188.1
    2 -8 -1 203.97
    2 -8 -1 199.26
    2 -8 -1 183.15
    -2 8 1 200.73
    -2 8 1 199.37
    -2 8 1 186.38
    -2 8 1 197.02
    -2 8 1 196.38
    -2 8 1 202.66
    1 -8 -1 85.33
    1 -8 -1 79.93
    1 -8 -1 80.86
    1 -8 -1 88.04
    1 -8 -1 76.79
    -1 8 1 79.96
    -1 8 1 72.61
    -1 8 1 85.52
    -1 8 1 75.2
    -1 8 1 77.8
    0 -8 -1 3.06
    0 -8 -1 2.7
    0 -8 -1 0.92
    0 8 1 3.14
    0 8 1 3.68
    -1 -8 -1 78.72
    -1 -8 -1 73.28
    -1 -8 -1 74.83
    1 8 1 70.25
    1 8 1 70.19
    1 8 1 73.24
    1 8 1 77.69
    -2 -8 -1 5.84
    -2 -8 -1 4.83
    -2 -8 -1 4.64
    -2 -8 -1 5.19
    2 8 1 6
    2 8 1 3.74
    2 8 1 5.35
    2 8 1 5.26
    -3 -8 -1 76.79
    -3 -8 -1 64.08
    -3 -8 -1 69.24
    -3 -8 -1 65.69
    3 8 1 71.29
    3 8 1 71.69
    3 8 1 71.72
    3 8 1 71.88
    -4 -8 -1 23.69
    -4 -8 -1 24.4
    4 8 1 24.76
    4 8 1 19.51
    4 8 1 22.23
    4 8 1 20.06
    -5 -8 -1 48.41
    -5 -8 -1 43.6
    -5 -8 -1 45.86
    5 8 1 44.44
    5 8 1 48.68
    5 8 1 41.06
    5 8 1 37.46
    -6 -8 -1 45.22
    -6 -8 -1 48.64
    6 8 1 45.78
    6 8 1 53.16
    6 8 1 48.15
    6 8 1 52.43
    -7 -8 -1 40.21
    7 8 1 36.63
    7 8 1 32.04
    7 8 1 33.56
    7 8 1 37.37
    -8 -8 -1 7.92
    -8 -8 -1 3.06
    8 8 1 13.71
    8 8 1 9.29
    8 8 1 9.31
    8 8 1 7.21
    -9 -8 -1 2.38
    -9 -8 -1 0.47
    9 8 1 4.82
    9 8 1 4.87
    9 8 1 2.8
    12 -9 -1 6.23
    12 -9 -1 7.62
    -12 9 1 10.22
    11 -9 -1 11.35
    11 -9 -1 10.08
    11 -9 -1 15.31
    11 -9 -1 13.85
    -11 9 1 8.2
    -11 9 1 9.24
    10 -9 -1 62.18
    10 -9 -1 63.02
    10 -9 -1 57.72
    10 -9 -1 63.29
    -10 9 1 62.37
    -10 9 1 65.71
    9 -9 -1 54
    9 -9 -1 67.57
    9 -9 -1 56.07
    9 -9 -1 60.42
    -9 9 1 60.39
    -9 9 1 55.75
    8 -9 -1 6.06
    8 -9 -1 7.18
    -8 9 1 2.3
    -8 9 1 6.45
    -8 9 1 1.29
    7 -9 -1 9.32
    7 -9 -1 11.02
    -7 9 1 9.29
    -7 9 1 9.58
    -7 9 1 7.64
    -7 9 1 10.14
    -7 9 1 15.54
    6 -9 -1 0.66
    6 -9 -1 0.86
    6 -9 -1 -0.05
    6 -9 -1 0.2
    -6 9 1 0.6
    -6 9 1 3.17
    -6 9 1 -0.05
    -6 9 1 -0.82
    -6 9 1 0.73
    5 -9 -1 71.71
    5 -9 -1 77.9
    5 -9 -1 75.89
    5 -9 -1 80.61
    5 -9 -1 77.04
    -5 9 1 77.61
    -5 9 1 77.05
    -5 9 1 75.86
    -5 9 1 77.41
    -5 9 1 82.22
    4 -9 -1 65.46
    4 -9 -1 58.91
    4 -9 -1 64.74
    4 -9 -1 64.42
    4 -9 -1 72
    -4 9 1 60.43
    -4 9 1 67.42
    -4 9 1 69.03
    -4 9 1 64.82
    -4 9 1 65.03
    -4 9 1 62.96
    3 -9 -1 3.75
    3 -9 -1 4.11
    3 -9 -1 3.33
    3 -9 -1 3.9
    3 -9 -1 6.71
    3 -9 -1 5.58
    3 -9 -1 4.45
    -3 9 1 2.79
    -3 9 1 5.97
    -3 9 1 3.09
    -3 9 1 3.73
    -3 9 1 3.3
    -3 9 1 2.95
    2 -9 -1 87.97
    2 -9 -1 87.35
    2 -9 -1 87.64
    2 -9 -1 92.57
    -2 9 1 92.54
    -2 9 1 82.6
    -2 9 1 88.42
    -2 9 1 86.39
    -2 9 1 86.83
    -2 9 1 89.37
    1 -9 -1 15.3
    1 -9 -1 19.09
    1 -9 -1 18.98
    1 -9 -1 16.48
    1 -9 -1 17.96
    -1 9 1 17.37
    -1 9 1 14.61
    -1 9 1 17.69
    -1 9 1 15.41
    0 -9 -1 43.3
    0 -9 -1 42.93
    0 -9 -1 40.34
    0 9 1 39.18
    0 9 1 41.96
    -1 -9 -1 45.79
    -1 -9 -1 44.04
    -1 -9 -1 42.23
    1 9 1 45.59
    1 9 1 43
    -2 -9 -1 1.45
    -2 -9 -1 -1.2
    -2 -9 -1 5.94
    2 9 1 1.69
    2 9 1 1.94
    2 9 1 -0.25
    2 9 1 2.02
    -3 -9 -1 112.34
    -3 -9 -1 124.43
    -3 -9 -1 119.08
    3 9 1 121.02
    3 9 1 114.7
    3 9 1 122.57
    3 9 1 119.93
    -4 -9 -1 73.45
    -4 -9 -1 84.01
    -4 -9 -1 85.55
    -4 -9 -1 87.43
    4 9 1 78.82
    4 9 1 82.12
    4 9 1 81.13
    4 9 1 91.78
    -5 -9 -1 -0.72
    -5 -9 -1 2.89
    5 9 1 2.35
    5 9 1 3.8
    5 9 1 -0.09
    5 9 1 -0.73
    -6 -9 -1 38.42
    6 9 1 26.34
    6 9 1 26.31
    6 9 1 30.11
    6 9 1 37.67
    -7 -9 -1 1.42
    -7 -9 -1 3.09
    7 9 1 2.1
    7 9 1 0.35
    7 9 1 1.87
    7 9 1 1.54
    -8 -9 -1 18.27
    -8 -9 -1 26.97
    8 9 1 28.11
    8 9 1 24.54
    8 9 1 26.58
    12 -10 -1 29.15
    12 -10 -1 33.67
    11 -10 -1 2.94
    11 -10 -1 0.23
    11 -10 -1 5.21
    11 -10 -1 1.35
    -11 10 1 -0.51
    10 -10 -1 7.88
    10 -10 -1 7.45
    10 -10 -1 6.98
    10 -10 -1 12.6
    -10 10 1 1.72
    -10 10 1 9.62
    9 -10 -1 17.82
    9 -10 -1 21.68
    9 -10 -1 17.23
    9 -10 -1 17.64
    -9 10 1 13.65
    -9 10 1 21.42
    -9 10 1 19.71
    8 -10 -1 9.99
    8 -10 -1 9.14
    -8 10 1 10.25
    -8 10 1 5.71
    -8 10 1 10.71
    7 -10 -1 52.21
    7 -10 -1 51.81
    -7 10 1 53.47
    -7 10 1 52.52
    -7 10 1 51.54
    -7 10 1 56.62
    6 -10 -1 2.86
    6 -10 -1 0.58
    6 -10 -1 -0.5
    -6 10 1 -1.05
    -6 10 1 -1.75
    -6 10 1 1.1
    -6 10 1 3.73
    5 -10 -1 95.97
    5 -10 -1 86.85
    5 -10 -1 90.7
    5 -10 -1 90.9
    -5 10 1 87.38
    -5 10 1 96.55
    -5 10 1 88.66
    -5 10 1 84.73
    4 -10 -1 140.17
    4 -10 -1 140.77
    4 -10 -1 140.99
    4 -10 -1 139.16
    4 -10 -1 142.77
    -4 10 1 142.96
    -4 10 1 146.26
    -4 10 1 130.43
    -4 10 1 137.72
    -4 10 1 134.98
    -4 10 1 133.11
    3 -10 -1 2.1
    3 -10 -1 0.41
    3 -10 -1 -0.2
    3 -10 -1 0.73
    3 -10 -1 1.13
    -3 10 1 1.02
    -3 10 1 -1.55
    -3 10 1 0.03
    -3 10 1 0.7
    -3 10 1 1.32
    -3 10 1 2.1
    2 -10 -1 2.13
    2 -10 -1 2.34
    2 -10 -1 2.74
    2 -10 -1 2.57
    2 -10 -1 2.95
    -2 10 1 2.38
    -2 10 1 4.11
    -2 10 1 2.54
    -2 10 1 1.85
    -2 10 1 3.12
    -2 10 1 0.88
    1 -10 -1 0.12
    1 -10 -1 1.89
    1 -10 -1 0.29
    -1 10 1 0.27
    -1 10 1 3.31
    -1 10 1 1.23
    0 -10 -1 34.4
    0 -10 -1 34.43
    0 -10 -1 36.34
    0 10 1 38.62
    0 10 1 37.98
    -1 -10 -1 62.78
    -1 -10 -1 62.91
    -1 -10 -1 58.8
    1 10 1 61.8
    1 10 1 60.11
    -2 -10 -1 3.66
    -2 -10 -1 7.98
    -2 -10 -1 5.23
    2 10 1 5.78
    2 10 1 5.72
    2 10 1 4.29
    -3 -10 -1 65.52
    -3 -10 -1 60.57
    -3 -10 -1 65.76
    3 10 1 60.47
    3 10 1 59.76
    3 10 1 71.05
    -4 -10 -1 58.43
    -4 -10 -1 65.92
    -4 -10 -1 69.46
    -4 -10 -1 65.63
    4 10 1 62.41
    4 10 1 66.49
    4 10 1 67.42
    -5 -10 -1 0.57
    5 10 1 0.93
    5 10 1 3.94
    5 10 1 2.29
    -6 -10 -1 29.4
    6 10 1 27.03
    6 10 1 26.68
    6 10 1 26.53
    -7 -10 -1 3.2
    -7 -10 -1 6.89
    7 10 1 4.07
    7 10 1 4.24
    7 10 1 5.05
    -8 -10 -1 27.81
    -8 -10 -1 32.18
    8 10 1 32.46
    8 10 1 40.23
    8 10 1 41.03
    11 -11 -1 2.1
    11 -11 -1 1.29
    11 -11 -1 -3.03
    11 -11 -1 -0.71
    -11 11 1 0.79
    10 -11 -1 13.16
    10 -11 -1 11.55
    10 -11 -1 8.55
    10 -11 -1 15.23
    -10 11 1 13.17
    -10 11 1 17.88
    9 -11 -1 17.07
    9 -11 -1 16.84
    9 -11 -1 19.02
    -9 11 1 20.28
    -9 11 1 15.73
    -9 11 1 14.12
    8 -11 -1 31.32
    8 -11 -1 27.14
    -8 11 1 35.93
    -8 11 1 37.51
    -8 11 1 37.65
    7 -11 -1 79.68
    7 -11 -1 78.68
    7 -11 -1 75.17
    -7 11 1 72.19
    -7 11 1 76.15
    -7 11 1 83.01
    -7 11 1 76.22
    6 -11 -1 27.59
    6 -11 -1 21.37
    6 -11 -1 25.18
    -6 11 1 26.65
    -6 11 1 20.66
    -6 11 1 23.6
    -6 11 1 25.37
    5 -11 -1 23.77
    5 -11 -1 21.68
    5 -11 -1 25.96
    -5 11 1 24.2
    -5 11 1 23.86
    -5 11 1 27.92
    -5 11 1 23.38
    4 -11 -1 18.81
    4 -11 -1 20.21
    -4 11 1 22.62
    -4 11 1 18.13
    -4 11 1 22.92
    -4 11 1 18.5
    3 -11 -1 3.16
    3 -11 -1 -0.7
    3 -11 -1 1.05
    -3 11 1 1.38
    -3 11 1 1.03
    -3 11 1 1.35
    -3 11 1 0.16
    -3 11 1 0.09
    2 -11 -1 23.72
    2 -11 -1 28.36
    2 -11 -1 25.24
    -2 11 1 25.68
    -2 11 1 23.74
    -2 11 1 21.7
    -2 11 1 24.85
    -2 11 1 25.6
    1 -11 -1 5.77
    1 -11 -1 5.02
    -1 11 1 5.45
    -1 11 1 8.17
    -1 11 1 8.95
    0 -11 -1 5.99
    0 -11 -1 4.94
    0 11 1 7.21
    0 11 1 6.93
    0 11 1 7.49
    -1 -11 -1 95.45
    -1 -11 -1 96.98
    -1 -11 -1 86.94
    1 11 1 92.07
    1 11 1 95.83
    -2 -11 -1 81.08
    -2 -11 -1 70.19
    -2 -11 -1 72.26
    2 11 1 82.35
    2 11 1 81.58
    -3 -11 -1 3.68
    -3 -11 -1 3.98
    3 11 1 3.51
    3 11 1 5.11
    3 11 1 2.71
    -4 -11 -1 30.05
    -4 -11 -1 30.63
    -4 -11 -1 28.73
    4 11 1 28.02
    4 11 1 32.14
    4 11 1 28.37
    -5 -11 -1 2.95
    5 11 1 0.8
    5 11 1 0.79
    5 11 1 1.87
    -6 -11 -1 25.66
    -6 -11 -1 29.23
    6 11 1 24.38
    6 11 1 25.51
    6 11 1 23.2
    -7 -11 -1 8.2
    -7 -11 -1 10.81
    7 11 1 12.55
    7 11 1 6.79
    7 11 1 14.37
    11 -12 -1 0.74
    11 -12 -1 0.74
    11 -12 -1 -0.3
    -11 12 1 0.75
    10 -12 -1 51.5
    10 -12 -1 45.57
    10 -12 -1 43.93
    -10 12 1 46.26
    -10 12 1 42.28
    9 -12 -1 60.9
    9 -12 -1 62.71
    -9 12 1 55.48
    -9 12 1 62.79
    -9 12 1 66.74
    8 -12 -1 0.31
    -8 12 1 1.35
    -8 12 1 2.83
    -8 12 1 4.8
    7 -12 -1 59.65
    7 -12 -1 64.33
    -7 12 1 67.88
    -7 12 1 61.96
    -7 12 1 59.54
    -7 12 1 68.28
    6 -12 -1 33.1
    6 -12 -1 31.07
    -6 12 1 33.21
    -6 12 1 30.76
    -6 12 1 35.25
    -6 12 1 38.52
    5 -12 -1 1.18
    5 -12 -1 0.55
    -5 12 1 -0.1
    -5 12 1 0.97
    -5 12 1 -2.39
    -5 12 1 -0.8
    4 -12 -1 25.37
    4 -12 -1 27.67
    -4 12 1 25.32
    -4 12 1 23.66
    -4 12 1 28.25
    -4 12 1 23.95
    3 -12 -1 -4.12
    3 -12 -1 0.46
    -3 12 1 1.13
    -3 12 1 0.31
    -3 12 1 -0.27
    -3 12 1 2.83
    2 -12 -1 58.21
    2 -12 -1 60.41
    2 -12 -1 63.89
    -2 12 1 52.44
    -2 12 1 58.62
    -2 12 1 58.7
    -2 12 1 55.61
    1 -12 -1 49.65
    1 -12 -1 50.34
    1 -12 -1 55.76
    -1 12 1 47.14
    -1 12 1 44.69
    -1 12 1 47.96
    0 -12 -1 2.43
    0 -12 -1 4.29
    0 -12 -1 4.34
    0 12 1 4.67
    0 12 1 5.68
    0 12 1 3.15
    -1 -12 -1 74.77
    -1 -12 -1 70.78
    1 12 1 77.29
    1 12 1 75.76
    -2 -12 -1 67.62
    -2 -12 -1 62.55
    2 12 1 60.88
    2 12 1 58.13
    -3 -12 -1 1.39
    -3 -12 -1 5.39
    -3 -12 -1 4.81
    3 12 1 0.95
    3 12 1 4.3
    -4 -12 -1 33.99
    -4 -12 -1 29.95
    4 12 1 30.05
    4 12 1 22.85
    4 12 1 27.94
    -5 -12 -1 -0.66
    -5 -12 -1 4.56
    5 12 1 -0.68
    5 12 1 2.36
    5 12 1 -1.95
    -6 -12 -1 37.39
    -6 -12 -1 34.14
    6 12 1 31.52
    6 12 1 34.86
    6 12 1 36.72
    10 -13 -1 39.24
    10 -13 -1 44.71
    10 -13 -1 46.64
    -10 13 1 42.57
    -10 13 1 32.26
    9 -13 -1 71.43
    9 -13 -1 65.49
    -9 13 1 79.11
    -9 13 1 70.79
    -9 13 1 62.85
    8 -13 -1 2
    8 -13 -1 1.5
    -8 13 1 1.42
    -8 13 1 0.88
    -8 13 1 -2.15
    7 -13 -1 32.93
    7 -13 -1 39.6
    -7 13 1 38.85
    -7 13 1 36.5
    -7 13 1 34.31
    -7 13 1 36.2
    6 -13 -1 10.35
    6 -13 -1 8.01
    -6 13 1 8.8
    -6 13 1 9.04
    -6 13 1 11.88
    -6 13 1 7.71
    5 -13 -1 9.69
    5 -13 -1 13.21
    -5 13 1 14.15
    -5 13 1 13.84
    -5 13 1 12.74
    -5 13 1 15.92
    4 -13 -1 38.45
    4 -13 -1 32.06
    -4 13 1 39.91
    -4 13 1 34
    -4 13 1 41.88
    -4 13 1 31.48
    3 -13 -1 22.35
    3 -13 -1 20.61
    -3 13 1 20.01
    -3 13 1 16.84
    -3 13 1 20.89
    2 -13 -1 25.78
    2 -13 -1 25.38
    -2 13 1 25.35
    -2 13 1 23.32
    -2 13 1 24.63
    1 -13 -1 155.16
    1 -13 -1 153.08
    1 -13 -1 150.9
    -1 13 1 168.46
    -1 13 1 148.77
    -1 13 1 168.01
    -1 13 1 158.07
    0 -13 -1 58.06
    0 -13 -1 56.86
    0 -13 -1 53.31
    0 13 1 51.79
    0 13 1 59.88
    0 13 1 56.1
    -1 -13 -1 17.8
    -1 -13 -1 8.97
    -1 -13 -1 8.8
    1 13 1 7.93
    1 13 1 6.76
    1 13 1 13.28
    -2 -13 -1 8.6
    -2 -13 -1 20.36
    -2 -13 -1 16.59
    2 13 1 10.62
    2 13 1 17.9
    -3 -13 -1 11.2
    -3 -13 -1 12.53
    -3 -13 -1 8.97
    -3 -13 -1 4.86
    3 13 1 8.82
    3 13 1 15.28
    -4 -13 -1 36.81
    -4 -13 -1 32.63
    4 13 1 39.86
    4 13 1 37.63
    -5 -13 -1 -1.49
    -5 -13 -1 -3.23
    5 13 1 -2.48
    5 13 1 2.79
    9 -14 -1 47.07
    9 -14 -1 45.47
    -9 14 1 43.24
    -9 14 1 46.02
    8 -14 -1 4.76
    8 -14 -1 6.53
    -8 14 1 7.82
    -8 14 1 10.72
    -8 14 1 0.96
    7 -14 -1 -3.21
    7 -14 -1 1.01
    -7 14 1 2.13
    -7 14 1 2
    -7 14 1 -0.79
    -7 14 1 0
    6 -14 -1 2.94
    6 -14 -1 -5.71
    -6 14 1 1.7
    -6 14 1 -0.21
    -6 14 1 -1.62
    -6 14 1 1.85
    5 -14 -1 -6.71
    5 -14 -1 0.81
    -5 14 1 1.44
    -5 14 1 3.13
    -5 14 1 5.07
    4 -14 -1 21.49
    4 -14 -1 21.9
    -4 14 1 19.52
    -4 14 1 20.58
    -4 14 1 20.91
    3 -14 -1 36.72
    3 -14 -1 28.76
    -3 14 1 39.71
    -3 14 1 30.14
    -3 14 1 39.42
    2 -14 -1 0.19
    2 -14 -1 0.33
    -2 14 1 -1.52
    -2 14 1 0.62
    -2 14 1 -1
    1 -14 -1 25.75
    1 -14 -1 24.02
    -1 14 1 21.56
    -1 14 1 17.77
    -1 14 1 15.09
    0 -14 -1 27.54
    0 -14 -1 27.38
    0 14 1 27.72
    0 14 1 26.64
    -1 -14 -1 15.2
    -1 -14 -1 17.8
    -1 -14 -1 15.85
    1 14 1 17.25
    1 14 1 12.29
    1 14 1 13.99
    -2 -14 -1 20.44
    -2 -14 -1 13.66
    -2 -14 -1 14.96
    -2 -14 -1 23.07
    2 14 1 14.91
    2 14 1 12.88
    2 14 1 8.68
    -3 -14 -1 14.37
    -3 -14 -1 15.59
    -3 -14 -1 14.02
    3 14 1 14.98
    3 14 1 6.3
    8 -15 -1 4.88
    -8 15 1 -2.38
    7 -15 -1 26.06
    7 -15 -1 13
    -7 15 1 19.44
    -7 15 1 16.59
    6 -15 -1 24.53
    6 -15 -1 25.61
    -6 15 1 19.41
    -6 15 1 27.51
    5 -15 -1 0.91
    5 -15 -1 5.03
    -5 15 1 8.4
    -5 15 1 4.37
    4 -15 -1 22
    4 -15 -1 14.68
    -4 15 1 24.05
    -4 15 1 22.28
    3 -15 -1 140.3
    3 -15 -1 143.06
    -3 15 1 142.05
    -3 15 1 140.24
    2 -15 -1 17.69
    2 -15 -1 9.48
    -2 15 1 11.49
    -2 15 1 7.57
    1 -15 -1 44.28
    1 -15 -1 33.37
    -1 15 1 34.8
    -1 15 1 32.27
    0 -15 -1 10.74
    0 -15 -1 5.85
    0 15 1 7.39
    0 15 1 0.78
    -1 -15 -1 39.03
    -1 -15 -1 41.71
    -1 -15 -1 30.07
    1 15 1 37.05
    1 15 1 32.25
    -2 -15 -1 41.39
    -2 -15 -1 34.04
    -2 -15 -1 71.18
    2 15 1 44.29
    2 15 1 39.27
    6 -16 -1 26.43
    6 -16 -1 32.59
    -6 16 1 30.34
    -6 16 1 25.02
    5 -16 -1 42.06
    -5 16 1 34.48
    -5 16 1 33.11
    4 -16 -1 -0.11
    4 -16 -1 0.71
    -4 16 1 -2.01
    -4 16 1 3.41
    3 -16 -1 50.52
    3 -16 -1 42.94
    -3 16 1 54.59
    -3 16 1 53.21
    2 -16 -1 1.11
    2 -16 -1 4.7
    -2 16 1 -0.52
    -2 16 1 2.33
    1 -16 -1 28.08
    1 -16 -1 29.29
    1 -16 -1 38.03
    -1 16 1 30.88
    -1 16 1 32.54
    0 -16 -1 25.73
    0 16 1 20.48
    1 16 -2 13.83
    0 16 -2 27.83
    0 16 -2 20.19
    0 -16 2 20.48
    0 -16 2 25.56
    -1 16 -2 -0.15
    -1 16 -2 2.39
    1 -16 2 0.05
    1 -16 2 0.52
    -2 16 -2 31.94
    -2 16 -2 32.39
    2 -16 2 29.48
    2 -16 2 34.11
    -3 16 -2 1.3
    -3 16 -2 -1.17
    -3 16 -2 0.65
    3 -16 2 1.35
    3 -16 2 -5.21
    -4 16 -2 21.02
    -4 16 -2 26.12
    -4 16 -2 16.97
    4 -16 2 22.17
    4 -16 2 20.56
    -5 16 -2 52.19
    -5 16 -2 55.49
    -5 16 -2 58.63
    5 -16 2 53.25
    5 -16 2 43.72
    -6 16 -2 0.78
    -6 16 -2 2.54
    -6 16 -2 1.2
    6 -16 2 -8.22
    6 -16 2 3.24
    -7 16 -2 33.74
    -7 16 -2 26.4
    7 -16 2 22.39
    3 15 -2 83.21
    2 15 -2 12.63
    2 15 -2 8.25
    -2 -15 2 13.03
    -2 -15 2 11.09
    1 15 -2 19.48
    1 15 -2 14.12
    -1 -15 2 20.79
    -1 -15 2 27.04
    0 15 -2 44.76
    0 15 -2 41.42
    0 -15 2 46.35
    0 -15 2 42.51
    -1 15 -2 -4.74
    -1 15 -2 0.1
    1 -15 2 2.4
    1 -15 2 2.57
    -2 15 -2 19.22
    -2 15 -2 24.61
    -2 15 -2 21.24
    2 -15 2 21.72
    2 -15 2 21.77
    -3 15 -2 22.16
    -3 15 -2 20.23
    -3 15 -2 18.91
    3 -15 2 14.59
    3 -15 2 15.03
    -4 15 -2 8.79
    -4 15 -2 20.19
    -4 15 -2 8.09
    4 -15 2 10.72
    4 -15 2 8.17
    -5 15 -2 66.2
    -5 15 -2 75.86
    -5 15 -2 69.84
    5 -15 2 61.07
    5 -15 2 73.1
    -6 15 -2 5.8
    -6 15 -2 9.16
    -6 15 -2 12.4
    6 -15 2 3.6
    6 -15 2 6.43
    -7 15 -2 28.46
    -7 15 -2 34.36
    -7 15 -2 30.85
    7 -15 2 24.98
    -8 15 -2 15.39
    -8 15 -2 16.13
    8 -15 2 10.9
    4 14 -2 6.36
    4 14 -2 4.98
    4 14 -2 1.98
    -4 -14 2 2.49
    -4 -14 2 12.15
    -4 -14 2 5.02
    3 14 -2 33.38
    3 14 -2 34.31
    -3 -14 2 30.93
    -3 -14 2 34.37
    -3 -14 2 32.65
    2 14 -2 7.44
    2 14 -2 -0.64
    -2 -14 2 9.68
    -2 -14 2 2.46
    -2 -14 2 7.91
    1 14 -2 5.96
    1 14 -2 5.06
    -1 -14 2 5
    -1 -14 2 2.89
    -1 -14 2 5.96
    0 14 -2 16.73
    0 14 -2 19.29
    0 14 -2 15.82
    0 -14 2 12.76
    0 -14 2 20.17
    -1 14 -2 -2.14
    -1 14 -2 1.27
    -1 14 -2 -1
    1 -14 2 -1.28
    1 -14 2 0.4
    -2 14 -2 47.64
    -2 14 -2 37.87
    -2 14 -2 35.2
    2 -14 2 36.34
    2 -14 2 35.55
    -3 14 -2 83.6
    -3 14 -2 85.85
    -3 14 -2 82.93
    3 -14 2 86.86
    3 -14 2 80.57
    -4 14 -2 -0.47
    -4 14 -2 -2.14
    -4 14 -2 2.68
    4 -14 2 -4.76
    4 -14 2 -1.48
    -5 14 -2 53.09
    -5 14 -2 52.52
    -5 14 -2 58.81
    5 -14 2 53.83
    5 -14 2 59.34
    -6 14 -2 40.46
    -6 14 -2 28.97
    -6 14 -2 29.11
    6 -14 2 30.55
    6 -14 2 30.35
    -7 14 -2 11.47
    -7 14 -2 13.05
    -7 14 -2 11.86
    7 -14 2 10.9
    7 -14 2 8.49
    -8 14 -2 8.66
    -8 14 -2 10.97
    8 -14 2 16.48
    -9 14 -2 1.35
    -9 14 -2 -2.71
    9 -14 2 -5.21
    5 13 -2 52.76
    5 13 -2 43.23
    5 13 -2 51.72
    -5 -13 2 45.08
    -5 -13 2 48.35
    -5 -13 2 54.45
    4 13 -2 0.11
    4 13 -2 -1.1
    4 13 -2 1.25
    -4 -13 2 9.67
    -4 -13 2 -1.7
    -4 -13 2 0.13
    3 13 -2 34.2
    3 13 -2 47.37
    3 13 -2 35.91
    -3 -13 2 39.05
    -3 -13 2 52.14
    -3 -13 2 35.99
    2 13 -2 5.39
    2 13 -2 7.06
    -2 -13 2 8.43
    -2 -13 2 10.53
    -2 -13 2 8.45
    1 13 -2 0.64
    1 13 -2 0.1
    -1 -13 2 1.93
    -1 -13 2 5.35
    -1 -13 2 3.39
    0 13 -2 35.93
    0 13 -2 34.34
    0 13 -2 38.42
    0 -13 2 32.87
    0 -13 2 38.17
    0 -13 2 34.7
    -1 13 -2 5.62
    -1 13 -2 12.68
    -1 13 -2 6.93
    -1 13 -2 11.29
    -1 13 -2 6.4
    1 -13 2 7.58
    1 -13 2 6.25
    1 -13 2 6.1
    -2 13 -2 10.06
    -2 13 -2 7.64
    -2 13 -2 11.02
    -2 13 -2 10.38
    2 -13 2 9.99
    2 -13 2 7.52
    -3 13 -2 78.47
    -3 13 -2 78.54
    -3 13 -2 78.02
    -3 13 -2 87.28
    3 -13 2 84.39
    3 -13 2 71.26
    -4 13 -2 3.8
    -4 13 -2 1.36
    -4 13 -2 3.92
    -4 13 -2 2.75
    4 -13 2 -3.03
    4 -13 2 -0.16
    -5 13 -2 19.24
    -5 13 -2 21.07
    -5 13 -2 16.62
    -5 13 -2 23.22
    5 -13 2 17.17
    5 -13 2 15.57
    -6 13 -2 8.81
    -6 13 -2 7.88
    -6 13 -2 6.05
    -6 13 -2 7.29
    6 -13 2 6.88
    6 -13 2 5.12
    -7 13 -2 36.61
    -7 13 -2 39.92
    -7 13 -2 39.6
    -7 13 -2 35.89
    7 -13 2 44.32
    7 -13 2 38.79
    -8 13 -2 34.07
    -8 13 -2 34.73
    -8 13 -2 33.89
    8 -13 2 34.33
    -9 13 -2 8.17
    -9 13 -2 6.32
    9 -13 2 2.97
    -10 13 -2 8.76
    -10 13 -2 5.5
    10 -13 2 5.2
    6 12 -2 26.91
    6 12 -2 22.07
    6 12 -2 21.05
    -6 -12 2 16.7
    -6 -12 2 21.33
    5 12 -2 28.34
    5 12 -2 29.79
    5 12 -2 40.15
    -5 -12 2 42.33
    -5 -12 2 32.02
    -5 -12 2 29.81
    4 12 -2 -2.29
    4 12 -2 1.57
    4 12 -2 0.39
    -4 -12 2 -2.37
    -4 -12 2 8.31
    -4 -12 2 -0.26
    3 12 -2 4.26
    3 12 -2 1.51
    3 12 -2 1.09
    -3 -12 2 4.1
    -3 -12 2 5.11
    -3 -12 2 5.06
    2 12 -2 12.2
    2 12 -2 17.55
    2 12 -2 14.79
    -2 -12 2 14.79
    -2 -12 2 16.65
    -2 -12 2 14.13
    1 12 -2 2.33
    1 12 -2 1.06
    -1 -12 2 1.06
    -1 -12 2 4.59
    -1 -12 2 7.15
    0 12 -2 84.43
    0 12 -2 86.72
    0 12 -2 86.65
    0 -12 2 88.57
    0 -12 2 86.92
    0 -12 2 86.05
    -1 12 -2 47.56
    -1 12 -2 55.79
    -1 12 -2 55.33
    -1 12 -2 56.27
    -1 12 -2 55.9
    1 -12 2 49.72
    1 -12 2 54.63
    1 -12 2 64.34
    -2 12 -2 3.11
    -2 12 -2 -1.68
    -2 12 -2 4.24
    -2 12 -2 5.32
    -2 12 -2 -0.08
    2 -12 2 0.48
    2 -12 2 3.22
    2 -12 2 3.08
    -3 12 -2 105.14
    -3 12 -2 96.67
    -3 12 -2 95.34
    -3 12 -2 92.36
    3 -12 2 95.35
    3 -12 2 100.01
    -4 12 -2 4.6
    -4 12 -2 1.94
    -4 12 -2 3.88
    -4 12 -2 4.03
    4 -12 2 -0.58
    4 -12 2 1.3
    -5 12 -2 58.87
    -5 12 -2 58.52
    -5 12 -2 54.3
    -5 12 -2 61.96
    5 -12 2 59.48
    5 -12 2 55.92
    -6 12 -2 44.52
    -6 12 -2 46.29
    -6 12 -2 38.19
    -6 12 -2 41.04
    6 -12 2 45.45
    6 -12 2 45.71
    -7 12 -2 0.65
    -7 12 -2 1.72
    -7 12 -2 1.56
    -7 12 -2 0.04
    7 -12 2 1.15
    7 -12 2 0.84
    -8 12 -2 39.79
    -8 12 -2 36.5
    -8 12 -2 38.37
    8 -12 2 36.28
    -9 12 -2 16.44
    -9 12 -2 34.9
    9 -12 2 30.28
    -10 12 -2 0.86
    -10 12 -2 -1.06
    10 -12 2 1.63
    -11 12 -2 27.19
    -11 12 -2 23.7
    11 -12 2 27.02
    11 -12 2 26.01
    7 11 -2 30.69
    7 11 -2 24.42
    7 11 -2 28.56
    -7 -11 2 24.71
    -7 -11 2 22.76
    6 11 -2 0.41
    6 11 -2 5.97
    6 11 -2 1.68
    -6 -11 2 1.26
    -6 -11 2 4.77
    5 11 -2 14.78
    5 11 -2 12.15
    5 11 -2 16.64
    -5 -11 2 19.77
    -5 -11 2 17.77
    -5 -11 2 15.44
    4 11 -2 7.43
    4 11 -2 7.79
    4 11 -2 6.82
    -4 -11 2 10.03
    -4 -11 2 7.19
    -4 -11 2 7.68
    3 11 -2 -1.1
    3 11 -2 -0.52
    3 11 -2 1.35
    -3 -11 2 -0.25
    -3 -11 2 0.34
    -3 -11 2 0.4
    2 11 -2 34.13
    2 11 -2 35.81
    2 11 -2 31.78
    -2 -11 2 34.89
    -2 -11 2 29.26
    -2 -11 2 29
    1 11 -2 6.7
    1 11 -2 6.88
    1 11 -2 6.39
    1 11 -2 1.6
    -1 -11 2 4.98
    -1 -11 2 4.96
    -1 -11 2 5.8
    0 11 -2 20.21
    0 11 -2 27.49
    0 11 -2 19.92
    0 -11 2 20.13
    0 -11 2 16.99
    0 -11 2 18.46
    -1 11 -2 57.49
    -1 11 -2 58.17
    -1 11 -2 60.26
    -1 11 -2 62.59
    -1 11 -2 60.65
    1 -11 2 61.41
    1 -11 2 58.7
    1 -11 2 58.63
    -2 11 -2 1.64
    -2 11 -2 0.91
    -2 11 -2 -0.09
    -2 11 -2 0.06
    -2 11 -2 1.06
    2 -11 2 0.72
    2 -11 2 1.64
    2 -11 2 -0.08
    -3 11 -2 56.39
    -3 11 -2 49.96
    -3 11 -2 55.83
    -3 11 -2 49.45
    -3 11 -2 52.1
    3 -11 2 55.99
    3 -11 2 58.95
    3 -11 2 56
    -4 11 -2 34.86
    -4 11 -2 40.21
    -4 11 -2 34.35
    -4 11 -2 37.7
    -4 11 -2 38.89
    4 -11 2 34.43
    4 -11 2 35.75
    4 -11 2 28.71
    -5 11 -2 55.74
    -5 11 -2 62.26
    -5 11 -2 51.13
    -5 11 -2 53.74
    5 -11 2 55.57
    5 -11 2 56.3
    5 -11 2 49.78
    -6 11 -2 72.54
    -6 11 -2 70.15
    -6 11 -2 72.42
    -6 11 -2 74.3
    6 -11 2 75.15
    6 -11 2 73.27
    6 -11 2 66.71
    -7 11 -2 6.61
    -7 11 -2 8.55
    -7 11 -2 8.07
    -7 11 -2 5.19
    7 -11 2 7.51
    7 -11 2 4.09
    7 -11 2 7.89
    -8 11 -2 9.97
    -8 11 -2 6.92
    -8 11 -2 6.46
    8 -11 2 6.08
    8 -11 2 9.28
    -9 11 -2 25.09
    -9 11 -2 25.99
    9 -11 2 20.53
    9 -11 2 23.82
    9 -11 2 25.31
    -10 11 -2 7.28
    -10 11 -2 2.29
    10 -11 2 5.21
    10 -11 2 3.94
    -11 11 -2 29.23
    11 -11 2 23.2
    11 -11 2 21.64
    11 -11 2 17.81
    8 10 -2 26.29
    8 10 -2 27.16
    8 10 -2 15.82
    -8 -10 2 16.85
    -8 -10 2 15.88
    7 10 -2 22.84
    7 10 -2 26.27
    7 10 -2 25.02
    -7 -10 2 23.96
    -7 -10 2 23.06
    6 10 -2 1.92
    6 10 -2 1.73
    6 10 -2 4.6
    -6 -10 2 5.38
    -6 -10 2 7.06
    5 10 -2 44.61
    5 10 -2 41.67
    5 10 -2 48.2
    -5 -10 2 48.24
    -5 -10 2 41.13
    -5 -10 2 42.08
    4 10 -2 6.98
    4 10 -2 7.57
    4 10 -2 3.03
    4 10 -2 9.69
    -4 -10 2 7.27
    -4 -10 2 9.07
    -4 -10 2 6.95
    3 10 -2 6.74
    3 10 -2 6.69
    3 10 -2 4.85
    3 10 -2 5.78
    -3 -10 2 5.42
    -3 -10 2 4.17
    -3 -10 2 6.5
    2 10 -2 198.91
    2 10 -2 188.51
    2 10 -2 178.71
    2 10 -2 190.61
    -2 -10 2 181.58
    -2 -10 2 184.7
    -2 -10 2 196.13
    -2 -10 2 195.55
    1 10 -2 78.32
    1 10 -2 86.5
    1 10 -2 97.16
    1 10 -2 87.02
    -1 -10 2 80.6
    -1 -10 2 79.07
    -1 -10 2 79.32
    0 10 -2 37.02
    0 10 -2 35.26
    0 10 -2 37.46
    0 -10 2 37.53
    0 -10 2 40.19
    0 -10 2 38.77
    -1 10 -2 119.32
    -1 10 -2 121.95
    -1 10 -2 113.83
    -1 10 -2 114.09
    1 -10 2 117.65
    1 -10 2 117.2
    1 -10 2 115.22
    1 -10 2 121.35
    -2 10 -2 1.56
    -2 10 -2 2.04
    -2 10 -2 0.3
    -2 10 -2 2.19
    -2 10 -2 0.82
    -2 10 -2 2.39
    2 -10 2 -1.64
    2 -10 2 0.06
    2 -10 2 0.62
    2 -10 2 1.94
    2 -10 2 -0.93
    -3 10 -2 44.26
    -3 10 -2 49.31
    -3 10 -2 48.3
    -3 10 -2 42.87
    -3 10 -2 45.32
    -3 10 -2 46
    3 -10 2 50.47
    3 -10 2 45.18
    3 -10 2 51.22
    3 -10 2 44.18
    3 -10 2 45.83
    -4 10 -2 1.97
    -4 10 -2 -0.89
    -4 10 -2 0.57
    -4 10 -2 1.09
    -4 10 -2 1.63
    -4 10 -2 0.47
    4 -10 2 1.11
    4 -10 2 -1.82
    4 -10 2 0.31
    4 -10 2 3.18
    4 -10 2 0.86
    -5 10 -2 28.86
    -5 10 -2 31.87
    -5 10 -2 37.27
    -5 10 -2 32.61
    5 -10 2 35.45
    5 -10 2 34.37
    5 -10 2 41.89
    5 -10 2 30.45
    5 -10 2 33.38
    -6 10 -2 62.47
    -6 10 -2 68.16
    -6 10 -2 60.87
    -6 10 -2 69.55
    6 -10 2 62.09
    6 -10 2 69.11
    6 -10 2 67.74
    -7 10 -2 44.71
    -7 10 -2 40.41
    -7 10 -2 40.11
    -7 10 -2 41.69
    7 -10 2 41.34
    7 -10 2 41.59
    7 -10 2 41.26
    -8 10 -2 9.76
    -8 10 -2 7.65
    -8 10 -2 8.24
    8 -10 2 11.17
    8 -10 2 6.44
    -9 10 -2 34.82
    -9 10 -2 40.62
    -9 10 -2 41.54
    9 -10 2 34.68
    9 -10 2 39.15
    9 -10 2 29.37
    -10 10 -2 2.8
    -10 10 -2 4.5
    -10 10 -2 0.12
    10 -10 2 -0.71
    10 -10 2 0.03
    10 -10 2 0.49
    -11 10 -2 37.96
    -11 10 -2 37.8
    11 -10 2 40.79
    11 -10 2 39.75
    11 -10 2 37.29
    -12 10 -2 38.21
    -12 10 -2 35.31
    12 -10 2 35.62
    12 -10 2 23.45
    9 9 -2 2.45
    9 9 -2 3.77
    -9 -9 2 8.13
    -9 -9 2 6.12
    8 9 -2 9.82
    8 9 -2 13.16
    8 9 -2 15.48
    8 9 -2 12.55
    -8 -9 2 10.36
    -8 -9 2 13.95
    7 9 -2 14
    7 9 -2 15.88
    7 9 -2 20.14
    7 9 -2 15.12
    -7 -9 2 10.55
    -7 -9 2 14.61
    6 9 -2 1.31
    6 9 -2 0.85
    6 9 -2 1.79
    6 9 -2 1.13
    -6 -9 2 0.18
    -6 -9 2 -1.95
    5 9 -2 29.2
    5 9 -2 31.24
    5 9 -2 23.03
    5 9 -2 28.43
    -5 -9 2 26.11
    -5 -9 2 27.29
    -5 -9 2 27.06
    -5 -9 2 24.41
    4 9 -2 45.53
    4 9 -2 50.38
    4 9 -2 48.48
    4 9 -2 51.32
    -4 -9 2 50.99
    -4 -9 2 52.46
    -4 -9 2 51.37
    -4 -9 2 53.09
    3 9 -2 7.6
    3 9 -2 10.44
    3 9 -2 7.53
    3 9 -2 10.31
    -3 -9 2 10.93
    -3 -9 2 12.6
    -3 -9 2 7.07
    -3 -9 2 8.55
    2 9 -2 108.71
    2 9 -2 115.57
    2 9 -2 125.71
    2 9 -2 118.09
    2 9 -2 118.58
    2 9 -2 114.88
    -2 -9 2 121.46
    -2 -9 2 115.31
    -2 -9 2 116.16
    -2 -9 2 116.63
    1 9 -2 62.17
    1 9 -2 60.79
    1 9 -2 56.63
    1 9 -2 62.94
    1 9 -2 52.29
    1 9 -2 59.04
    -1 -9 2 54.54
    -1 -9 2 51.63
    -1 -9 2 57.82
    0 9 -2 57.48
    0 9 -2 59.82
    0 9 -2 56.23
    0 9 -2 60.48
    0 -9 2 58.46
    0 -9 2 53.66
    0 -9 2 57.7
    -1 9 -2 127.11
    -1 9 -2 134.64
    -1 9 -2 126.33
    -1 9 -2 134.48
    1 -9 2 127.29
    1 -9 2 130.23
    1 -9 2 133.24
    1 -9 2 134.72
    1 -9 2 131.9
    -2 9 -2 2.21
    -2 9 -2 4
    -2 9 -2 3.9
    -2 9 -2 3.86
    -2 9 -2 4.45
    -2 9 -2 3.66
    2 -9 2 6.09
    2 -9 2 3.18
    2 -9 2 5.94
    2 -9 2 5.43
    2 -9 2 4.68
    -3 9 -2 130.24
    -3 9 -2 135.26
    -3 9 -2 128.29
    -3 9 -2 128.28
    -3 9 -2 135.26
    -3 9 -2 125.12
    3 -9 2 132.59
    3 -9 2 132.78
    3 -9 2 128.25
    3 -9 2 132.9
    3 -9 2 132.92
    -4 9 -2 130.22
    -4 9 -2 120.07
    -4 9 -2 121.88
    -4 9 -2 126.51
    -4 9 -2 128.84
    -4 9 -2 117.11
    4 -9 2 133.43
    4 -9 2 128.49
    4 -9 2 123.52
    4 -9 2 128.45
    4 -9 2 127.06
    -5 9 -2 17.79
    -5 9 -2 17.16
    -5 9 -2 19.84
    -5 9 -2 20.33
    -5 9 -2 19.14
    -5 9 -2 20.46
    5 -9 2 20.76
    5 -9 2 19.33
    5 -9 2 20.46
    5 -9 2 19.35
    5 -9 2 19.94
    -6 9 -2 7.71
    -6 9 -2 9.02
    -6 9 -2 7.73
    -6 9 -2 7.28
    -6 9 -2 8.8
    6 -9 2 8.58
    6 -9 2 4.52
    6 -9 2 8.43
    6 -9 2 8.05
    -7 9 -2 39.57
    -7 9 -2 41.78
    -7 9 -2 38.68
    -7 9 -2 40.16
    7 -9 2 34.06
    7 -9 2 40.66
    7 -9 2 41.48
    7 -9 2 38.38
    -8 9 -2 4.99
    -8 9 -2 3.84
    -8 9 -2 4.03
    -8 9 -2 2.33
    8 -9 2 -0.06
    8 -9 2 1.59
    8 -9 2 1.83
    -9 9 -2 27.21
    -9 9 -2 27.77
    -9 9 -2 24.92
    9 -9 2 20.71
    9 -9 2 25.07
    9 -9 2 26.1
    -10 9 -2 -0.17
    -10 9 -2 0.3
    10 -9 2 -2.39
    10 -9 2 0.77
    10 -9 2 0.07
    -11 9 -2 67.8
    -11 9 -2 58.37
    11 -9 2 70.05
    11 -9 2 72.51
    11 -9 2 64.16
    -12 9 -2 39
    -12 9 -2 38.61
    12 -9 2 28.99
    12 -9 2 35.95
    9 8 -2 4.27
    9 8 -2 12.23
    9 8 -2 8.1
    9 8 -2 5.59
    -9 -8 2 4.23
    -9 -8 2 6.62
    8 8 -2 3.11
    8 8 -2 4.66
    8 8 -2 6.66
    8 8 -2 8.55
    -8 -8 2 10.88
    -8 -8 2 5
    7 8 -2 24.18
    7 8 -2 24.53
    7 8 -2 23.7
    7 8 -2 21.16
    -7 -8 2 29.99
    -7 -8 2 24.28
    -7 -8 2 23.79
    6 8 -2 1.91
    6 8 -2 3.04
    6 8 -2 1.36
    6 8 -2 2.87
    -6 -8 2 3.04
    -6 -8 2 0.84
    -6 -8 2 8.67
    5 8 -2 55.8
    5 8 -2 50.49
    5 8 -2 58.08
    5 8 -2 54.92
    -5 -8 2 58.83
    -5 -8 2 58.36
    -5 -8 2 54.34
    -5 -8 2 45.87
    4 8 -2 116.93
    4 8 -2 111.17
    4 8 -2 120.09
    4 8 -2 115.95
    -4 -8 2 128.22
    -4 -8 2 121.62
    -4 -8 2 122.86
    -4 -8 2 119.74
    3 8 -2 26.62
    3 8 -2 30.85
    3 8 -2 26.67
    3 8 -2 24
    -3 -8 2 25.02
    -3 -8 2 25.07
    -3 -8 2 25.7
    -3 -8 2 23.47
    2 8 -2 99.25
    2 8 -2 101.03
    2 8 -2 93.04
    2 8 -2 96.03
    2 8 -2 93.73
    -2 -8 2 98.15
    -2 -8 2 98.94
    -2 -8 2 101.52
    -2 -8 2 97.6
    1 8 -2 66.36
    1 8 -2 60.04
    1 8 -2 68.12
    1 8 -2 58.47
    1 8 -2 66.38
    1 8 -2 64.83
    -1 -8 2 60.96
    -1 -8 2 62.24
    -1 -8 2 60.18
    0 8 -2 57.1
    0 8 -2 52.49
    0 8 -2 55.43
    0 8 -2 52.77
    0 -8 2 51.91
    0 -8 2 47.41
    0 -8 2 54.98
    -1 8 -2 164.07
    -1 8 -2 168.74
    -1 8 -2 161.57
    -1 8 -2 162.22
    -1 8 -2 158.9
    1 -8 2 159.63
    1 -8 2 162.6
    1 -8 2 173.26
    1 -8 2 173.72
    -2 8 -2 32.89
    -2 8 -2 36.54
    -2 8 -2 31.51
    -2 8 -2 33.7
    -2 8 -2 31.82
    -2 8 -2 33.4
    2 -8 2 35.31
    2 -8 2 35.24
    2 -8 2 32.55
    2 -8 2 38.72
    2 -8 2 36.28
    2 -8 2 29.99
    -3 8 -2 17.13
    -3 8 -2 13.43
    -3 8 -2 12.47
    -3 8 -2 13.4
    -3 8 -2 15.06
    -3 8 -2 14.06
    3 -8 2 12.82
    3 -8 2 14.28
    3 -8 2 14.37
    3 -8 2 12.73
    3 -8 2 13.57
    -4 8 -2 130.25
    -4 8 -2 128.71
    -4 8 -2 128.46
    -4 8 -2 127.7
    -4 8 -2 128.8
    -4 8 -2 123.98
    4 -8 2 124.52
    4 -8 2 126.69
    4 -8 2 129.26
    4 -8 2 125.86
    4 -8 2 123.56
    -5 8 -2 48.69
    -5 8 -2 47.79
    -5 8 -2 46.39
    -5 8 -2 48.01
    -5 8 -2 40.45
    5 -8 2 42.84
    5 -8 2 44.35
    5 -8 2 45.44
    5 -8 2 42.57
    5 -8 2 47.97
    5 -8 2 46.88
    -6 8 -2 1.14
    -6 8 -2 6.99
    -6 8 -2 5.54
    -6 8 -2 2.7
    -6 8 -2 4.13
    -6 8 -2 4.28
    6 -8 2 2.76
    6 -8 2 3.97
    6 -8 2 3.5
    6 -8 2 4.71
    -7 8 -2 12.12
    -7 8 -2 9.38
    -7 8 -2 11.98
    -7 8 -2 17.29
    -7 8 -2 8.47
    7 -8 2 10.14
    7 -8 2 10.12
    -8 8 -2 11.84
    -8 8 -2 18.22
    -8 8 -2 14.16
    -8 8 -2 13.82
    8 -8 2 15.27
    8 -8 2 17.22
    8 -8 2 17.42
    -9 8 -2 51.67
    -9 8 -2 52.93
    -9 8 -2 58.18
    9 -8 2 61.27
    9 -8 2 53.97
    9 -8 2 56.24
    -10 8 -2 18.42
    -10 8 -2 18.32
    10 -8 2 20.03
    10 -8 2 15.25
    10 -8 2 17.43
    10 -8 2 23.86
    -11 8 -2 30.54
    -11 8 -2 27.76
    11 -8 2 24.9
    11 -8 2 26.67
    11 -8 2 25.04
    -12 8 -2 29.09
    -12 8 -2 30.81
    12 -8 2 28.69
    12 -8 2 31.55
    10 7 -2 27.82
    10 7 -2 32.33
    10 7 -2 27.04
    9 7 -2 13.86
    9 7 -2 14.69
    9 7 -2 19.57
    9 7 -2 17.56
    -9 -7 2 15.58
    -9 -7 2 17.86
    8 7 -2 -1.46
    8 7 -2 3.38
    8 7 -2 2.58
    8 7 -2 -0.45
    -8 -7 2 -0.9
    -8 -7 2 -0.57
    -8 -7 2 2.11
    7 7 -2 51.79
    7 7 -2 47.45
    7 7 -2 44.45
    7 7 -2 49.09
    -7 -7 2 46.78
    -7 -7 2 51.48
    -7 -7 2 51.07
    6 7 -2 39.04
    6 7 -2 35.77
    6 7 -2 34.09
    6 7 -2 36.03
    -6 -7 2 34.77
    -6 -7 2 32.79
    -6 -7 2 38.91
    5 7 -2 4.22
    5 7 -2 3.17
    5 7 -2 2.58
    5 7 -2 1.6
    -5 -7 2 0.27
    -5 -7 2 0.83
    -5 -7 2 3.17
    -5 -7 2 2.78
    -5 -7 2 5.74
    4 7 -2 126.43
    4 7 -2 120.03
    4 7 -2 128.85
    4 7 -2 136.74
    -4 -7 2 129.21
    -4 -7 2 132.52
    -4 -7 2 136.4
    -4 -7 2 131.22
    3 7 -2 8.8
    3 7 -2 9.39
    3 7 -2 9.19
    3 7 -2 8.07
    -3 -7 2 10.22
    -3 -7 2 6.51
    -3 -7 2 11.71
    -3 -7 2 9.68
    2 7 -2 74.91
    2 7 -2 81.56
    2 7 -2 75.12
    2 7 -2 72.78
    -2 -7 2 78.07
    -2 -7 2 75.15
    -2 -7 2 79.16
    -2 -7 2 73.1
    1 7 -2 80.05
    1 7 -2 74.3
    1 7 -2 77.47
    1 7 -2 77.86
    1 7 -2 77.44
    -1 -7 2 76.17
    -1 -7 2 72.06
    -1 -7 2 81.38
    -1 -7 2 75.03
    0 7 -2 144.03
    0 7 -2 145.76
    0 7 -2 154.47
    0 7 -2 152
    0 7 -2 143.5
    0 7 -2 148
    0 -7 2 148.42
    0 -7 2 145.71
    0 -7 2 153.58
    0 -7 2 152.05
    0 -7 2 150.49
    -1 7 -2 276.21
    -1 7 -2 284.65
    -1 7 -2 283.66
    -1 7 -2 282.11
    -1 7 -2 279.27
    1 -7 2 276.6
    1 -7 2 264.64
    1 -7 2 291.01
    1 -7 2 278.69
    -2 7 -2 98.01
    -2 7 -2 98.82
    -2 7 -2 96.31
    -2 7 -2 112.3
    -2 7 -2 100.24
    -2 7 -2 104.08
    2 -7 2 100.13
    2 -7 2 101.62
    2 -7 2 107.02
    2 -7 2 100.73
    2 -7 2 101.82
    2 -7 2 103.06
    -3 7 -2 7.28
    -3 7 -2 7.46
    -3 7 -2 8.64
    -3 7 -2 5.77
    -3 7 -2 7.07
    -3 7 -2 5.75
    3 -7 2 6.29
    3 -7 2 6.02
    3 -7 2 6.51
    3 -7 2 6.87
    3 -7 2 5.36
    3 -7 2 6.23
    -4 7 -2 47.16
    -4 7 -2 48.15
    -4 7 -2 48.9
    -4 7 -2 47.02
    4 -7 2 50.51
    4 -7 2 45.36
    4 -7 2 48.38
    4 -7 2 47.19
    4 -7 2 48.44
    4 -7 2 47.9
    -5 7 -2 48.26
    -5 7 -2 44.86
    -5 7 -2 48.22
    -5 7 -2 47.79
    -5 7 -2 49.28
    -5 7 -2 49.7
    -5 7 -2 52.06
    -5 7 -2 52.52
    5 -7 2 47.58
    5 -7 2 47.76
    5 -7 2 47.52
    5 -7 2 47.67
    -6 7 -2 9.34
    -6 7 -2 8.31
    -6 7 -2 9.6
    -6 7 -2 8.99
    -6 7 -2 10.35
    6 -7 2 8.73
    6 -7 2 3.88
    6 -7 2 9.16
    6 -7 2 9.1
    -7 7 -2 101.21
    -7 7 -2 101.06
    -7 7 -2 102.33
    -7 7 -2 105.24
    -7 7 -2 96.74
    7 -7 2 97.85
    7 -7 2 91.83
    7 -7 2 93.26
    -8 7 -2 4.69
    -8 7 -2 6.48
    -8 7 -2 6.81
    -8 7 -2 5.51
    -8 7 -2 5.32
    8 -7 2 6.39
    8 -7 2 6.21
    8 -7 2 7.83
    -9 7 -2 78.99
    -9 7 -2 77.74
    -9 7 -2 78.56
    9 -7 2 81.98
    9 -7 2 85.3
    9 -7 2 85.4
    -10 7 -2 63.42
    -10 7 -2 75.7
    10 -7 2 62.86
    10 -7 2 61.47
    10 -7 2 55.28
    10 -7 2 64.69
    -11 7 -2 3.11
    -11 7 -2 1.72
    11 -7 2 -1.34
    11 -7 2 0.98
    -12 7 -2 4.47
    -12 7 -2 0.7
    12 -7 2 9.97
    12 -7 2 3.72
    -11 -6 2 3.49
    10 6 -2 5.54
    10 6 -2 9.35
    10 6 -2 8.3
    -10 -6 2 7.22
    -10 -6 2 7.45
    9 6 -2 9.56
    9 6 -2 12.98
    9 6 -2 6.44
    9 6 -2 7.86
    -9 -6 2 9.26
    -9 -6 2 7.14
    -9 -6 2 12.46
    8 6 -2 0.26
    8 6 -2 1.41
    8 6 -2 -1.79
    8 6 -2 2.25
    -8 -6 2 -0.51
    -8 -6 2 1.3
    -8 -6 2 0.41
    7 6 -2 69.31
    7 6 -2 76.41
    7 6 -2 72.51
    7 6 -2 63.57
    -7 -6 2 73.6
    -7 -6 2 72.14
    -7 -6 2 74.12
    6 6 -2 88.36
    6 6 -2 85.38
    6 6 -2 90.93
    6 6 -2 84.43
    -6 -6 2 90.58
    -6 -6 2 87.7
    -6 -6 2 85.34
    5 6 -2 19.33
    5 6 -2 21.28
    5 6 -2 17.81
    5 6 -2 20.52
    -5 -6 2 22.45
    -5 -6 2 20.23
    -5 -6 2 18.65
    -5 -6 2 22.38
    4 6 -2 176.26
    4 6 -2 169.42
    4 6 -2 177.89
    -4 -6 2 168.19
    -4 -6 2 165.71
    -4 -6 2 167.54
    -4 -6 2 174.66
    -4 -6 2 177.75
    3 6 -2 23.28
    3 6 -2 22.25
    3 6 -2 18.35
    -3 -6 2 20.68
    -3 -6 2 21.79
    -3 -6 2 28.28
    -3 -6 2 18.52
    -3 -6 2 25.94
    2 6 -2 61.76
    2 6 -2 63.22
    2 6 -2 58.69
    2 6 -2 58.31
    -2 -6 2 57.35
    -2 -6 2 58.84
    -2 -6 2 59.37
    -2 -6 2 56.72
    1 6 -2 174.43
    1 6 -2 161.19
    1 6 -2 163.23
    1 6 -2 163.71
    1 6 -2 165.3
    1 6 -2 158.21
    -1 -6 2 158.25
    -1 -6 2 169.06
    -1 -6 2 177.47
    -1 -6 2 167
    -1 -6 2 167.43
    0 6 -2 4.58
    0 6 -2 5.26
    0 6 -2 5.59
    0 6 -2 4.88
    0 6 -2 3.23
    0 -6 2 6.76
    0 -6 2 6.44
    0 -6 2 2.72
    0 -6 2 3.96
    0 -6 2 4.48
    -1 6 -2 21.43
    -1 6 -2 20.56
    -1 6 -2 19.24
    -1 6 -2 19.42
    -1 6 -2 20.22
    -1 6 -2 21.79
    -1 6 -2 21.21
    1 -6 2 18.65
    1 -6 2 20.07
    1 -6 2 20.9
    1 -6 2 19.64
    1 -6 2 19.74
    1 -6 2 21.3
    1 -6 2 20.73
    -2 6 -2 47.18
    -2 6 -2 49.45
    -2 6 -2 46.72
    -2 6 -2 48.25
    -2 6 -2 47.14
    -2 6 -2 50.42
    -2 6 -2 49.15
    2 -6 2 44.93
    2 -6 2 47.94
    2 -6 2 50.88
    2 -6 2 45.3
    2 -6 2 47.69
    2 -6 2 47.32
    2 -6 2 41.93
    -3 6 -2 24.84
    -3 6 -2 24.72
    -3 6 -2 25.52
    -3 6 -2 25.5
    -3 6 -2 29.07
    -3 6 -2 25.78
    -3 6 -2 28.05
    3 -6 2 25.54
    3 -6 2 25.53
    3 -6 2 26.57
    3 -6 2 26.51
    3 -6 2 26.17
    3 -6 2 23.92
    3 -6 2 23.73
    3 -6 2 28.19
    3 -6 2 28.47
    -4 6 -2 27.98
    -4 6 -2 22.52
    -4 6 -2 27.55
    -4 6 -2 24.43
    -4 6 -2 25.32
    4 -6 2 26.83
    4 -6 2 23.75
    4 -6 2 26.95
    4 -6 2 28.25
    4 -6 2 26.54
    4 -6 2 26.34
    4 -6 2 23.58
    -5 6 -2 38.73
    -5 6 -2 37.12
    -5 6 -2 39.84
    -5 6 -2 42.42
    -5 6 -2 38.48
    -5 6 -2 38.4
    -5 6 -2 38.45
    -5 6 -2 36.48
    5 -6 2 35.26
    5 -6 2 36.61
    5 -6 2 37.57
    5 -6 2 37.99
    -6 6 -2 70.26
    -6 6 -2 73.83
    -6 6 -2 72.91
    -6 6 -2 68.7
    -6 6 -2 71.23
    6 -6 2 70.49
    6 -6 2 69.93
    6 -6 2 71.49
    6 -6 2 72.45
    -7 6 -2 274.42
    -7 6 -2 258.8
    -7 6 -2 266.29
    -7 6 -2 272.4
    -7 6 -2 266.08
    7 -6 2 256.22
    7 -6 2 260.3
    7 -6 2 271.94
    7 -6 2 275.8
    7 -6 2 274.33
    -8 6 -2 0.05
    -8 6 -2 1.5
    -8 6 -2 -0.84
    -8 6 -2 1.14
    8 -6 2 -0.91
    8 -6 2 -1.29
    8 -6 2 -0.19
    8 -6 2 0.72
    8 -6 2 0.06
    -9 6 -2 57.23
    -9 6 -2 57.4
    -9 6 -2 61.83
    9 -6 2 59.16
    9 -6 2 58.3
    9 -6 2 57.61
    9 -6 2 54.64
    -10 6 -2 35.8
    -10 6 -2 35.91
    -10 6 -2 33.29
    10 -6 2 33.19
    10 -6 2 38.05
    10 -6 2 39.06
    -11 6 -2 -2.99
    -11 6 -2 -0.35
    11 -6 2 -0.83
    -12 6 -2 3.11
    -12 6 -2 5.13
    12 -6 2 3.89
    -13 6 -2 6.38
    13 -6 2 1.36
    11 5 -2 3.1
    11 5 -2 4.96
    11 5 -2 3.23
    -11 -5 2 -0.71
    -11 -5 2 4.87
    10 5 -2 1.7
    10 5 -2 6.44
    10 5 -2 5.76
    -10 -5 2 4.31
    -10 -5 2 5.31
    9 5 -2 53.32
    9 5 -2 53.31
    9 5 -2 54.36
    9 5 -2 57.28
    -9 -5 2 54.35
    -9 -5 2 53.64
    -9 -5 2 47.58
    8 5 -2 89.06
    8 5 -2 85.67
    8 5 -2 82.76
    8 5 -2 92.51
    -8 -5 2 94.29
    -8 -5 2 93.74
    -8 -5 2 90.29
    7 5 -2 11.9
    7 5 -2 13.92
    7 5 -2 12.04
    7 5 -2 9.25
    -7 -5 2 10.69
    -7 -5 2 14.7
    -7 -5 2 10.72
    6 5 -2 94.55
    6 5 -2 96.85
    6 5 -2 90.6
    6 5 -2 92.88
    -6 -5 2 97.65
    -6 -5 2 96.79
    -6 -5 2 92.23
    -6 -5 2 93.06
    5 5 -2 3.55
    5 5 -2 1.47
    5 5 -2 4.11
    -5 -5 2 4.66
    -5 -5 2 2.53
    -5 -5 2 4.01
    4 5 -2 91.98
    4 5 -2 102.38
    4 5 -2 96.7
    -4 -5 2 84.78
    -4 -5 2 89.91
    -4 -5 2 102.4
    -4 -5 2 96.96
    -4 -5 2 95.72
    3 5 -2 10.4
    -3 -5 2 6.84
    2 5 -2 39.1
    2 5 -2 34.79
    2 5 -2 35.2
    2 5 -2 39.59
    -2 -5 2 42.25
    -2 -5 2 41.07
    -2 -5 2 40.97
    1 5 -2 218.83
    1 5 -2 229.18
    1 5 -2 222.19
    1 5 -2 213.85
    1 5 -2 239.14
    1 5 -2 229.86
    -1 -5 2 239.19
    -1 -5 2 219.66
    -1 -5 2 223.26
    -1 -5 2 215.8
    -1 -5 2 226.66
    0 5 -2 210.62
    0 5 -2 206.14
    0 5 -2 204.63
    0 5 -2 215.91
    0 5 -2 201.36
    0 5 -2 219.25
    0 5 -2 205.37
    0 5 -2 223.05
    0 -5 2 222.34
    0 -5 2 203.56
    0 -5 2 206.41
    0 -5 2 215.28
    0 -5 2 209.23
    0 -5 2 217.64
    0 -5 2 218.15
    -1 5 -2 25.2
    -1 5 -2 23.98
    -1 5 -2 23.39
    -1 5 -2 25.13
    -1 5 -2 21.72
    -1 5 -2 21.25
    -1 5 -2 23.8
    -1 5 -2 20.63
    1 -5 2 27.7
    1 -5 2 26.6
    1 -5 2 23.04
    1 -5 2 31.31
    1 -5 2 27.58
    1 -5 2 23.16
    1 -5 2 24.11
    1 -5 2 23.57
    -2 5 -2 87.98
    -2 5 -2 84.36
    -2 5 -2 87.38
    -2 5 -2 85.1
    -2 5 -2 86.87
    -2 5 -2 86.22
    -2 5 -2 81.32
    -2 5 -2 84.6
    -2 5 -2 92.11
    2 -5 2 91.13
    2 -5 2 81.7
    2 -5 2 82.54
    2 -5 2 86.24
    2 -5 2 87.89
    2 -5 2 87.54
    2 -5 2 90.81
    2 -5 2 87.7
    2 -5 2 90.39
    2 -5 2 86.28
    -3 5 -2 110.99
    -3 5 -2 110.12
    -3 5 -2 108.45
    -3 5 -2 115.28
    -3 5 -2 111.9
    -3 5 -2 111.19
    3 -5 2 111.16
    3 -5 2 109.54
    3 -5 2 113.27
    3 -5 2 112.63
    3 -5 2 111.89
    3 -5 2 107.27
    3 -5 2 113.97
    3 -5 2 112.75
    -4 5 -2 23.33
    -4 5 -2 24.9
    -4 5 -2 24.99
    -4 5 -2 26.11
    -4 5 -2 24.1
    -4 5 -2 24.42
    -4 5 -2 19.62
    -4 5 -2 20.69
    4 -5 2 28.43
    4 -5 2 24.18
    4 -5 2 22.06
    4 -5 2 22.84
    4 -5 2 24.34
    4 -5 2 26.14
    4 -5 2 24.34
    -5 5 -2 43.84
    -5 5 -2 37.67
    -5 5 -2 41.86
    -5 5 -2 38.51
    -5 5 -2 40.47
    -5 5 -2 41.58
    -5 5 -2 39.29
    5 -5 2 38.6
    5 -5 2 43.49
    5 -5 2 41.63
    5 -5 2 39.1
    -6 5 -2 73.49
    -6 5 -2 79.12
    -6 5 -2 82.12
    -6 5 -2 76.23
    -6 5 -2 80.15
    6 -5 2 78.34
    6 -5 2 80.45
    6 -5 2 77.04
    6 -5 2 80.58
    -7 5 -2 255.65
    -7 5 -2 241.44
    -7 5 -2 243.75
    -7 5 -2 251.92
    -7 5 -2 245.19
    7 -5 2 244.34
    7 -5 2 249.97
    7 -5 2 248.22
    -8 5 -2 1.27
    -8 5 -2 2
    -8 5 -2 1.85
    -8 5 -2 3.09
    8 -5 2 1.8
    8 -5 2 -0.33
    8 -5 2 3.63
    -9 5 -2 45.94
    -9 5 -2 42.75
    -9 5 -2 51.28
    9 -5 2 44.06
    9 -5 2 52.47
    9 -5 2 50.57
    -10 5 -2 10.29
    -10 5 -2 12.88
    -10 5 -2 10.27
    10 -5 2 12.04
    10 -5 2 6.7
    10 -5 2 12.14
    -11 5 -2 5.94
    -11 5 -2 9.3
    -11 5 -2 3.2
    11 -5 2 0.76
    11 -5 2 6.9
    -12 5 -2 11.24
    -12 5 -2 15.65
    12 -5 2 5.5
    -13 5 -2 17.66
    13 -5 2 14.76
    11 4 -2 13.12
    11 4 -2 10.98
    11 4 -2 13.59
    -11 -4 2 17.19
    -11 -4 2 18.9
    10 4 -2 1.97
    10 4 -2 0.59
    10 4 -2 3.07
    -10 -4 2 2.9
    -10 -4 2 4.84
    -10 -4 2 4.21
    9 4 -2 100.45
    9 4 -2 96.57
    9 4 -2 104.61
    9 4 -2 104.72
    -9 -4 2 96.88
    -9 -4 2 95.5
    -9 -4 2 99.34
    8 4 -2 101.98
    8 4 -2 99.65
    8 4 -2 98.18
    8 4 -2 104.81
    -8 -4 2 101.5
    -8 -4 2 94.51
    -8 -4 2 103.25
    7 4 -2 41.44
    7 4 -2 39.24
    7 4 -2 43.26
    7 4 -2 37.03
    -7 -4 2 43.42
    -7 -4 2 41.69
    -7 -4 2 41.33
    6 4 -2 176.94
    6 4 -2 173.51
    6 4 -2 182.79
    -6 -4 2 177.02
    -6 -4 2 187.21
    -6 -4 2 181.89
    -6 -4 2 176.36
    5 4 -2 2.4
    5 4 -2 3.19
    5 4 -2 1.27
    -5 -4 2 3.09
    -5 -4 2 3.26
    -5 -4 2 5.29
    -5 -4 2 2.43
    4 4 -2 212.04
    4 4 -2 214.66
    4 4 -2 212.67
    -4 -4 2 221.54
    -4 -4 2 214.03
    -4 -4 2 208.28
    -4 -4 2 218.69
    -4 -4 2 214.28
    3 4 -2 68.05
    3 4 -2 69.37
    3 4 -2 71.49
    3 4 -2 72.74
    -3 -4 2 76.93
    -3 -4 2 74.2
    -3 -4 2 75.93
    -3 -4 2 72.19
    -3 -4 2 76.01
    -3 -4 2 69.14
    -2 -4 2 39.27
    -2 -4 2 53.28
    -2 -4 2 51.95
    -2 -4 2 51.89
    1 4 -2 149.35
    1 4 -2 138.21
    1 4 -2 128.05
    1 4 -2 131.87
    1 4 -2 139.94
    1 4 -2 136.11
    1 4 -2 131.18
    -1 -4 2 129.13
    -1 -4 2 135.45
    -1 -4 2 127.73
    -1 -4 2 134.82
    -1 -4 2 135.32
    -1 -4 2 136.31
    0 4 -2 587.41
    0 4 -2 602.52
    0 4 -2 624.06
    0 4 -2 571.38
    0 4 -2 594.06
    0 4 -2 600.32
    0 4 -2 596.88
    0 4 -2 592.73
    0 -4 2 606.72
    0 -4 2 563.22
    0 -4 2 595.33
    0 -4 2 605.42
    0 -4 2 578.2
    0 -4 2 587.95
    0 -4 2 578.42
    -1 4 -2 11.05
    -1 4 -2 11.1
    -1 4 -2 10.34
    -1 4 -2 9.94
    -1 4 -2 11.28
    -1 4 -2 11.93
    -1 4 -2 9.21
    -1 4 -2 12.83
    1 -4 2 11.18
    1 -4 2 10.91
    1 -4 2 10.59
    1 -4 2 9.47
    1 -4 2 10.99
    1 -4 2 10.31
    1 -4 2 11.52
    1 -4 2 10.17
    1 -4 2 11.06
    -2 4 -2 49.4
    -2 4 -2 51.75
    -2 4 -2 51.35
    -2 4 -2 49.92
    -2 4 -2 49.75
    -2 4 -2 56.18
    -2 4 -2 52.86
    -2 4 -2 50.45
    -2 4 -2 53.26
    -2 4 -2 49.3
    2 -4 2 50.19
    2 -4 2 49.11
    2 -4 2 53.06
    2 -4 2 54.25
    2 -4 2 55.23
    2 -4 2 53.28
    2 -4 2 52.85
    2 -4 2 51.52
    2 -4 2 50.61
    -3 4 -2 5.12
    -3 4 -2 6.42
    -3 4 -2 5.18
    -3 4 -2 5
    -3 4 -2 5.45
    3 -4 2 6.95
    3 -4 2 5.79
    3 -4 2 5.42
    3 -4 2 6.21
    3 -4 2 7.25
    3 -4 2 6.94
    3 -4 2 5.75
    3 -4 2 6.28
    3 -4 2 7.25
    3 -4 2 6.84
    3 -4 2 6.93
    -4 4 -2 186.84
    -4 4 -2 198.41
    -4 4 -2 184.57
    -4 4 -2 194.42
    -4 4 -2 198.14
    -4 4 -2 194.32
    -4 4 -2 191.45
    4 -4 2 182.02
    4 -4 2 197.71
    4 -4 2 193.58
    4 -4 2 189.14
    4 -4 2 182.54
    4 -4 2 189.17
    -5 4 -2 247.69
    -5 4 -2 256.73
    -5 4 -2 263.4
    -5 4 -2 255.25
    -5 4 -2 256
    -5 4 -2 250.81
    -5 4 -2 248.64
    5 -4 2 251.82
    5 -4 2 251.1
    5 -4 2 255.25
    -6 4 -2 7.64
    -6 4 -2 8.92
    -6 4 -2 10.82
    -6 4 -2 9.08
    -6 4 -2 7.9
    -6 4 -2 8.37
    -6 4 -2 7.28
    6 -4 2 9.75
    6 -4 2 9.11
    6 -4 2 6.39
    -7 4 -2 91.01
    -7 4 -2 94.18
    -7 4 -2 96.85
    -7 4 -2 92.08
    7 -4 2 91.31
    7 -4 2 95.51
    7 -4 2 92.62
    7 -4 2 88.73
    -8 4 -2 1.72
    -8 4 -2 3.92
    -8 4 -2 5.16
    -8 4 -2 2.49
    8 -4 2 4.57
    8 -4 2 1.66
    8 -4 2 2.93
    8 -4 2 0.64
    -9 4 -2 1.97
    -9 4 -2 1.98
    -9 4 -2 2.47
    9 -4 2 -2.32
    9 -4 2 0.32
    9 -4 2 -0.03
    9 -4 2 1.22
    -10 4 -2 6.67
    -10 4 -2 7.59
    -10 4 -2 9.09
    10 -4 2 8.39
    10 -4 2 9.22
    10 -4 2 6.76
    -11 4 -2 1.9
    -11 4 -2 -2.89
    -11 4 -2 -0.39
    11 -4 2 1.17
    11 -4 2 2.18
    11 -4 2 1.68
    -12 4 -2 15.25
    -12 4 -2 13.91
    12 -4 2 13.98
    12 -4 2 16.88
    -13 4 -2 100.72
    13 -4 2 86.57
    12 3 -2 6.67
    12 3 -2 4.11
    12 3 -2 13.34
    -12 -3 2 10.68
    -12 -3 2 0.96
    -12 -3 2 7.52
    11 3 -2 25.29
    11 3 -2 26.63
    11 3 -2 27.58
    -11 -3 2 28.21
    -11 -3 2 24.73
    10 3 -2 14.42
    10 3 -2 14.16
    10 3 -2 13.54
    -10 -3 2 15.14
    -10 -3 2 15.6
    -10 -3 2 14.17
    9 3 -2 46.94
    9 3 -2 46.92
    9 3 -2 49.56
    9 3 -2 49.13
    -9 -3 2 47.58
    -9 -3 2 44.05
    -9 -3 2 47.91
    -9 -3 2 44.23
    8 3 -2 35.1
    8 3 -2 43.82
    8 3 -2 37.15
    8 3 -2 34.95
    -8 -3 2 37.15
    -8 -3 2 39.46
    -8 -3 2 43.21
    7 3 -2 22.45
    7 3 -2 19.48
    7 3 -2 24.6
    7 3 -2 26.54
    -7 -3 2 22.11
    -7 -3 2 21.79
    -7 -3 2 23.28
    6 3 -2 98.93
    6 3 -2 102.95
    6 3 -2 110.05
    -6 -3 2 104.84
    -6 -3 2 99.88
    -6 -3 2 102.21
    5 3 -2 34.71
    5 3 -2 39.12
    5 3 -2 32.69
    5 3 -2 32.22
    -5 -3 2 37.59
    -5 -3 2 36.8
    -5 -3 2 39.73
    -5 -3 2 35.26
    -5 -3 2 33.49
    4 3 -2 122.73
    4 3 -2 120.16
    4 3 -2 127.75
    4 3 -2 119.67
    -4 -3 2 112.25
    -4 -3 2 124.4
    -4 -3 2 129.24
    -4 -3 2 125.17
    -4 -3 2 115.63
    3 3 -2 293.56
    3 3 -2 271.36
    3 3 -2 286.53
    3 3 -2 286.8
    3 3 -2 281.85
    3 3 -2 274.27
    -3 -3 2 288.74
    -3 -3 2 288.46
    -3 -3 2 275.42
    -3 -3 2 264.88
    -3 -3 2 283.22
    -3 -3 2 274.56
    -3 -3 2 285.74
    -3 -3 2 267.13
    2 3 -2 150.13
    2 3 -2 138.31
    2 3 -2 141.87
    2 3 -2 140.65
    2 3 -2 126.45
    2 3 -2 131.42
    2 3 -2 130.04
    -2 -3 2 142.06
    -2 -3 2 135.41
    -2 -3 2 145.11
    -2 -3 2 133.9
    -2 -3 2 143.13
    -2 -3 2 133.63
    -2 -3 2 153.2
    -2 -3 2 130.53
    1 3 -2 83.78
    1 3 -2 70.09
    1 3 -2 72.26
    1 3 -2 71.04
    1 3 -2 73.36
    1 3 -2 69.12
    1 3 -2 65.96
    -1 -3 2 68.95
    -1 -3 2 73.77
    -1 -3 2 74.99
    -1 -3 2 74.48
    -1 -3 2 68.46
    -1 -3 2 70.65
    0 3 -2 153.45
    0 3 -2 150.68
    0 3 -2 152.13
    0 3 -2 155.17
    0 3 -2 162.05
    0 3 -2 165.79
    0 3 -2 150.54
    0 3 -2 162.79
    0 -3 2 164.99
    0 -3 2 159.36
    0 -3 2 150.89
    0 -3 2 152.92
    0 -3 2 158.95
    0 -3 2 155.11
    0 -3 2 151.41
    -1 3 -2 312.8
    -1 3 -2 322.92
    -1 3 -2 314.78
    -1 3 -2 320.91
    -1 3 -2 310.11
    -1 3 -2 304.39
    -1 3 -2 314.99
    -1 3 -2 321.24
    1 -3 2 316.87
    1 -3 2 313.83
    1 -3 2 313.95
    1 -3 2 320.52
    1 -3 2 311.72
    1 -3 2 310.22
    1 -3 2 310.43
    1 -3 2 321.17
    1 -3 2 315.64
    1 -3 2 309.01
    -2 3 -2 95.05
    -2 3 -2 93.31
    -2 3 -2 90.96
    -2 3 -2 94.17
    -2 3 -2 94.07
    -2 3 -2 90.94
    -2 3 -2 97.06
    -2 3 -2 91.18
    2 -3 2 95
    2 -3 2 93.42
    2 -3 2 90.9
    2 -3 2 91.55
    2 -3 2 90.3
    2 -3 2 89.97
    2 -3 2 88.83
    2 -3 2 99.16
    2 -3 2 87.92
    2 -3 2 90.01
    -3 3 -2 9.71
    -3 3 -2 9.51
    -3 3 -2 15.1
    -3 3 -2 13.53
    3 -3 2 13.57
    3 -3 2 10.67
    3 -3 2 13.63
    3 -3 2 7.81
    3 -3 2 8.85
    3 -3 2 11.79
    3 -3 2 11.79
    3 -3 2 12.1
    3 -3 2 11.7
    -4 3 -2 223.18
    -4 3 -2 232.21
    -4 3 -2 223.61
    -4 3 -2 239.44
    -4 3 -2 227.58
    4 -3 2 240.35
    4 -3 2 234.65
    4 -3 2 230.98
    4 -3 2 224.33
    4 -3 2 228.98
    4 -3 2 224.02
    4 -3 2 234.66
    4 -3 2 232.62
    4 -3 2 241.97
    -5 3 -2 95.96
    -5 3 -2 88.09
    -5 3 -2 89.31
    -5 3 -2 88.11
    5 -3 2 95.13
    5 -3 2 90.56
    5 -3 2 93.34
    5 -3 2 90.91
    5 -3 2 88.01
    5 -3 2 88.61
    5 -3 2 90.39
    -6 3 -2 1.67
    -6 3 -2 1.31
    -6 3 -2 -0.2
    -6 3 -2 0.76
    6 -3 2 2.5
    6 -3 2 2.19
    6 -3 2 1.87
    6 -3 2 2.08
    6 -3 2 1.63
    6 -3 2 1.71
    -7 3 -2 29.94
    -7 3 -2 26.89
    -7 3 -2 28.87
    -7 3 -2 31.4
    7 -3 2 28.09
    7 -3 2 29.08
    7 -3 2 27.63
    7 -3 2 26.44
    7 -3 2 26.52
    -8 3 -2 13.08
    -8 3 -2 10.25
    -8 3 -2 9.7
    -8 3 -2 12.2
    8 -3 2 12.38
    8 -3 2 11.43
    8 -3 2 11.07
    8 -3 2 11.35
    8 -3 2 13.8
    8 -3 2 12.53
    8 -3 2 11.21
    -9 3 -2 3.77
    -9 3 -2 3.77
    -9 3 -2 3.24
    9 -3 2 2.48
    9 -3 2 2.09
    9 -3 2 2.07
    9 -3 2 0.85
    -10 3 -2 41.24
    -10 3 -2 41.76
    -10 3 -2 46.14
    10 -3 2 37.14
    10 -3 2 35.83
    10 -3 2 41.92
    -11 3 -2 38.12
    -11 3 -2 32.09
    -11 3 -2 35.94
    11 -3 2 37.04
    11 -3 2 25.68
    11 -3 2 44.03
    -12 3 -2 2.95
    -12 3 -2 2.22
    12 -3 2 0.62
    12 -3 2 3.29
    -13 3 -2 52.77
    -13 3 -2 52.92
    13 -3 2 40.3
    12 2 -2 7.73
    12 2 -2 7.5
    12 2 -2 7.11
    -12 -2 2 12.2
    -12 -2 2 8.73
    -12 -2 2 8.23
    11 2 -2 34.43
    11 2 -2 35.94
    11 2 -2 43.77
    -11 -2 2 42.79
    -11 -2 2 35.79
    10 2 -2 45.35
    10 2 -2 53.1
    10 2 -2 43.75
    -10 -2 2 44.08
    -10 -2 2 39.56
    -10 -2 2 41.76
    9 2 -2 42.38
    9 2 -2 45.55
    9 2 -2 47.77
    9 2 -2 44.25
    -9 -2 2 45.2
    -9 -2 2 42.84
    -9 -2 2 39.07
    -9 -2 2 43.91
    8 2 -2 33.99
    8 2 -2 35.5
    8 2 -2 35.62
    8 2 -2 33.21
    -8 -2 2 33.67
    -8 -2 2 33.89
    -8 -2 2 36.43
    -8 -2 2 29.91
    7 2 -2 -0.94
    7 2 -2 3.18
    7 2 -2 1.38
    7 2 -2 1.17
    -7 -2 2 -0.3
    -7 -2 2 2.58
    -7 -2 2 2.06
    -7 -2 2 0.08
    6 2 -2 77.9
    6 2 -2 85.63
    6 2 -2 79.68
    6 2 -2 80.48
    -6 -2 2 82.88
    -6 -2 2 82.08
    -6 -2 2 88.45
    -6 -2 2 80.9
    5 2 -2 77.75
    5 2 -2 86.57
    5 2 -2 78.9
    5 2 -2 79.38
    -5 -2 2 85.18
    -5 -2 2 84.46
    -5 -2 2 75.75
    -5 -2 2 83.84
    -5 -2 2 85.14
    4 2 -2 3.65
    4 2 -2 3.9
    4 2 -2 4
    4 2 -2 2.35
    4 2 -2 4.74
    -4 -2 2 3.53
    -4 -2 2 3.31
    -4 -2 2 1.76
    -4 -2 2 2.87
    3 2 -2 91.34
    3 2 -2 97.23
    3 2 -2 88.41
    3 2 -2 83.58
    3 2 -2 95.66
    3 2 -2 85.81
    3 2 -2 86.72
    3 2 -2 101.24
    -3 -2 2 89.15
    -3 -2 2 86.65
    -3 -2 2 85.66
    -3 -2 2 89.63
    -3 -2 2 89.51
    -3 -2 2 90.19
    -3 -2 2 94.23
    -3 -2 2 97.61
    2 2 -2 17.02
    2 2 -2 16.22
    2 2 -2 17.72
    2 2 -2 17.06
    2 2 -2 19.18
    2 2 -2 21.03
    2 2 -2 19.64
    -2 -2 2 19
    -2 -2 2 19.84
    -2 -2 2 18.59
    -2 -2 2 20.68
    -2 -2 2 17.05
    -2 -2 2 17.1
    -2 -2 2 20.33
    -2 -2 2 18.59
    1 2 -2 79.09
    1 2 -2 88.14
    1 2 -2 88.1
    1 2 -2 92.6
    1 2 -2 81.05
    1 2 -2 83.82
    -1 -2 2 86.45
    -1 -2 2 83.6
    -1 -2 2 88.77
    -1 -2 2 83.9
    -1 -2 2 85.53
    -1 -2 2 85.04
    -1 -2 2 81.96
    0 2 -2 76.71
    0 2 -2 79.27
    0 2 -2 79.2
    0 2 -2 75.94
    0 2 -2 74.13
    0 2 -2 72.17
    0 2 -2 72.95
    0 -2 2 74.83
    0 -2 2 75.71
    0 -2 2 71.63
    0 -2 2 77.6
    0 -2 2 69.72
    0 -2 2 76.52
    0 -2 2 70.94
    0 -2 2 72.5
    1 -2 2 1.03
    -2 2 -2 534.33
    -2 2 -2 530.21
    -2 2 -2 521.99
    -2 2 -2 503.44
    -2 2 -2 500.98
    -2 2 -2 531.22
    -2 2 -2 501.6
    2 -2 2 528.5
    2 -2 2 523.51
    2 -2 2 511.14
    2 -2 2 517.28
    2 -2 2 536.12
    2 -2 2 521.92
    2 -2 2 525.06
    2 -2 2 514.11
    2 -2 2 516.82
    -3 2 -2 204.46
    -3 2 -2 208.07
    -3 2 -2 215.66
    -3 2 -2 214.31
    -3 2 -2 211.63
    -3 2 -2 222.71
    -3 2 -2 218.36
    3 -2 2 214.32
    3 -2 2 212.13
    3 -2 2 214.52
    3 -2 2 213.44
    3 -2 2 217.06
    3 -2 2 215.84
    3 -2 2 210.55
    3 -2 2 208.62
    3 -2 2 220.79
    3 -2 2 219.86
    -4 2 -2 4.46
    -4 2 -2 3.02
    -4 2 -2 2.58
    -4 2 -2 3.84
    -4 2 -2 3.97
    -4 2 -2 2.23
    4 -2 2 3.02
    4 -2 2 3.3
    4 -2 2 3.91
    4 -2 2 2.3
    4 -2 2 4.16
    4 -2 2 4.44
    4 -2 2 1.92
    4 -2 2 3.65
    4 -2 2 2.97
    4 -2 2 3.99
    -5 2 -2 127.51
    -5 2 -2 116.62
    -5 2 -2 119.01
    -5 2 -2 127.77
    -5 2 -2 124.21
    -5 2 -2 120.1
    -5 2 -2 131.24
    -5 2 -2 117.64
    5 -2 2 123.82
    5 -2 2 125.15
    5 -2 2 121.5
    5 -2 2 125.89
    5 -2 2 129.87
    5 -2 2 124.72
    5 -2 2 121.88
    -6 2 -2 44.34
    -6 2 -2 43.6
    -6 2 -2 47.16
    -6 2 -2 48.32
    -6 2 -2 45.3
    -6 2 -2 47.82
    -6 2 -2 49.16
    6 -2 2 47.87
    6 -2 2 47.48
    6 -2 2 49.38
    6 -2 2 48.87
    6 -2 2 39.92
    -7 2 -2 13.61
    -7 2 -2 14.45
    -7 2 -2 14.05
    -7 2 -2 14.74
    -7 2 -2 14.15
    -7 2 -2 10.73
    7 -2 2 15.75
    7 -2 2 15.84
    7 -2 2 13.98
    7 -2 2 14.09
    7 -2 2 17.46
    7 -2 2 14.03
    7 -2 2 14.26
    -8 2 -2 33.26
    -8 2 -2 33.01
    -8 2 -2 30.14
    -8 2 -2 30.65
    -8 2 -2 28.96
    8 -2 2 29.67
    8 -2 2 33.43
    8 -2 2 31.59
    8 -2 2 31.61
    8 -2 2 28.3
    8 -2 2 35.11
    8 -2 2 33.69
    -9 2 -2 5.38
    -9 2 -2 3.12
    -9 2 -2 4.46
    9 -2 2 2.79
    9 -2 2 4.21
    9 -2 2 4.56
    -10 2 -2 60.94
    -10 2 -2 68.28
    -10 2 -2 61.92
    10 -2 2 68.27
    10 -2 2 68.85
    10 -2 2 66.81
    -11 2 -2 78.43
    -11 2 -2 84
    11 -2 2 87.21
    11 -2 2 78.94
    11 -2 2 73.33
    -12 2 -2 0.42
    -12 2 -2 4.09
    12 -2 2 5.01
    12 -2 2 3.56
    12 1 -2 -0.64
    12 1 -2 0.28
    12 1 -2 -0.37
    -12 -1 2 4.8
    -12 -1 2 -1.82
    -12 -1 2 3.09
    11 1 -2 23.47
    11 1 -2 25.24
    11 1 -2 27.03
    -11 -1 2 20.3
    -11 -1 2 27.36
    10 1 -2 20.97
    10 1 -2 22.66
    10 1 -2 20.32
    -10 -1 2 20.54
    -10 -1 2 21.18
    -10 -1 2 22.6
    9 1 -2 49.59
    9 1 -2 53.83
    9 1 -2 56.66
    -9 -1 2 54.64
    -9 -1 2 50.18
    -9 -1 2 48.19
    -9 -1 2 46.99
    8 1 -2 81.21
    8 1 -2 81.67
    8 1 -2 84.13
    8 1 -2 85.32
    8 1 -2 79.68
    -8 -1 2 81.99
    -8 -1 2 81.86
    -8 -1 2 82.88
    -8 -1 2 78.44
    -8 -1 2 76.23
    7 1 -2 3.41
    7 1 -2 3.88
    7 1 -2 5.8
    7 1 -2 4.1
    -7 -1 2 8.68
    -7 -1 2 4.86
    -7 -1 2 4.36
    -7 -1 2 8.28
    -7 -1 2 4.93
    6 1 -2 155.5
    6 1 -2 151.08
    6 1 -2 152.23
    6 1 -2 155.37
    6 1 -2 147.94
    6 1 -2 151.18
    -6 -1 2 149.67
    -6 -1 2 152.5
    -6 -1 2 152.65
    -6 -1 2 150.2
    -6 -1 2 149.45
    5 1 -2 119.07
    5 1 -2 126.1
    5 1 -2 129.98
    5 1 -2 126.81
    5 1 -2 115.85
    5 1 -2 126.52
    -5 -1 2 125.04
    -5 -1 2 118.05
    -5 -1 2 118.54
    -5 -1 2 126.68
    -5 -1 2 130.15
    4 1 -2 19.86
    4 1 -2 21.65
    4 1 -2 23.69
    4 1 -2 21.38
    4 1 -2 20.44
    4 1 -2 23.11
    4 1 -2 21.63
    4 1 -2 19.84
    4 1 -2 21.64
    -4 -1 2 22.57
    -4 -1 2 22.08
    -4 -1 2 21.98
    -4 -1 2 23.98
    -4 -1 2 19.38
    -4 -1 2 21
    -4 -1 2 24.34
    3 1 -2 28.08
    3 1 -2 26.51
    3 1 -2 30.83
    3 1 -2 25.28
    3 1 -2 27.89
    3 1 -2 26.52
    3 1 -2 31.14
    3 1 -2 28.24
    3 1 -2 28.35
    -3 -1 2 27.87
    -3 -1 2 31.57
    -3 -1 2 26.98
    -3 -1 2 27.39
    -3 -1 2 29.18
    -3 -1 2 25.14
    -3 -1 2 30.57
    2 1 -2 14.18
    2 1 -2 11.92
    2 1 -2 13.11
    2 1 -2 11.46
    2 1 -2 12.63
    2 1 -2 12.24
    2 1 -2 12.49
    -2 -1 2 12.14
    -2 -1 2 12.54
    -2 -1 2 13.3
    -2 -1 2 12.43
    -2 -1 2 11.96
    -2 -1 2 16.06
    -2 -1 2 11.41
    -2 -1 2 9.03
    1 1 -2 -0.99
    1 1 -2 -0.19
    1 1 -2 -0.26
    1 1 -2 -0.98
    -1 -1 2 0.16
    -1 -1 2 1.41
    -1 -1 2 1.01
    -1 -1 2 -0.96
    0 1 -2 0.03
    0 1 -2 -0.19
    0 1 -2 -0.51
    0 1 -2 0.07
    0 1 -2 -0.19
    0 1 -2 0.19
    0 1 -2 0.46
    0 -1 2 -0.13
    0 -1 2 -0.58
    0 -1 2 -0.33
    0 -1 2 -0.06
    0 -1 2 -0.14
    0 -1 2 -0.05
    -1 1 -2 13.11
    -1 1 -2 14.93
    -1 1 -2 14.41
    -1 1 -2 11.78
    -1 1 -2 14.14
    -1 1 -2 14.61
    1 -1 2 14.11
    1 -1 2 15.16
    1 -1 2 13.99
    1 -1 2 15.37
    1 -1 2 13.15
    -2 1 -2 112.1
    -2 1 -2 114.08
    -2 1 -2 112.36
    -2 1 -2 111.83
    -2 1 -2 111.06
    -2 1 -2 111.33
    -2 1 -2 107.62
    -2 1 -2 109.98
    -2 1 -2 108.16
    2 -1 2 111.13
    2 -1 2 109.31
    2 -1 2 109.77
    2 -1 2 107.13
    2 -1 2 108.4
    2 -1 2 112.65
    2 -1 2 105.36
    2 -1 2 108.97
    2 -1 2 105.71
    -3 1 -2 82.5
    -3 1 -2 81.05
    -3 1 -2 84.23
    -3 1 -2 83.45
    -3 1 -2 82.02
    -3 1 -2 86.98
    -3 1 -2 84.94
    -3 1 -2 90.15
    3 -1 2 85.23
    3 -1 2 82.9
    3 -1 2 85.45
    3 -1 2 80.62
    3 -1 2 82.56
    3 -1 2 85.18
    3 -1 2 85.54
    3 -1 2 85.14
    3 -1 2 88.23
    -4 1 -2 1.98
    -4 1 -2 -0.35
    -4 1 -2 1.27
    -4 1 -2 1.69
    -4 1 -2 1.69
    -4 1 -2 2.53
    -4 1 -2 2.13
    -4 1 -2 2.6
    4 -1 2 1.55
    4 -1 2 1.76
    4 -1 2 2.88
    4 -1 2 2.36
    4 -1 2 -1.97
    4 -1 2 -0.69
    4 -1 2 2.57
    4 -1 2 2.09
    4 -1 2 3.11
    -5 1 -2 10.65
    -5 1 -2 8.01
    -5 1 -2 10.87
    -5 1 -2 10.52
    -5 1 -2 10.77
    -5 1 -2 12.04
    -5 1 -2 12.31
    5 -1 2 11.36
    5 -1 2 8.02
    5 -1 2 10.75
    5 -1 2 9.81
    5 -1 2 11.53
    5 -1 2 10.38
    5 -1 2 10.05
    -6 1 -2 43.59
    -6 1 -2 38.46
    -6 1 -2 38.47
    -6 1 -2 38.09
    -6 1 -2 35.5
    -6 1 -2 40.06
    -6 1 -2 35.76
    6 -1 2 38.58
    6 -1 2 37.31
    6 -1 2 36.21
    6 -1 2 36.65
    6 -1 2 37.39
    6 -1 2 36.49
    6 -1 2 36.38
    -7 1 -2 31.19
    -7 1 -2 31.88
    -7 1 -2 37.31
    -7 1 -2 37.01
    -7 1 -2 39
    -7 1 -2 38.89
    7 -1 2 37.98
    7 -1 2 38.7
    7 -1 2 39.01
    7 -1 2 36.96
    7 -1 2 35.18
    7 -1 2 38.37
    7 -1 2 34.82
    -8 1 -2 189.85
    -8 1 -2 191.18
    -8 1 -2 194.52
    -8 1 -2 199.94
    -8 1 -2 183.15
    -8 1 -2 192.88
    8 -1 2 180.34
    8 -1 2 188.38
    8 -1 2 193.73
    8 -1 2 190.36
    8 -1 2 184.43
    -9 1 -2 61.81
    -9 1 -2 61.8
    -9 1 -2 63.9
    9 -1 2 63.59
    9 -1 2 63.13
    9 -1 2 69.39
    -10 1 -2 12.36
    -10 1 -2 12.45
    10 -1 2 14.46
    10 -1 2 10.22
    10 -1 2 14.11
    -11 1 -2 86.18
    -11 1 -2 80.98
    11 -1 2 90.03
    11 -1 2 93.05
    11 -1 2 86.98
    -12 1 -2 1.36
    -12 1 -2 3.43
    12 -1 2 1.26
    12 -1 2 5.47
    13 0 -2 22.86
    13 0 -2 21.53
    -13 0 2 21.7
    -13 0 2 21.57
    -13 0 2 18.36
    12 0 -2 -3.52
    12 0 -2 0.11
    12 0 -2 1.77
    -12 0 2 -0.89
    -12 0 2 -1.64
    -12 0 2 1.29
    11 0 -2 28.65
    11 0 -2 27.83
    11 0 -2 31.45
    -11 0 2 26.88
    -11 0 2 28.46
    -11 0 2 29.57
    10 0 -2 38.92
    10 0 -2 35.34
    10 0 -2 38.64
    -10 0 2 30.7
    -10 0 2 37.4
    -10 0 2 33.76
    9 0 -2 29.42
    9 0 -2 25.46
    9 0 -2 28.67
    -9 0 2 36.79
    -9 0 2 31.2
    -9 0 2 28.99
    8 0 -2 131.51
    8 0 -2 127.11
    8 0 -2 124.22
    8 0 -2 122.41
    8 0 -2 125.15
    8 0 -2 129.92
    -8 0 2 128.61
    -8 0 2 131.97
    -8 0 2 125.15
    -8 0 2 132.8
    -8 0 2 134.13
    7 0 -2 13.19
    7 0 -2 16.07
    7 0 -2 14.93
    7 0 -2 14.48
    7 0 -2 13.42
    7 0 -2 16.85
    -7 0 2 13.44
    -7 0 2 13.86
    -7 0 2 17.15
    -7 0 2 14.55
    -7 0 2 14.83
    6 0 -2 4.78
    6 0 -2 3.56
    6 0 -2 5.61
    6 0 -2 4.72
    6 0 -2 4.25
    6 0 -2 3.73
    -6 0 2 4.22
    -6 0 2 3.82
    -6 0 2 5.6
    -6 0 2 4.24
    -6 0 2 2.61
    5 0 -2 17.44
    5 0 -2 18.32
    5 0 -2 19.15
    5 0 -2 19.26
    5 0 -2 17.88
    5 0 -2 19.64
    -5 0 2 17.57
    -5 0 2 21.11
    -5 0 2 13.61
    -5 0 2 16.62
    -5 0 2 15.39
    4 0 -2 35.63
    4 0 -2 36.6
    4 0 -2 38.07
    4 0 -2 34.04
    4 0 -2 37.65
    4 0 -2 33.5
    4 0 -2 37.57
    4 0 -2 35.16
    4 0 -2 33.56
    -4 0 2 35.65
    -4 0 2 35.97
    -4 0 2 40.54
    -4 0 2 34.82
    -4 0 2 37.17
    -4 0 2 39.71
    -4 0 2 35.38
    -4 0 2 36.85
    3 0 -2 77.34
    3 0 -2 81.34
    3 0 -2 76.01
    3 0 -2 77.78
    3 0 -2 77.49
    3 0 -2 83.65
    3 0 -2 78.98
    3 0 -2 77.86
    3 0 -2 75.79
    -3 0 2 80.46
    -3 0 2 83.34
    -3 0 2 79.89
    -3 0 2 77.05
    -3 0 2 79.52
    -3 0 2 77
    -3 0 2 77.1
    -3 0 2 80.43
    2 0 -2 167.13
    2 0 -2 162.81
    2 0 -2 172.44
    2 0 -2 171.11
    2 0 -2 168.47
    2 0 -2 175.37
    2 0 -2 177.5
    2 0 -2 176.41
    2 0 -2 168.49
    -2 0 2 171.62
    -2 0 2 180.38
    -2 0 2 173.97
    -2 0 2 171.58
    -2 0 2 176.56
    -2 0 2 177.34
    -2 0 2 177.81
    -2 0 2 177.31
    -2 0 2 175.76
    0 0 -2 -0.17
    0 0 -2 -0.04
    0 0 -2 -0.01
    0 0 -2 -0.06
    0 0 -2 0.11
    0 0 -2 0.17
    0 0 -2 0.04
    0 0 2 -0.12
    0 0 2 -0.12
    0 0 2 -0.09
    0 0 2 -0.3
    0 0 2 -0.25
    0 0 2 -0.05
    0 0 2 -0.19
    -1 0 -2 112.96
    -1 0 -2 112.07
    -1 0 -2 110.66
    -1 0 -2 106.14
    -1 0 -2 110.91
    -1 0 -2 113.78
    1 0 2 109.9
    1 0 2 112.79
    1 0 2 118.08
    -2 0 -2 18.68
    -2 0 -2 18.96
    -2 0 -2 20.08
    -2 0 -2 19.08
    -2 0 -2 20.17
    -2 0 -2 21.54
    -2 0 -2 20.89
    2 0 2 19.51
    2 0 2 21.28
    2 0 2 21.84
    2 0 2 20.19
    2 0 2 21.04
    2 0 2 20.02
    2 0 2 18.96
    2 0 2 19.17
    -3 0 -2 135.29
    -3 0 -2 133.04
    -3 0 -2 142.58
    -3 0 -2 133.12
    -3 0 -2 134.62
    -3 0 -2 135.46
    -3 0 -2 125.47
    -3 0 -2 138.46
    3 0 2 133.94
    3 0 2 137.73
    3 0 2 135.14
    3 0 2 136.37
    3 0 2 132.86
    3 0 2 132.73
    3 0 2 142.63
    3 0 2 133.3
    -4 0 -2 28.11
    -4 0 -2 25.55
    -4 0 -2 24.27
    -4 0 -2 22.21
    -4 0 -2 27.03
    -4 0 -2 23.02
    -4 0 -2 23.89
    4 0 2 25.01
    4 0 2 26.26
    4 0 2 20.77
    4 0 2 27.13
    4 0 2 24.23
    4 0 2 25.65
    4 0 2 26.2
    4 0 2 25.42
    -5 0 -2 83.51
    -5 0 -2 75.36
    -5 0 -2 80.82
    -5 0 -2 77.19
    -5 0 -2 74.22
    -5 0 -2 76.94
    5 0 2 79.85
    5 0 2 77.46
    5 0 2 73.24
    5 0 2 80.04
    5 0 2 82.81
    -6 0 -2 50.49
    -6 0 -2 50.2
    -6 0 -2 52.84
    -6 0 -2 51.44
    -6 0 -2 55.71
    -6 0 -2 62.93
    6 0 2 52.63
    6 0 2 53.27
    6 0 2 54.01
    6 0 2 51.84
    6 0 2 50.52
    -7 0 -2 18.3
    -7 0 -2 25.5
    -7 0 -2 23.93
    -7 0 -2 22.2
    -7 0 -2 18.35
    -7 0 -2 21.77
    7 0 2 21.81
    7 0 2 18.53
    7 0 2 17.71
    7 0 2 16.46
    7 0 2 20.71
    -8 0 -2 143.26
    -8 0 -2 136.65
    -8 0 -2 144.32
    -8 0 -2 148.69
    -8 0 -2 153.3
    8 0 2 144.3
    8 0 2 146.98
    8 0 2 139.31
    8 0 2 144.01
    -9 0 -2 32.16
    -9 0 -2 34.3
    -9 0 -2 31.89
    9 0 2 33.35
    9 0 2 36.52
    9 0 2 35.04
    -10 0 -2 2.39
    -10 0 -2 1.11
    10 0 2 0.37
    10 0 2 0.39
    10 0 2 1.17
    -11 0 -2 34.44
    -11 0 -2 32.94
    11 0 2 39.99
    11 0 2 37.06
    11 0 2 32.03
    -12 0 -2 -0.88
    -12 0 -2 -2.46
    12 0 2 1.27
    12 0 2 0.55
    13 -1 -2 9.85
    13 -1 -2 9.24
    13 -1 -2 10.26
    -13 1 2 11.2
    -13 1 2 8.49
    -13 1 2 13.84
    12 -1 -2 -0.55
    12 -1 -2 -0.97
    12 -1 -2 -1.38
    -12 1 2 1.01
    -12 1 2 -1.44
    -12 1 2 1.99
    11 -1 -2 39.69
    11 -1 -2 39.21
    11 -1 -2 37.51
    -11 1 2 39.67
    -11 1 2 36.96
    -11 1 2 37.06
    10 -1 -2 67.55
    10 -1 -2 67.2
    10 -1 -2 61.74
    -10 1 2 56.69
    -10 1 2 63.91
    9 -1 -2 2.91
    9 -1 -2 -0.75
    9 -1 -2 0.93
    9 -1 -2 -1.84
    -9 1 2 2.04
    -9 1 2 0.58
    -9 1 2 0.92
    8 -1 -2 99.58
    8 -1 -2 101.3
    8 -1 -2 99.54
    8 -1 -2 105.95
    8 -1 -2 103.71
    8 -1 -2 100.67
    -8 1 2 104.38
    -8 1 2 101.96
    -8 1 2 107.69
    -8 1 2 99.6
    -8 1 2 94.43
    7 -1 -2 75.08
    7 -1 -2 73.24
    7 -1 -2 75.06
    7 -1 -2 77.56
    7 -1 -2 76.6
    7 -1 -2 76.64
    -7 1 2 72.63
    -7 1 2 73.2
    -7 1 2 72.61
    -7 1 2 72.84
    -7 1 2 74.39
    6 -1 -2 5.24
    6 -1 -2 4.6
    6 -1 -2 6.7
    6 -1 -2 7.13
    6 -1 -2 6.58
    6 -1 -2 5.73
    -6 1 2 6.75
    -6 1 2 6.05
    -6 1 2 7.37
    -6 1 2 8.13
    -6 1 2 6.87
    -6 1 2 7.14
    5 -1 -2 33.59
    5 -1 -2 33.73
    5 -1 -2 32.42
    5 -1 -2 31.45
    5 -1 -2 31.39
    5 -1 -2 34.39
    5 -1 -2 32.9
    -5 1 2 30.49
    -5 1 2 30.29
    -5 1 2 35.02
    -5 1 2 32.14
    -5 1 2 32.82
    -5 1 2 33.55
    -5 1 2 33.79
    -5 1 2 30.02
    4 -1 -2 48.7
    4 -1 -2 44.48
    4 -1 -2 45.6
    4 -1 -2 44.43
    4 -1 -2 49.13
    4 -1 -2 46.43
    4 -1 -2 48.52
    4 -1 -2 45.45
    4 -1 -2 48.84
    4 -1 -2 44.45
    4 -1 -2 43.83
    -4 1 2 47.46
    -4 1 2 48.1
    -4 1 2 47.66
    -4 1 2 50.26
    -4 1 2 47.13
    -4 1 2 47.93
    3 -1 -2 199.65
    3 -1 -2 210.44
    3 -1 -2 199.67
    3 -1 -2 202.29
    3 -1 -2 197.66
    3 -1 -2 205.9
    3 -1 -2 205.1
    3 -1 -2 189.6
    3 -1 -2 195.6
    3 -1 -2 204.08
    3 -1 -2 201.13
    -3 1 2 199.84
    -3 1 2 207.28
    -3 1 2 198.09
    -3 1 2 201.74
    -3 1 2 200.81
    -3 1 2 202.88
    -3 1 2 203.19
    2 -1 -2 81.79
    2 -1 -2 82.33
    2 -1 -2 80.32
    2 -1 -2 85.85
    2 -1 -2 81.22
    2 -1 -2 77.36
    2 -1 -2 82.68
    2 -1 -2 83.46
    2 -1 -2 86.38
    2 -1 -2 85.09
    2 -1 -2 82.07
    -2 1 2 80.38
    -2 1 2 81.74
    -2 1 2 81.7
    -2 1 2 80.75
    -2 1 2 84.27
    -2 1 2 84.61
    -2 1 2 82.26
    1 -1 -2 -0.18
    1 -1 -2 1.6
    1 -1 -2 -0.14
    1 -1 -2 0.18
    1 -1 -2 5.18
    1 -1 -2 3.46
    -1 1 2 2.52
    -1 1 2 4.57
    -1 1 2 0.05
    -1 1 2 -0.19
    -1 1 2 4.04
    -1 1 2 1.16
    -1 1 2 -0.44
    0 -1 -2 64.52
    0 -1 -2 63.89
    0 -1 -2 60.33
    0 -1 -2 65.89
    0 1 2 65.18
    0 1 2 66.21
    0 1 2 66.16
    0 1 2 69.75
    -1 -1 -2 114.27
    -1 -1 -2 113.24
    -1 -1 -2 112.39
    -1 -1 -2 111.39
    -1 -1 -2 111.34
    -1 -1 -2 113.8
    -1 -1 -2 115.11
    1 1 2 108.91
    1 1 2 111.81
    1 1 2 115.89
    1 1 2 109.39
    1 1 2 111.03
    1 1 2 112.22
    -2 -1 -2 79.05
    -2 -1 -2 74.19
    -2 -1 -2 76.73
    -2 -1 -2 75.54
    -2 -1 -2 77.88
    -2 -1 -2 76.92
    -2 -1 -2 79.12
    2 1 2 75.93
    2 1 2 76
    2 1 2 75.13
    2 1 2 74.27
    2 1 2 74.88
    2 1 2 73.83
    2 1 2 75.02
    2 1 2 79.44
    -3 -1 -2 291.89
    -3 -1 -2 302.71
    -3 -1 -2 314.88
    -3 -1 -2 295.99
    -3 -1 -2 292.93
    -3 -1 -2 298.63
    3 1 2 305.92
    3 1 2 297.18
    3 1 2 290.61
    3 1 2 288.71
    3 1 2 287.68
    3 1 2 290.21
    3 1 2 287.67
    -4 -1 -2 5.76
    -4 -1 -2 5.17
    -4 -1 -2 6.03
    -4 -1 -2 7.42
    -4 -1 -2 5.34
    4 1 2 7.79
    4 1 2 5.6
    4 1 2 7.9
    4 1 2 6.72
    4 1 2 7.34
    4 1 2 6.4
    -5 -1 -2 115.21
    -5 -1 -2 121.44
    -5 -1 -2 117.21
    -5 -1 -2 113.36
    5 1 2 114.27
    5 1 2 115.37
    5 1 2 110.25
    5 1 2 119.8
    5 1 2 114.35
    -6 -1 -2 145.04
    -6 -1 -2 150.24
    -6 -1 -2 146.66
    -6 -1 -2 139.16
    -6 -1 -2 137.92
    6 1 2 139.6
    6 1 2 141.44
    6 1 2 134.86
    6 1 2 148.2
    6 1 2 151.79
    -7 -1 -2 38.51
    -7 -1 -2 35.05
    -7 -1 -2 36.7
    -7 -1 -2 39.7
    -7 -1 -2 34.74
    7 1 2 36.43
    7 1 2 34.12
    7 1 2 36.75
    7 1 2 35.2
    7 1 2 32.31
    -8 -1 -2 51.79
    -8 -1 -2 45.05
    -8 -1 -2 47.4
    -8 -1 -2 49.72
    -8 -1 -2 51.24
    8 1 2 51.66
    8 1 2 46.88
    8 1 2 50.8
    8 1 2 48.31
    -9 -1 -2 26.72
    -9 -1 -2 28.95
    9 1 2 25.19
    9 1 2 27.49
    9 1 2 29.23
    -10 -1 -2 5.09
    -10 -1 -2 0.86
    10 1 2 1.11
    10 1 2 1.92
    10 1 2 2.93
    -11 -1 -2 9.74
    -11 -1 -2 5.45
    11 1 2 8.47
    11 1 2 6.05
    11 1 2 4.09
    -12 -1 -2 -1.47
    -12 -1 -2 0.8
    12 1 2 -1.3
    12 1 2 -4.17
    13 -2 -2 40.86
    13 -2 -2 45.84
    13 -2 -2 43.72
    -13 2 2 45.44
    -13 2 2 40.49
    -13 2 2 43.03
    12 -2 -2 25.64
    12 -2 -2 23.81
    12 -2 -2 19.2
    -12 2 2 25.28
    -12 2 2 19.5
    -12 2 2 24.68
    11 -2 -2 35.68
    11 -2 -2 36.68
    11 -2 -2 38.16
    -11 2 2 33.84
    -11 2 2 30.5
    -11 2 2 35.24
    10 -2 -2 110.31
    10 -2 -2 121.07
    10 -2 -2 110.77
    -10 2 2 110.22
    -10 2 2 116.41
    -10 2 2 108.28
    9 -2 -2 32.66
    9 -2 -2 34.21
    9 -2 -2 29.35
    9 -2 -2 35.94
    -9 2 2 30.52
    -9 2 2 29.33
    8 -2 -2 33.89
    8 -2 -2 30.16
    8 -2 -2 48.66
    8 -2 -2 38.87
    8 -2 -2 35.55
    8 -2 -2 35.83
    -8 2 2 36.27
    -8 2 2 39.1
    -8 2 2 32.71
    -8 2 2 35.41
    7 -2 -2 51.31
    7 -2 -2 50.7
    7 -2 -2 50.1
    7 -2 -2 48.63
    7 -2 -2 52.75
    -7 2 2 45.83
    -7 2 2 48.66
    -7 2 2 55.27
    -7 2 2 53.81
    -7 2 2 50.91
    6 -2 -2 18.06
    6 -2 -2 20.15
    6 -2 -2 17
    6 -2 -2 17.2
    6 -2 -2 18.62
    6 -2 -2 17.15
    -6 2 2 17.43
    -6 2 2 19.71
    -6 2 2 17.61
    -6 2 2 15.11
    -6 2 2 18.35
    5 -2 -2 100.41
    5 -2 -2 97.56
    5 -2 -2 103.55
    5 -2 -2 107.97
    5 -2 -2 102.36
    5 -2 -2 101.76
    5 -2 -2 102.87
    5 -2 -2 120.14
    -5 2 2 101.91
    -5 2 2 101.5
    -5 2 2 100.98
    -5 2 2 105.81
    -5 2 2 101.06
    -5 2 2 101.46
    4 -2 -2 18.82
    4 -2 -2 17.5
    4 -2 -2 20.27
    4 -2 -2 22.38
    4 -2 -2 22.52
    4 -2 -2 21.2
    4 -2 -2 19.88
    4 -2 -2 18.92
    4 -2 -2 21.4
    -4 2 2 19.82
    -4 2 2 18.04
    -4 2 2 19.87
    -4 2 2 20.03
    -4 2 2 19.71
    -4 2 2 20.89
    -4 2 2 19.2
    -4 2 2 18.87
    3 -2 -2 43.14
    3 -2 -2 43.65
    3 -2 -2 45.36
    3 -2 -2 42.67
    3 -2 -2 43.36
    3 -2 -2 43.11
    3 -2 -2 41.11
    3 -2 -2 44.09
    -3 2 2 43.87
    -3 2 2 41.37
    -3 2 2 43.5
    -3 2 2 41.25
    -3 2 2 43.46
    -3 2 2 43.69
    -3 2 2 44.46
    -3 2 2 42.15
    -3 2 2 42.86
    2 -2 -2 291.34
    2 -2 -2 288.7
    2 -2 -2 290.79
    2 -2 -2 305.13
    2 -2 -2 285.83
    2 -2 -2 294.34
    2 -2 -2 294.72
    2 -2 -2 298.96
    2 -2 -2 292.18
    2 -2 -2 291.92
    -2 2 2 289.63
    -2 2 2 297.46
    -2 2 2 289.36
    -2 2 2 286.27
    -2 2 2 285.43
    -2 2 2 284.59
    -2 2 2 289.24
    -2 2 2 304.82
    1 -2 -2 134.67
    1 -2 -2 137.54
    1 -2 -2 142.28
    1 -2 -2 135.86
    1 -2 -2 138.6
    1 -2 -2 133.47
    1 -2 -2 131.67
    1 -2 -2 138.56
    1 -2 -2 138.81
    1 -2 -2 139.92
    -1 2 2 137.1
    -1 2 2 134.99
    -1 2 2 138.13
    -1 2 2 142.04
    -1 2 2 137.12
    -1 2 2 141.57
    -1 2 2 142.37
    0 -2 -2 1.94
    0 -2 -2 1.22
    0 -2 -2 0.57
    0 -2 -2 1.43
    0 -2 -2 0.9
    0 -2 -2 1.34
    0 -2 -2 1.79
    0 -2 -2 0.49
    0 2 2 3.06
    0 2 2 2.62
    0 2 2 1.36
    0 2 2 1.01
    0 2 2 2
    -1 -2 -2 5.53
    -1 -2 -2 6.96
    -1 -2 -2 6.43
    -1 -2 -2 5.73
    -1 -2 -2 5.99
    -1 -2 -2 5.73
    -1 -2 -2 5.07
    1 2 2 6.32
    1 2 2 6.09
    1 2 2 6.95
    1 2 2 5.61
    1 2 2 4.98
    1 2 2 5.9
    1 2 2 5.03
    1 2 2 6.13
    -2 -2 -2 24.5
    -2 -2 -2 23.41
    -2 -2 -2 21.44
    -2 -2 -2 23.74
    -2 -2 -2 23.5
    -2 -2 -2 22.65
    -2 -2 -2 24.32
    2 2 2 21.48
    2 2 2 23.66
    2 2 2 23.54
    2 2 2 24.82
    2 2 2 24.18
    2 2 2 18.79
    2 2 2 23.47
    2 2 2 22.74
    -3 -2 -2 122.35
    -3 -2 -2 125.06
    -3 -2 -2 122.89
    -3 -2 -2 123.16
    -3 -2 -2 127.65
    -3 -2 -2 131.92
    -3 -2 -2 129.7
    3 2 2 120.99
    3 2 2 123.83
    3 2 2 121.26
    3 2 2 125.95
    3 2 2 126.67
    3 2 2 129.22
    3 2 2 129.86
    3 2 2 122.69
    -4 -2 -2 2.02
    -4 -2 -2 0.92
    -4 -2 -2 1.38
    -4 -2 -2 3.56
    -4 -2 -2 1.97
    -4 -2 -2 2.91
    4 2 2 3.04
    4 2 2 1.7
    4 2 2 2.27
    4 2 2 2.38
    4 2 2 2.79
    4 2 2 2.96
    -5 -2 -2 41.85
    -5 -2 -2 43.83
    -5 -2 -2 39.93
    -5 -2 -2 41.04
    -5 -2 -2 41.15
    5 2 2 41.76
    5 2 2 41.09
    5 2 2 39.13
    5 2 2 41.48
    5 2 2 43.13
    -6 -2 -2 171.01
    -6 -2 -2 166.16
    -6 -2 -2 176.12
    6 2 2 170.3
    6 2 2 172.6
    6 2 2 166.03
    6 2 2 169.75
    6 2 2 174.15
    -7 -2 -2 55.36
    -7 -2 -2 52.94
    -7 -2 -2 54.57
    -7 -2 -2 63.36
    7 2 2 54.59
    7 2 2 58.58
    7 2 2 49.54
    7 2 2 50.22
    -8 -2 -2 44.71
    -8 -2 -2 41.14
    8 2 2 48.26
    8 2 2 41.32
    8 2 2 43.64
    8 2 2 37.1
    -9 -2 -2 13.38
    -9 -2 -2 21.79
    9 2 2 23.7
    9 2 2 20.63
    9 2 2 20.73
    -10 -2 -2 -1.78
    -10 -2 -2 2.96
    10 2 2 3.07
    10 2 2 0.25
    10 2 2 0.91
    -11 -2 -2 40.79
    -11 -2 -2 45.93
    11 2 2 55.38
    11 2 2 40.44
    11 2 2 48.87
    -12 -2 -2 25.75
    -12 -2 -2 25.7
    12 2 2 22.72
    12 2 2 27.23
    13 -3 -2 28.16
    13 -3 -2 33.39
    -13 3 2 28.86
    12 -3 -2 26.21
    12 -3 -2 28.13
    12 -3 -2 23.32
    -12 3 2 30.16
    -12 3 2 26.43
    -12 3 2 26.46
    11 -3 -2 12.87
    11 -3 -2 17.65
    11 -3 -2 13.97
    -11 3 2 18.81
    -11 3 2 13.64
    -11 3 2 14.45
    10 -3 -2 70.87
    10 -3 -2 75.61
    10 -3 -2 69.99
    -10 3 2 70.26
    -10 3 2 74.89
    -10 3 2 62.72
    9 -3 -2 28.62
    9 -3 -2 26.71
    9 -3 -2 27.94
    9 -3 -2 26.69
    -9 3 2 29.92
    -9 3 2 28.48
    -9 3 2 26.19
    8 -3 -2 0.55
    8 -3 -2 0.97
    8 -3 -2 0.99
    8 -3 -2 0.26
    8 -3 -2 0.2
    -8 3 2 1.26
    -8 3 2 1.39
    -8 3 2 1.31
    -8 3 2 0.06
    -8 3 2 0.12
    7 -3 -2 18.1
    7 -3 -2 16.38
    7 -3 -2 17.75
    7 -3 -2 21.06
    -7 3 2 17.25
    -7 3 2 17.91
    -7 3 2 18.22
    -7 3 2 18.55
    -7 3 2 14.05
    -7 3 2 19.45
    -7 3 2 19.05
    6 -3 -2 8.73
    6 -3 -2 9.68
    6 -3 -2 8.31
    6 -3 -2 9.35
    -6 3 2 7.34
    -6 3 2 8.64
    -6 3 2 8.52
    -6 3 2 8.23
    -6 3 2 8.04
    -6 3 2 9.02
    -6 3 2 9.57
    5 -3 -2 119.28
    5 -3 -2 115.1
    5 -3 -2 117.67
    5 -3 -2 121.09
    -5 3 2 120.21
    -5 3 2 111.8
    -5 3 2 115.36
    -5 3 2 118.04
    -5 3 2 111.99
    -5 3 2 116.58
    4 -3 -2 159.79
    4 -3 -2 159.39
    4 -3 -2 153.09
    4 -3 -2 150.64
    4 -3 -2 154.92
    4 -3 -2 158.68
    -4 3 2 148.41
    -4 3 2 156.68
    -4 3 2 155.58
    -4 3 2 153.1
    -4 3 2 151.58
    -4 3 2 154.52
    -4 3 2 155.58
    3 -3 -2 65.61
    3 -3 -2 63.03
    3 -3 -2 63.17
    3 -3 -2 65.52
    3 -3 -2 64.22
    3 -3 -2 68.19
    3 -3 -2 65.57
    -3 3 2 66.4
    -3 3 2 60.81
    -3 3 2 64.24
    -3 3 2 61.3
    -3 3 2 58.98
    -3 3 2 60.45
    -3 3 2 66.4
    2 -3 -2 205.85
    2 -3 -2 209.07
    2 -3 -2 200.86
    2 -3 -2 210.19
    2 -3 -2 193.62
    2 -3 -2 197.76
    2 -3 -2 198.68
    2 -3 -2 194.79
    2 -3 -2 194.42
    2 -3 -2 208.89
    -2 3 2 200.42
    -2 3 2 204.99
    -2 3 2 196.39
    -2 3 2 194
    -2 3 2 206.88
    -2 3 2 195.35
    1 -3 -2 162.41
    1 -3 -2 162.47
    1 -3 -2 162.83
    1 -3 -2 164.84
    1 -3 -2 162.67
    1 -3 -2 160.86
    1 -3 -2 162.01
    1 -3 -2 158.75
    1 -3 -2 160.02
    -1 3 2 161.34
    -1 3 2 155.41
    -1 3 2 160.96
    -1 3 2 162.4
    -1 3 2 156.71
    -1 3 2 160.53
    -1 3 2 160.9
    0 -3 -2 26.64
    0 -3 -2 30.24
    0 -3 -2 28
    0 -3 -2 28.79
    0 -3 -2 27.79
    0 -3 -2 30.47
    0 -3 -2 27.33
    0 -3 -2 28.21
    0 3 2 29.56
    0 3 2 27.12
    0 3 2 28.18
    0 3 2 27.35
    0 3 2 34.21
    0 3 2 27.52
    -1 -3 -2 55.54
    -1 -3 -2 47.79
    -1 -3 -2 51.06
    -1 -3 -2 56.45
    -1 -3 -2 53.25
    -1 -3 -2 52.99
    -1 -3 -2 52.89
    1 3 2 50.98
    1 3 2 53.37
    1 3 2 55.46
    1 3 2 52.06
    1 3 2 54.03
    1 3 2 53.93
    1 3 2 56.88
    1 3 2 54.44
    -2 -3 -2 -0.05
    -2 -3 -2 3.13
    -2 -3 -2 1.45
    -2 -3 -2 0.5
    -2 -3 -2 1.44
    -2 -3 -2 -0.11
    2 3 2 0.85
    2 3 2 2.31
    2 3 2 1.12
    2 3 2 3.46
    2 3 2 1.36
    2 3 2 3.35
    2 3 2 1.36
    2 3 2 0.99
    -3 -3 -2 221.07
    -3 -3 -2 227
    -3 -3 -2 223.98
    -3 -3 -2 244.35
    -3 -3 -2 219.7
    -3 -3 -2 229.34
    3 3 2 227.01
    3 3 2 232.33
    3 3 2 218.36
    3 3 2 225.19
    3 3 2 220.24
    3 3 2 230.04
    -4 -3 -2 217.32
    -4 -3 -2 212.94
    -4 -3 -2 222.45
    -4 -3 -2 220.8
    4 3 2 223.22
    4 3 2 223.76
    4 3 2 219.43
    4 3 2 209.76
    4 3 2 211.3
    4 3 2 221.11
    -5 -3 -2 9.97
    -5 -3 -2 10.06
    -5 -3 -2 9.81
    -5 -3 -2 9.1
    5 3 2 10.44
    5 3 2 9.73
    5 3 2 7.17
    5 3 2 8.85
    -6 -3 -2 40.75
    -6 -3 -2 37.68
    6 3 2 38.35
    6 3 2 38.21
    6 3 2 37.33
    6 3 2 37.75
    -7 -3 -2 4.57
    -7 -3 -2 2.65
    -7 -3 -2 2.02
    7 3 2 6.64
    7 3 2 2.06
    7 3 2 4.24
    7 3 2 1.8
    -8 -3 -2 14.74
    -8 -3 -2 16.64
    8 3 2 15.48
    8 3 2 15.17
    8 3 2 16.41
    8 3 2 20.8
    -9 -3 -2 14.23
    -9 -3 -2 12.36
    9 3 2 12.72
    9 3 2 12.99
    9 3 2 11.28
    9 3 2 12.38
    -10 -3 -2 -1.61
    -10 -3 -2 2.81
    10 3 2 4.49
    10 3 2 1.5
    10 3 2 4.93
    -11 -3 -2 52.87
    -11 -3 -2 60.91
    11 3 2 61.85
    11 3 2 72.89
    11 3 2 62.7
    13 -4 -2 19.21
    13 -4 -2 24.58
    -13 4 2 22.74
    12 -4 -2 38.47
    12 -4 -2 43
    -12 4 2 36.7
    -12 4 2 40.18
    -12 4 2 43.98
    11 -4 -2 3.26
    11 -4 -2 1.16
    11 -4 -2 0.13
    -11 4 2 -0.52
    -11 4 2 0.88
    -11 4 2 -1.35
    10 -4 -2 15.39
    10 -4 -2 17.3
    10 -4 -2 17.34
    10 -4 -2 19.55
    -10 4 2 17.11
    -10 4 2 15.59
    -10 4 2 18.93
    9 -4 -2 28.17
    9 -4 -2 25.95
    9 -4 -2 26.75
    9 -4 -2 27.45
    9 -4 -2 25.15
    -9 4 2 26.12
    -9 4 2 22.77
    -9 4 2 29.3
    -9 4 2 20.96
    8 -4 -2 77.44
    8 -4 -2 81.14
    8 -4 -2 81.35
    8 -4 -2 77.72
    8 -4 -2 81.06
    -8 4 2 80.88
    -8 4 2 78.38
    -8 4 2 81.72
    -8 4 2 79.56
    -8 4 2 72.25
    7 -4 -2 124.95
    7 -4 -2 121.16
    7 -4 -2 122.43
    -7 4 2 119.89
    -7 4 2 115.14
    -7 4 2 123.08
    -7 4 2 117.47
    -7 4 2 119.74
    6 -4 -2 2.23
    6 -4 -2 -0.17
    -6 4 2 -0.11
    -6 4 2 0.27
    -6 4 2 1.38
    -6 4 2 -1.49
    -6 4 2 -0.12
    -6 4 2 1.55
    5 -4 -2 126.91
    5 -4 -2 128.61
    -5 4 2 120.42
    -5 4 2 135.59
    -5 4 2 120.79
    -5 4 2 122
    -5 4 2 128.76
    4 -4 -2 257.74
    4 -4 -2 275.11
    -4 4 2 261.48
    -4 4 2 268.35
    -4 4 2 257.92
    -4 4 2 261.12
    -4 4 2 268.99
    -4 4 2 264.36
    3 -4 -2 160.17
    3 -4 -2 158.12
    3 -4 -2 160.84
    3 -4 -2 160.98
    3 -4 -2 158.75
    3 -4 -2 153.03
    3 -4 -2 158.78
    3 -4 -2 155.66
    3 -4 -2 164.28
    3 -4 -2 154.32
    -3 4 2 155.81
    -3 4 2 154.32
    -3 4 2 158.53
    -3 4 2 152.89
    -3 4 2 157.02
    -3 4 2 163.7
    -3 4 2 162.19
    -3 4 2 157.07
    2 -4 -2 44.65
    2 -4 -2 41.91
    2 -4 -2 40.74
    2 -4 -2 40.48
    2 -4 -2 44.74
    2 -4 -2 40.72
    2 -4 -2 44.42
    2 -4 -2 39.71
    -2 4 2 41.24
    -2 4 2 41.91
    -2 4 2 42.27
    -2 4 2 43.59
    -2 4 2 41.96
    -2 4 2 43.67
    -2 4 2 43.2
    -2 4 2 46.91
    -2 4 2 43.75
    1 -4 -2 125.09
    1 -4 -2 120.73
    1 -4 -2 128.75
    1 -4 -2 121.28
    1 -4 -2 124.45
    1 -4 -2 121.01
    1 -4 -2 121.51
    1 -4 -2 132.11
    -1 4 2 122.77
    -1 4 2 122.49
    -1 4 2 122.06
    -1 4 2 123.42
    -1 4 2 124.56
    -1 4 2 127.93
    -1 4 2 123.93
    -1 4 2 123.04
    0 -4 -2 76.53
    0 -4 -2 78.23
    0 -4 -2 79.72
    0 -4 -2 80.9
    0 -4 -2 78.17
    0 -4 -2 77.25
    0 -4 -2 78.67
    0 4 2 83.58
    0 4 2 84.77
    0 4 2 78.45
    0 4 2 84.58
    0 4 2 77.34
    0 4 2 85.47
    -1 -4 -2 215.9
    -1 -4 -2 216.26
    -1 -4 -2 221.19
    -1 -4 -2 208.34
    -1 -4 -2 233.11
    -1 -4 -2 224.94
    -1 -4 -2 224.93
    1 4 2 212.91
    1 4 2 218.96
    1 4 2 224.24
    1 4 2 243.49
    1 4 2 217.22
    1 4 2 214.49
    1 4 2 229.96
    -2 -4 -2 120.66
    -2 -4 -2 121.68
    -2 -4 -2 126.27
    -2 -4 -2 116.66
    2 4 2 118.2
    2 4 2 119.02
    2 4 2 120.95
    2 4 2 119.07
    2 4 2 119.76
    2 4 2 122.88
    -3 -4 -2 286.48
    -3 -4 -2 287.93
    -3 -4 -2 289.15
    -3 -4 -2 292.96
    -3 -4 -2 287.94
    3 4 2 297.24
    3 4 2 288.74
    3 4 2 278.67
    3 4 2 272.03
    3 4 2 289.61
    -4 -4 -2 216.57
    -4 -4 -2 219.84
    -4 -4 -2 217.5
    -4 -4 -2 220.7
    -4 -4 -2 221.07
    4 4 2 211.02
    4 4 2 219.31
    4 4 2 212.88
    4 4 2 218.03
    4 4 2 224.74
    -5 -4 -2 61.78
    -5 -4 -2 61.17
    -5 -4 -2 67.17
    -5 -4 -2 60.59
    -5 -4 -2 65.92
    5 4 2 61.48
    5 4 2 56.64
    5 4 2 59.34
    5 4 2 64.42
    -6 -4 -2 46.04
    -6 -4 -2 47.85
    6 4 2 42.61
    6 4 2 43.63
    6 4 2 46.77
    6 4 2 40.86
    -7 -4 -2 12.85
    -7 -4 -2 13.46
    7 4 2 12.23
    7 4 2 14.17
    7 4 2 11.32
    7 4 2 11.5
    -8 -4 -2 12.39
    -8 -4 -2 16.82
    8 4 2 16.82
    8 4 2 16.39
    8 4 2 14.43
    8 4 2 10.85
    -9 -4 -2 75.38
    -9 -4 -2 78.4
    9 4 2 79.67
    9 4 2 78.06
    9 4 2 78.19
    9 4 2 79.88
    -10 -4 -2 8.23
    10 4 2 6.88
    10 4 2 8.89
    10 4 2 9.83
    -11 -4 -2 5.38
    -11 -4 -2 4.68
    11 4 2 6.61
    11 4 2 3.55
    11 4 2 7.09
    13 -5 -2 14.52
    -13 5 2 15.81
    12 -5 -2 55.46
    12 -5 -2 69.17
    -12 5 2 60.11
    -12 5 2 54.55
    11 -5 -2 8.18
    11 -5 -2 7.21
    -11 5 2 7.82
    -11 5 2 8.22
    -11 5 2 2.48
    10 -5 -2 26.46
    10 -5 -2 19.92
    10 -5 -2 18.18
    -10 5 2 22.8
    -10 5 2 23.46
    -10 5 2 20.63
    9 -5 -2 32.03
    9 -5 -2 29.4
    9 -5 -2 31.46
    -9 5 2 27.22
    -9 5 2 28.4
    -9 5 2 29.68
    -9 5 2 27.14
    -9 5 2 29.74
    8 -5 -2 23.85
    8 -5 -2 29.41
    8 -5 -2 25.94
    -8 5 2 27.54
    -8 5 2 26.43
    -8 5 2 24.32
    -8 5 2 29.58
    -8 5 2 25.87
    7 -5 -2 106.78
    7 -5 -2 112.07
    7 -5 -2 118.12
    -7 5 2 114.71
    -7 5 2 108.2
    -7 5 2 111.28
    -7 5 2 120.04
    -7 5 2 118.47
    6 -5 -2 38.92
    6 -5 -2 33.63
    -6 5 2 38.14
    -6 5 2 36.7
    -6 5 2 37.19
    -6 5 2 36.26
    -6 5 2 38.13
    5 -5 -2 11.74
    -5 5 2 13.6
    -5 5 2 16.44
    -5 5 2 12.76
    -5 5 2 14.23
    -5 5 2 13.25
    -5 5 2 12.24
    -5 5 2 15.9
    4 -5 -2 82.69
    4 -5 -2 78.35
    4 -5 -2 78.93
    -4 5 2 79.26
    -4 5 2 73.79
    -4 5 2 76.8
    -4 5 2 76.51
    -4 5 2 83.15
    -4 5 2 86.38
    -4 5 2 82.31
    3 -5 -2 22.35
    3 -5 -2 23.92
    3 -5 -2 21.53
    3 -5 -2 22.68
    3 -5 -2 20.26
    3 -5 -2 25.09
    3 -5 -2 20.5
    -3 5 2 21.43
    -3 5 2 22.72
    -3 5 2 23.53
    -3 5 2 21.18
    -3 5 2 20.68
    -3 5 2 22.14
    2 -5 -2 54.09
    2 -5 -2 57.14
    2 -5 -2 58.7
    2 -5 -2 60.16
    2 -5 -2 57.56
    2 -5 -2 58.18
    2 -5 -2 60.48
    -2 5 2 58.04
    -2 5 2 57.9
    -2 5 2 57.8
    -2 5 2 58.68
    -2 5 2 52.35
    -2 5 2 57.03
    -2 5 2 57.1
    -2 5 2 55.99
    -2 5 2 57.41
    1 -5 -2 111.13
    1 -5 -2 110.95
    1 -5 -2 110.46
    1 -5 -2 111.09
    1 -5 -2 108.1
    1 -5 -2 114.05
    1 -5 -2 106.14
    1 -5 -2 111.5
    1 -5 -2 106.09
    -1 5 2 108.45
    -1 5 2 112.27
    -1 5 2 113.3
    -1 5 2 108.14
    -1 5 2 112.97
    -1 5 2 107.98
    -1 5 2 111.41
    0 -5 -2 13.12
    0 -5 -2 9.09
    0 -5 -2 9.46
    0 -5 -2 10.35
    0 -5 -2 12.82
    0 5 2 11.05
    0 5 2 9
    0 5 2 10.52
    0 5 2 10.17
    0 5 2 9.53
    -1 -5 -2 279.81
    -1 -5 -2 279.08
    -1 -5 -2 273.39
    -1 -5 -2 276.34
    -1 -5 -2 286.66
    1 5 2 271.62
    1 5 2 281.56
    1 5 2 270.56
    1 5 2 280.13
    1 5 2 262.55
    1 5 2 290.97
    -2 -5 -2 271.65
    -2 -5 -2 282.35
    -2 -5 -2 266.59
    -2 -5 -2 275.9
    2 5 2 275.11
    2 5 2 288.39
    2 5 2 265.14
    2 5 2 280.5
    -3 -5 -2 0
    -3 -5 -2 0.01
    -3 -5 -2 2.14
    -3 -5 -2 0.21
    3 5 2 1.32
    3 5 2 -0.03
    3 5 2 0.76
    3 5 2 1.62
    -4 -5 -2 44.91
    -4 -5 -2 49.14
    -4 -5 -2 45.04
    -4 -5 -2 46.36
    4 5 2 44.05
    4 5 2 44.23
    4 5 2 44.18
    4 5 2 47.36
    4 5 2 42.4
    -5 -5 -2 5.54
    -5 -5 -2 4.1
    -5 -5 -2 6.11
    -5 -5 -2 6.29
    5 5 2 6.14
    5 5 2 7.81
    5 5 2 1.96
    5 5 2 6.27
    -6 -5 -2 36.96
    6 5 2 37.42
    6 5 2 39.86
    6 5 2 38.99
    6 5 2 33.59
    -7 -5 -2 24.45
    -7 -5 -2 22.61
    7 5 2 19.36
    7 5 2 22.56
    7 5 2 19.52
    7 5 2 25.6
    -8 -5 -2 -0.81
    -8 -5 -2 1.23
    8 5 2 1.98
    8 5 2 1
    8 5 2 0.78
    8 5 2 0.01
    -9 -5 -2 76.03
    -9 -5 -2 75.85
    9 5 2 76.52
    9 5 2 73.3
    9 5 2 73.79
    9 5 2 70.49
    -10 -5 -2 27.45
    10 5 2 28.69
    10 5 2 27.94
    10 5 2 29.26
    -11 -5 -2 0.09
    -11 -5 -2 3.16
    13 -6 -2 -2.1
    -13 6 2 2.87
    12 -6 -2 13.97
    12 -6 -2 11.99
    -12 6 2 11.3
    11 -6 -2 -0.25
    11 -6 -2 3.2
    11 -6 -2 -2.34
    -11 6 2 1.11
    -11 6 2 2.69
    10 -6 -2 8.2
    10 -6 -2 11.21
    10 -6 -2 9.01
    -10 6 2 13.28
    -10 6 2 10.62
    -10 6 2 12.99
    9 -6 -2 17.84
    9 -6 -2 23.31
    9 -6 -2 20.71
    -9 6 2 24.97
    -9 6 2 18.44
    -9 6 2 22.1
    8 -6 -2 -4.04
    8 -6 -2 -0.12
    8 -6 -2 0.84
    -8 6 2 -2.33
    -8 6 2 1.22
    -8 6 2 -2.15
    7 -6 -2 97.18
    7 -6 -2 98.21
    7 -6 -2 96.32
    7 -6 -2 97.44
    -7 6 2 97.6
    -7 6 2 103.93
    -7 6 2 99.45
    -7 6 2 95.85
    -7 6 2 100.73
    6 -6 -2 157.15
    6 -6 -2 170.84
    -6 6 2 167.49
    -6 6 2 166.13
    -6 6 2 167.08
    -6 6 2 159.04
    -6 6 2 170.46
    5 -6 -2 5.97
    5 -6 -2 11
    5 -6 -2 9.68
    -5 6 2 10.06
    -5 6 2 8.84
    -5 6 2 9.06
    -5 6 2 6.83
    -5 6 2 9.36
    -5 6 2 11.58
    4 -6 -2 80.3
    4 -6 -2 76.51
    4 -6 -2 74.57
    4 -6 -2 77.83
    4 -6 -2 74.25
    -4 6 2 77.15
    -4 6 2 77.47
    -4 6 2 74.98
    -4 6 2 76.14
    -4 6 2 73.95
    -4 6 2 78.09
    -4 6 2 80.8
    3 -6 -2 2.03
    3 -6 -2 3.6
    3 -6 -2 1.97
    3 -6 -2 2.95
    3 -6 -2 3.58
    3 -6 -2 2.53
    -3 6 2 3.28
    -3 6 2 2.33
    -3 6 2 3.2
    -3 6 2 3.12
    -3 6 2 3.73
    -3 6 2 6.13
    -3 6 2 3.72
    -3 6 2 3.55
    -3 6 2 4.42
    2 -6 -2 105.08
    2 -6 -2 106.43
    2 -6 -2 110.99
    2 -6 -2 103.92
    2 -6 -2 107.11
    2 -6 -2 103.67
    -2 6 2 104.37
    -2 6 2 97.12
    -2 6 2 104.41
    -2 6 2 100.73
    -2 6 2 103.65
    -2 6 2 100.79
    -2 6 2 103.49
    1 -6 -2 279.03
    1 -6 -2 277.84
    1 -6 -2 279.86
    1 -6 -2 284.5
    1 -6 -2 297.75
    -1 6 2 279.18
    -1 6 2 295.03
    -1 6 2 295.05
    -1 6 2 266.06
    -1 6 2 286.34
    -1 6 2 290.68
    0 -6 -2 9.88
    0 -6 -2 15.94
    0 -6 -2 13.63
    0 -6 -2 10.73
    0 -6 -2 12.3
    0 6 2 14.54
    0 6 2 13.54
    0 6 2 11.23
    0 6 2 11.51
    0 6 2 11.11
    -1 -6 -2 181
    -1 -6 -2 171.22
    -1 -6 -2 178.81
    -1 -6 -2 170.12
    1 6 2 177.37
    1 6 2 185.56
    1 6 2 176.65
    1 6 2 181.54
    -2 -6 -2 27.42
    -2 -6 -2 26.84
    -2 -6 -2 28.43
    -2 -6 -2 28.54
    2 6 2 31.08
    2 6 2 26.71
    2 6 2 25.94
    2 6 2 28.07
    -3 -6 -2 5.96
    -3 -6 -2 5.06
    -3 -6 -2 5.17
    -3 -6 -2 5.13
    -3 -6 -2 3.64
    3 6 2 4.28
    3 6 2 4.47
    3 6 2 4.19
    3 6 2 7.56
    -4 -6 -2 30.86
    -4 -6 -2 28.9
    -4 -6 -2 31.51
    -4 -6 -2 33.49
    4 6 2 31.22
    4 6 2 35.95
    4 6 2 35.57
    4 6 2 37.47
    -5 -6 -2 16.22
    -5 -6 -2 13.35
    -5 -6 -2 15.74
    -5 -6 -2 14.47
    5 6 2 14.88
    5 6 2 10.99
    5 6 2 13.7
    5 6 2 13.29
    -6 -6 -2 55.87
    6 6 2 60
    6 6 2 64.71
    6 6 2 61.27
    6 6 2 62.31
    -7 -6 -2 143.68
    -7 -6 -2 150.79
    7 6 2 136.94
    7 6 2 144.41
    7 6 2 136.49
    7 6 2 147.43
    -8 -6 -2 5.32
    -8 -6 -2 3.73
    8 6 2 5.45
    8 6 2 4.44
    8 6 2 3.05
    8 6 2 2.29
    -9 -6 -2 29.07
    -9 -6 -2 22.61
    9 6 2 18.89
    9 6 2 25.59
    9 6 2 22.46
    -10 -6 -2 28.18
    10 6 2 28.49
    10 6 2 27.1
    10 6 2 31.31
    13 -7 -2 1.87
    13 -7 -2 -1.92
    -13 7 2 1.75
    12 -7 -2 28.51
    12 -7 -2 33.86
    12 -7 -2 27.33
    -12 7 2 37.57
    11 -7 -2 5.83
    11 -7 -2 7.1
    11 -7 -2 3.42
    11 -7 -2 8.53
    -11 7 2 6.04
    10 -7 -2 10.37
    10 -7 -2 13.63
    10 -7 -2 13.4
    10 -7 -2 14.84
    -10 7 2 11.6
    -10 7 2 10.87
    -10 7 2 13.35
    9 -7 -2 53.74
    9 -7 -2 57.44
    9 -7 -2 49.83
    9 -7 -2 52.56
    -9 7 2 59.2
    -9 7 2 48.82
    -9 7 2 54.12
    8 -7 -2 42.72
    8 -7 -2 47.64
    8 -7 -2 44.79
    8 -7 -2 39.39
    -8 7 2 36.82
    -8 7 2 46.65
    -8 7 2 40.45
    -8 7 2 42.4
    -8 7 2 42.92
    7 -7 -2 8.63
    7 -7 -2 11
    7 -7 -2 11.3
    -7 7 2 11.48
    -7 7 2 8.46
    -7 7 2 10.94
    -7 7 2 9.33
    -7 7 2 7.32
    6 -7 -2 48.25
    6 -7 -2 45
    -6 7 2 48.01
    -6 7 2 49.39
    -6 7 2 43.64
    -6 7 2 50.86
    -6 7 2 47.21
    -6 7 2 46.12
    5 -7 -2 0.7
    5 -7 -2 2.37
    5 -7 -2 2.88
    5 -7 -2 3.55
    -5 7 2 2.13
    -5 7 2 2.79
    -5 7 2 3.48
    -5 7 2 2.86
    -5 7 2 2.75
    -5 7 2 1.53
    -5 7 2 3.21
    4 -7 -2 84.82
    4 -7 -2 81.03
    4 -7 -2 83.45
    4 -7 -2 81.09
    4 -7 -2 80.17
    4 -7 -2 82.98
    -4 7 2 78.49
    -4 7 2 80.47
    -4 7 2 79.45
    -4 7 2 82.53
    3 -7 -2 13.93
    3 -7 -2 15.33
    3 -7 -2 13.9
    3 -7 -2 11.3
    3 -7 -2 12.68
    3 -7 -2 12.93
    -3 7 2 13.47
    -3 7 2 12.43
    -3 7 2 10.26
    -3 7 2 14.57
    -3 7 2 11.33
    -3 7 2 11.49
    -3 7 2 15.78
    2 -7 -2 24.61
    2 -7 -2 28.19
    2 -7 -2 26.94
    2 -7 -2 25.95
    2 -7 -2 28.88
    2 -7 -2 25.1
    2 -7 -2 29.82
    -2 7 2 22.62
    -2 7 2 30.54
    -2 7 2 26.86
    -2 7 2 28.39
    -2 7 2 29
    -2 7 2 28.09
    -2 7 2 29.79
    1 -7 -2 234.94
    1 -7 -2 243.72
    1 -7 -2 228.76
    1 -7 -2 243.89
    -1 7 2 245.31
    -1 7 2 236.77
    -1 7 2 226.27
    -1 7 2 232.21
    -1 7 2 228.96
    0 -7 -2 59.66
    0 -7 -2 57.24
    0 -7 -2 57.42
    0 -7 -2 60.28
    0 7 2 55.75
    0 7 2 59.15
    0 7 2 59.09
    -1 -7 -2 4.18
    -1 -7 -2 3.74
    -1 -7 -2 3.97
    -1 -7 -2 3.77
    1 7 2 4.3
    1 7 2 4.95
    1 7 2 0.41
    1 7 2 3.35
    -2 -7 -2 9.41
    -2 -7 -2 8.58
    -2 -7 -2 12.97
    -2 -7 -2 9.18
    2 7 2 10.4
    2 7 2 9.55
    2 7 2 10.03
    2 7 2 8.29
    -3 -7 -2 2.51
    -3 -7 -2 3.03
    -3 -7 -2 1.72
    -3 -7 -2 1.39
    3 7 2 2.65
    3 7 2 2.35
    3 7 2 2.64
    3 7 2 3.54
    -4 -7 -2 18.6
    -4 -7 -2 17.54
    -4 -7 -2 18.16
    -4 -7 -2 15.06
    4 7 2 14.07
    4 7 2 15.93
    4 7 2 21.85
    4 7 2 14.58
    -5 -7 -2 34.58
    -5 -7 -2 33.5
    5 7 2 37.44
    5 7 2 36.66
    5 7 2 36.16
    5 7 2 34.82
    -6 -7 -2 19.27
    6 7 2 18.33
    6 7 2 17.96
    6 7 2 16.97
    6 7 2 16.38
    -7 -7 -2 162.53
    -7 -7 -2 176.03
    7 7 2 166.42
    7 7 2 148.81
    7 7 2 161.73
    7 7 2 175.92
    -8 -7 -2 55.23
    -8 -7 -2 57.67
    8 7 2 68.68
    8 7 2 60.11
    8 7 2 57.42
    8 7 2 50.24
    -9 -7 -2 10.15
    -9 -7 -2 13.39
    9 7 2 13.1
    9 7 2 17.25
    9 7 2 16.92
    12 -8 -2 58.05
    12 -8 -2 47.28
    12 -8 -2 51.42
    -12 8 2 58.18
    11 -8 -2 15.09
    11 -8 -2 18.78
    11 -8 -2 21.41
    11 -8 -2 19.74
    -11 8 2 18.36
    10 -8 -2 6.92
    10 -8 -2 10.29
    10 -8 -2 8.07
    10 -8 -2 9.84
    -10 8 2 3.58
    -10 8 2 6.87
    9 -8 -2 87.36
    9 -8 -2 97.58
    9 -8 -2 92.34
    9 -8 -2 91.1
    -9 8 2 94.59
    -9 8 2 105.99
    -9 8 2 97.9
    8 -8 -2 35.11
    8 -8 -2 29.96
    8 -8 -2 26.15
    8 -8 -2 23.46
    -8 8 2 30.83
    -8 8 2 21.97
    -8 8 2 25.83
    7 -8 -2 19.12
    7 -8 -2 19.92
    7 -8 -2 18.38
    -7 8 2 19.37
    -7 8 2 19.27
    -7 8 2 20.2
    6 -8 -2 50.61
    6 -8 -2 52.27
    6 -8 -2 50.4
    6 -8 -2 51.33
    -6 8 2 54.19
    -6 8 2 49.23
    -6 8 2 49.15
    -6 8 2 51.83
    -6 8 2 52.14
    5 -8 -2 -0.83
    5 -8 -2 -0.58
    5 -8 -2 0.43
    5 -8 -2 1
    -5 8 2 -0.29
    -5 8 2 -0.5
    -5 8 2 1.61
    -5 8 2 0.92
    -5 8 2 0.46
    -5 8 2 2.65
    4 -8 -2 113.85
    4 -8 -2 107.63
    4 -8 -2 110.79
    4 -8 -2 114.52
    4 -8 -2 106.14
    -4 8 2 104.24
    -4 8 2 113.67
    -4 8 2 103.58
    -4 8 2 108.41
    -4 8 2 106.57
    3 -8 -2 72.07
    3 -8 -2 73.59
    3 -8 -2 73.67
    3 -8 -2 71
    3 -8 -2 78.06
    3 -8 -2 69.46
    3 -8 -2 74.54
    -3 8 2 70.47
    -3 8 2 72.48
    -3 8 2 65.9
    -3 8 2 75.17
    -3 8 2 69.36
    -3 8 2 69.18
    2 -8 -2 1.2
    2 -8 -2 0.02
    2 -8 -2 1.01
    2 -8 -2 -1.46
    2 -8 -2 -0.53
    -2 8 2 -0.14
    -2 8 2 0
    -2 8 2 -0.59
    -2 8 2 -2.82
    -2 8 2 -1.91
    -2 8 2 0.43
    1 -8 -2 74.75
    1 -8 -2 75.57
    1 -8 -2 75.38
    1 -8 -2 71.1
    -1 8 2 72.83
    -1 8 2 72.25
    -1 8 2 73.09
    -1 8 2 78.87
    0 -8 -2 45.6
    0 -8 -2 49.43
    0 8 2 43.82
    0 8 2 44.17
    -1 -8 -2 8.64
    -1 -8 -2 4.72
    -1 -8 -2 3.27
    1 8 2 4.66
    1 8 2 4.41
    1 8 2 3.28
    -2 -8 -2 18.37
    -2 -8 -2 16.97
    -2 -8 -2 16.38
    -2 -8 -2 14.83
    2 8 2 13.94
    2 8 2 15.54
    2 8 2 15.09
    2 8 2 15.69
    -3 -8 -2 15.84
    -3 -8 -2 17.67
    -3 -8 -2 14.02
    -3 -8 -2 12.41
    -3 -8 -2 12.56
    3 8 2 15.39
    3 8 2 9.47
    3 8 2 13.8
    3 8 2 13.1
    -4 -8 -2 103.59
    -4 -8 -2 104.06
    -4 -8 -2 107.18
    4 8 2 103.52
    4 8 2 106.89
    4 8 2 103.67
    4 8 2 102.87
    -5 -8 -2 102.62
    -5 -8 -2 112.54
    5 8 2 104.28
    5 8 2 114.96
    5 8 2 111.49
    5 8 2 109.2
    -6 -8 -2 9.41
    -6 -8 -2 9.26
    6 8 2 9.7
    6 8 2 7.36
    6 8 2 9.45
    6 8 2 9.03
    -7 -8 -2 28.19
    -7 -8 -2 27.06
    7 8 2 27.4
    7 8 2 26.31
    7 8 2 30.94
    7 8 2 31.42
    -8 -8 -2 9.33
    -8 -8 -2 10.22
    8 8 2 15.74
    8 8 2 15.49
    8 8 2 16.4
    8 8 2 11.38
    -9 -8 -2 6.82
    9 8 2 11.48
    9 8 2 7.68
    9 8 2 5
    12 -9 -2 24.63
    12 -9 -2 24.13
    12 -9 -2 22.99
    -12 9 2 22.74
    11 -9 -2 54.68
    11 -9 -2 45.19
    11 -9 -2 49.52
    11 -9 -2 50.49
    -11 9 2 50.08
    10 -9 -2 3.31
    10 -9 -2 3.29
    10 -9 -2 4.34
    10 -9 -2 2.7
    -10 9 2 1.83
    9 -9 -2 3.05
    9 -9 -2 3.72
    9 -9 -2 4.07
    9 -9 -2 3.36
    -9 9 2 3.27
    -9 9 2 6.57
    -9 9 2 7.08
    8 -9 -2 15.11
    8 -9 -2 15.57
    8 -9 -2 16.08
    -8 9 2 9.24
    -8 9 2 16.81
    -8 9 2 12.69
    7 -9 -2 2.01
    7 -9 -2 1.77
    -7 9 2 1.32
    -7 9 2 1.37
    -7 9 2 1.97
    -7 9 2 1.04
    -7 9 2 1.97
    6 -9 -2 97.87
    6 -9 -2 98.91
    6 -9 -2 97.2
    6 -9 -2 102.66
    -6 9 2 102.21
    -6 9 2 97.1
    -6 9 2 97.66
    -6 9 2 97.65
    -6 9 2 96.98
    5 -9 -2 19.01
    5 -9 -2 21.86
    5 -9 -2 26.32
    5 -9 -2 22.19
    5 -9 -2 22.43
    -5 9 2 21.01
    -5 9 2 21.56
    -5 9 2 17.9
    -5 9 2 21.61
    -5 9 2 23.72
    4 -9 -2 78.85
    4 -9 -2 78.32
    4 -9 -2 77.31
    4 -9 -2 85.46
    4 -9 -2 78.8
    -4 9 2 80.18
    -4 9 2 76.25
    -4 9 2 81.02
    -4 9 2 75.54
    -4 9 2 80.25
    -4 9 2 79.03
    3 -9 -2 171.5
    3 -9 -2 174.56
    3 -9 -2 177.69
    3 -9 -2 171.61
    3 -9 -2 170.97
    -3 9 2 177.31
    -3 9 2 177.77
    -3 9 2 176.08
    -3 9 2 172.95
    -3 9 2 165.9
    -3 9 2 168.12
    2 -9 -2 20.02
    2 -9 -2 16.68
    2 -9 -2 14.9
    2 -9 -2 18.34
    2 -9 -2 17.16
    -2 9 2 16.23
    -2 9 2 19.93
    -2 9 2 17.44
    -2 9 2 18.36
    -2 9 2 15.24
    -2 9 2 18.35
    1 -9 -2 -0.86
    1 -9 -2 2.96
    1 -9 -2 1.94
    -1 9 2 1.61
    -1 9 2 2.89
    -1 9 2 1.9
    0 -9 -2 13.09
    0 -9 -2 17.62
    0 9 2 15.22
    0 9 2 14.37
    -1 -9 -2 8.27
    -1 -9 -2 10.11
    1 9 2 7.88
    1 9 2 7.97
    1 9 2 7.75
    -2 -9 -2 49.2
    -2 -9 -2 55.91
    -2 -9 -2 55.56
    2 9 2 50.5
    2 9 2 53.37
    2 9 2 45.08
    2 9 2 54.17
    -3 -9 -2 28.07
    -3 -9 -2 27.89
    -3 -9 -2 28.32
    3 9 2 30.97
    3 9 2 26.98
    3 9 2 26.9
    3 9 2 30.44
    -4 -9 -2 32.81
    -4 -9 -2 33.17
    4 9 2 36.21
    4 9 2 34.02
    4 9 2 30.03
    4 9 2 32.02
    -5 -9 -2 75.7
    -5 -9 -2 77.29
    5 9 2 78.47
    5 9 2 75.55
    5 9 2 75.43
    5 9 2 75.97
    -6 -9 -2 16.74
    -6 -9 -2 14.39
    6 9 2 13.73
    6 9 2 10.97
    6 9 2 13.03
    6 9 2 11.85
    -7 -9 -2 24.44
    -7 -9 -2 23.64
    7 9 2 22.42
    7 9 2 19.47
    7 9 2 26.13
    -8 -9 -2 4.38
    -8 -9 -2 4.75
    8 9 2 5.92
    8 9 2 2.66
    8 9 2 1.02
    12 -10 -2 7.03
    12 -10 -2 0.41
    12 -10 -2 6.65
    11 -10 -2 42.99
    11 -10 -2 37.19
    11 -10 -2 35.91
    11 -10 -2 42.02
    10 -10 -2 13.49
    10 -10 -2 11.52
    10 -10 -2 9.33
    10 -10 -2 19.63
    -10 10 2 12.64
    -10 10 2 12.93
    9 -10 -2 5.64
    9 -10 -2 8.4
    9 -10 -2 3.43
    9 -10 -2 4.83
    -9 10 2 8.32
    -9 10 2 3.76
    -9 10 2 9.47
    8 -10 -2 43.08
    8 -10 -2 38.79
    8 -10 -2 42.05
    -8 10 2 43.29
    -8 10 2 43.64
    -8 10 2 40.15
    7 -10 -2 0.41
    7 -10 -2 -1.32
    -7 10 2 -0.2
    -7 10 2 1.55
    -7 10 2 -2.11
    -7 10 2 0.77
    6 -10 -2 104.86
    6 -10 -2 99.29
    6 -10 -2 109.47
    -6 10 2 108.68
    -6 10 2 98.11
    -6 10 2 100.43
    -6 10 2 100.31
    5 -10 -2 86.85
    5 -10 -2 81.79
    5 -10 -2 79.7
    -5 10 2 71.63
    -5 10 2 80.81
    -5 10 2 79.88
    -5 10 2 85.13
    4 -10 -2 33.63
    4 -10 -2 26.99
    4 -10 -2 30.11
    4 -10 -2 36.54
    4 -10 -2 27.72
    4 -10 -2 30.03
    -4 10 2 25.34
    -4 10 2 28.32
    -4 10 2 28.84
    -4 10 2 30.85
    -4 10 2 28.01
    3 -10 -2 27.84
    3 -10 -2 28.16
    3 -10 -2 28.38
    3 -10 -2 26.72
    3 -10 -2 27.89
    -3 10 2 25.4
    -3 10 2 28.33
    -3 10 2 29.68
    -3 10 2 25.79
    -3 10 2 30.98
    -3 10 2 27.49
    2 -10 -2 10.65
    2 -10 -2 10.98
    2 -10 -2 6.59
    2 -10 -2 11.12
    2 -10 -2 10.91
    -2 10 2 9.04
    -2 10 2 9.18
    -2 10 2 11.86
    -2 10 2 9.3
    1 -10 -2 3.83
    1 -10 -2 2.97
    1 -10 -2 4.73
    -1 10 2 8.57
    -1 10 2 6.72
    -1 10 2 6.54
    0 -10 -2 36.89
    0 -10 -2 31.65
    0 -10 -2 34.86
    0 10 2 36.25
    0 10 2 35.1
    0 10 2 44.54
    -1 -10 -2 2.07
    -1 -10 -2 3.16
    1 10 2 2.42
    1 10 2 1.69
    -2 -10 -2 93.63
    -2 -10 -2 94.57
    2 10 2 93.61
    2 10 2 104.84
    -3 -10 -2 104.97
    -3 -10 -2 106.77
    -3 -10 -2 107.72
    3 10 2 102.64
    3 10 2 101.6
    3 10 2 112.27
    -4 -10 -2 2.94
    -4 -10 -2 2.6
    -4 -10 -2 1.78
    4 10 2 1.23
    4 10 2 2.21
    4 10 2 2.06
    -5 -10 -2 38.69
    -5 -10 -2 32.7
    5 10 2 45.29
    5 10 2 32.62
    5 10 2 26.71
    -6 -10 -2 -0.3
    -6 -10 -2 2.29
    6 10 2 -1.68
    6 10 2 -2.14
    6 10 2 -0.63
    -7 -10 -2 39.02
    -7 -10 -2 33.31
    7 10 2 36.6
    7 10 2 35.63
    7 10 2 29.78
    11 -11 -2 2.61
    11 -11 -2 8.82
    11 -11 -2 5.32
    11 -11 -2 12.96
    10 -11 -2 1.93
    10 -11 -2 2.74
    10 -11 -2 4.22
    10 -11 -2 4.18
    -10 11 2 6.6
    -10 11 2 4.42
    9 -11 -2 35.88
    9 -11 -2 35.89
    9 -11 -2 39.99
    -9 11 2 34.48
    -9 11 2 39.72
    -9 11 2 40.81
    8 -11 -2 85.16
    8 -11 -2 85.62
    8 -11 -2 86.35
    -8 11 2 79.58
    -8 11 2 86.02
    -8 11 2 88.74
    7 -11 -2 2.18
    7 -11 -2 2.88
    7 -11 -2 2.81
    -7 11 2 1.83
    -7 11 2 4.56
    -7 11 2 -0.16
    -7 11 2 1.53
    6 -11 -2 110.43
    6 -11 -2 113.92
    6 -11 -2 107.07
    -6 11 2 110.76
    -6 11 2 110.78
    -6 11 2 110.37
    -6 11 2 111.47
    5 -11 -2 73.15
    5 -11 -2 74.02
    -5 11 2 83.37
    -5 11 2 70.34
    -5 11 2 77.36
    -5 11 2 75.75
    4 -11 -2 -0.54
    4 -11 -2 1.64
    -4 11 2 2.48
    -4 11 2 0.23
    -4 11 2 1.37
    -4 11 2 1.22
    3 -11 -2 4.4
    3 -11 -2 4.17
    3 -11 -2 4.93
    -3 11 2 3.45
    -3 11 2 5.79
    -3 11 2 7.81
    -3 11 2 3.14
    2 -11 -2 4.46
    2 -11 -2 3.9
    2 -11 -2 0.98
    -2 11 2 3.73
    -2 11 2 1.8
    -2 11 2 0.58
    -2 11 2 4.81
    1 -11 -2 34.53
    1 -11 -2 30.31
    1 -11 -2 39.92
    -1 11 2 38.8
    -1 11 2 36.51
    -1 11 2 37.26
    0 -11 -2 36.92
    0 -11 -2 38.06
    0 -11 -2 40.97
    0 11 2 46.59
    0 11 2 47.26
    0 11 2 40.59
    -1 -11 -2 4.59
    -1 -11 -2 5.53
    -1 -11 -2 5.51
    1 11 2 1.96
    1 11 2 3.98
    -2 -11 -2 89.88
    -2 -11 -2 85.33
    -2 -11 -2 83.65
    2 11 2 74.93
    2 11 2 84.12
    -3 -11 -2 82.04
    -3 -11 -2 98.86
    -3 -11 -2 95.53
    -3 -11 -2 86.2
    3 11 2 85.34
    3 11 2 88.55
    -4 -11 -2 -0.99
    -4 -11 -2 0.31
    -4 -11 -2 0.38
    4 11 2 0.82
    4 11 2 -1.84
    4 11 2 -2.59
    -5 -11 -2 37.61
    -5 -11 -2 32.73
    5 11 2 41.58
    5 11 2 35.61
    5 11 2 34.4
    -6 -11 -2 10.79
    -6 -11 -2 1.06
    6 11 2 2.73
    6 11 2 0.37
    6 11 2 3.38
    -7 -11 -2 29.5
    -7 -11 -2 30.59
    7 11 2 35.29
    7 11 2 30.51
    7 11 2 31.78
    11 -12 -2 19.13
    11 -12 -2 11.1
    11 -12 -2 15.94
    -11 12 2 11.63
    10 -12 -2 14.7
    10 -12 -2 14.04
    10 -12 -2 13.64
    -10 12 2 16.81
    -10 12 2 17.7
    9 -12 -2 18.95
    9 -12 -2 25.44
    -9 12 2 25.11
    -9 12 2 19.2
    -9 12 2 25.35
    8 -12 -2 130.17
    8 -12 -2 132.55
    -8 12 2 132.96
    -8 12 2 125.55
    -8 12 2 130.67
    7 -12 -2 11.23
    7 -12 -2 14.35
    7 -12 -2 15.15
    -7 12 2 9.3
    -7 12 2 11.92
    -7 12 2 13.53
    -7 12 2 14.84
    6 -12 -2 15.13
    6 -12 -2 14.06
    -6 12 2 14.4
    -6 12 2 15.99
    -6 12 2 16.77
    -6 12 2 14.18
    5 -12 -2 10.55
    5 -12 -2 13.16
    -5 12 2 12.66
    -5 12 2 9.9
    -5 12 2 15.04
    -5 12 2 11.79
    4 -12 -2 11.76
    4 -12 -2 11.99
    -4 12 2 9.13
    -4 12 2 10.77
    -4 12 2 8.11
    3 -12 -2 37.75
    3 -12 -2 38.74
    -3 12 2 35.55
    -3 12 2 32.94
    -3 12 2 32.85
    2 -12 -2 32.34
    2 -12 -2 32.46
    2 -12 -2 28.45
    -2 12 2 34.26
    -2 12 2 29.75
    -2 12 2 25.13
    -2 12 2 34.98
    1 -12 -2 17.77
    1 -12 -2 12.15
    1 -12 -2 15.98
    -1 12 2 12.17
    -1 12 2 17.75
    -1 12 2 18.3
    0 -12 -2 116.1
    0 -12 -2 113.83
    0 -12 -2 116.51
    0 12 2 112.52
    0 12 2 116.75
    0 12 2 115.09
    -1 -12 -2 78.18
    -1 -12 -2 72.72
    -1 -12 -2 83.02
    1 12 2 76.24
    1 12 2 74.57
    1 12 2 72.37
    -2 -12 -2 3.4
    -2 -12 -2 1.01
    -2 -12 -2 6.33
    -2 -12 -2 0.88
    2 12 2 2.08
    2 12 2 1.28
    -3 -12 -2 36.51
    -3 -12 -2 31.36
    -3 -12 -2 31.17
    -3 -12 -2 33.49
    3 12 2 32.03
    3 12 2 35.24
    -4 -12 -2 3.48
    -4 -12 -2 3.58
    4 12 2 5.31
    4 12 2 3.17
    -5 -12 -2 33.67
    -5 -12 -2 31.41
    5 12 2 34.26
    5 12 2 28.61
    5 12 2 37.16
    -6 -12 -2 2.51
    -6 -12 -2 3.99
    6 12 2 0.98
    6 12 2 7.2
    6 12 2 5.14
    10 -13 -2 54.44
    10 -13 -2 38.17
    10 -13 -2 54.93
    -10 13 2 55.76
    -10 13 2 52.65
    9 -13 -2 4.45
    9 -13 -2 2.11
    -9 13 2 0.75
    -9 13 2 1.42
    8 -13 -2 73.42
    8 -13 -2 62.12
    -8 13 2 60
    -8 13 2 67.03
    7 -13 -2 14.62
    7 -13 -2 18.05
    7 -13 -2 14.16
    -7 13 2 16.58
    -7 13 2 14.62
    -7 13 2 18.16
    6 -13 -2 -2.82
    6 -13 -2 0.46
    -6 13 2 1.32
    -6 13 2 3.34
    -6 13 2 0.41
    5 -13 -2 6.77
    5 -13 -2 7.15
    -5 13 2 5.96
    -5 13 2 8.63
    -5 13 2 9.06
    4 -13 -2 7.58
    4 -13 -2 5.36
    -4 13 2 6.06
    -4 13 2 7.41
    -4 13 2 6.12
    3 -13 -2 9.79
    3 -13 -2 7.02
    -3 13 2 12.48
    -3 13 2 9.36
    -3 13 2 10.62
    2 -13 -2 61.27
    2 -13 -2 60.84
    -2 13 2 63.39
    -2 13 2 53.3
    -2 13 2 62.03
    1 -13 -2 14.48
    1 -13 -2 13.13
    -1 13 2 12.69
    -1 13 2 8.5
    -1 13 2 12.72
    0 -13 -2 46.61
    0 -13 -2 50.78
    0 -13 -2 40.38
    0 13 2 41.1
    0 13 2 47.6
    0 13 2 44.42
    -1 -13 -2 77.49
    -1 -13 -2 68.46
    -1 -13 -2 68.04
    -1 -13 -2 68.28
    1 13 2 69.3
    1 13 2 62.59
    1 13 2 70.17
    -2 -13 -2 15.85
    -2 -13 -2 20.28
    -2 -13 -2 19.31
    -2 -13 -2 14.29
    2 13 2 16.1
    2 13 2 19.38
    -3 -13 -2 43.75
    -3 -13 -2 44.93
    -3 -13 -2 37.9
    -3 -13 -2 35.04
    3 13 2 45.98
    3 13 2 39.71
    -4 -13 -2 1.95
    -4 -13 -2 6.85
    4 13 2 4.38
    4 13 2 6.63
    5 13 2 25.63
    9 -14 -2 4.13
    -9 14 2 3.43
    -9 14 2 2.43
    8 -14 -2 16.12
    8 -14 -2 26.84
    -8 14 2 17.77
    -8 14 2 19.68
    7 -14 -2 3.43
    7 -14 -2 -2.41
    7 -14 -2 0.92
    -7 14 2 1.4
    -7 14 2 1
    -7 14 2 1
    6 -14 -2 -1.63
    6 -14 -2 3.06
    6 -14 -2 1.6
    -6 14 2 3.43
    -6 14 2 1.67
    -6 14 2 -1.27
    5 -14 -2 16.19
    5 -14 -2 13.36
    -5 14 2 13.86
    -5 14 2 16.52
    -5 14 2 15.04
    4 -14 -2 5.34
    4 -14 -2 2.9
    -4 14 2 5.54
    -4 14 2 8.89
    -4 14 2 8.56
    3 -14 -2 8.19
    3 -14 -2 11.39
    -3 14 2 12.72
    -3 14 2 11.25
    -3 14 2 14.92
    2 -14 -2 78.74
    2 -14 -2 76.33
    -2 14 2 81.59
    -2 14 2 78.1
    -2 14 2 80.74
    1 -14 -2 18.63
    1 -14 -2 17.78
    -1 14 2 16.39
    -1 14 2 19.21
    -1 14 2 12.9
    0 -14 -2 18.49
    0 -14 -2 11.99
    0 -14 -2 13.46
    0 14 2 12.39
    0 14 2 8.23
    -1 -14 -2 7.28
    -1 -14 -2 8.93
    -1 -14 -2 13.59
    1 14 2 8.64
    1 14 2 5.31
    1 14 2 3.59
    -2 -14 -2 24.79
    -2 -14 -2 21.63
    -2 -14 -2 28.56
    -2 -14 -2 24.56
    2 14 2 23.2
    2 14 2 22.65
    2 14 2 22.53
    -3 -14 -2 51.04
    -3 -14 -2 69.76
    -3 -14 -2 61.32
    3 14 2 60.27
    3 14 2 61.56
    8 -15 -2 -3.27
    -8 15 2 3.37
    -8 15 2 5.71
    7 -15 -2 10.43
    -7 15 2 10.2
    -7 15 2 10.46
    -7 15 2 7.96
    6 -15 -2 3.57
    6 -15 -2 -0.51
    -6 15 2 0.54
    -6 15 2 4.72
    -6 15 2 0.04
    5 -15 -2 20.51
    5 -15 -2 13.5
    5 -15 -2 14.92
    -5 15 2 18.41
    -5 15 2 13.28
    -5 15 2 17.67
    4 -15 -2 31.98
    4 -15 -2 29.66
    4 -15 -2 29.55
    -4 15 2 26.77
    -4 15 2 25.85
    -4 15 2 27.96
    3 -15 -2 3.38
    3 -15 -2 -1.5
    3 -15 -2 7.66
    -3 15 2 -0.21
    -3 15 2 2.17
    -3 15 2 -0.69
    2 -15 -2 42.84
    2 -15 -2 47.76
    2 -15 -2 44.93
    -2 15 2 44.43
    -2 15 2 41.11
    -2 15 2 41.35
    1 -15 -2 9.68
    1 -15 -2 5.49
    1 -15 -2 6.38
    -1 15 2 7.45
    -1 15 2 8.69
    -1 15 2 6.49
    0 -15 -2 29.21
    0 -15 -2 35.59
    0 -15 -2 27.3
    0 15 2 26.56
    0 15 2 33.7
    -1 -15 -2 19.73
    -1 -15 -2 26.79
    -1 -15 -2 18.04
    1 15 2 26.34
    1 15 2 21.38
    2 15 2 0.22
    6 -16 -2 1.57
    6 -16 -2 2.22
    -6 16 2 5.55
    -6 16 2 3.24
    5 -16 -2 16.91
    5 -16 -2 13.49
    -5 16 2 23.12
    -5 16 2 15.64
    4 -16 -2 99.13
    4 -16 -2 113.65
    -4 16 2 99.84
    -4 16 2 100.24
    3 -16 -2 13.62
    3 -16 -2 8.48
    -3 16 2 8.98
    -3 16 2 9.74
    2 -16 -2 15.49
    2 -16 -2 20.18
    -2 16 2 23.61
    -2 16 2 22.5
    1 -16 -2 3.18
    1 -16 -2 6.19
    -1 16 2 1.71
    -1 16 2 5.98
    1 16 -3 1.79
    1 16 -3 6.52
    -1 -16 3 7.28
    -1 -16 3 1.6
    0 16 -3 3.79
    0 16 -3 5.89
    0 -16 3 8.45
    0 -16 3 9.5
    -1 16 -3 17.99
    -1 16 -3 15.36
    1 -16 3 16.34
    1 -16 3 15.76
    -2 16 -3 3.32
    -2 16 -3 6.84
    -2 16 -3 6.97
    2 -16 3 4.37
    2 -16 3 -0.91
    -3 16 -3 7.95
    -3 16 -3 7.65
    -3 16 -3 6.34
    3 -16 3 0.88
    3 -16 3 7.58
    -4 16 -3 21.05
    -4 16 -3 18.79
    -4 16 -3 23.81
    4 -16 3 14.92
    4 -16 3 15.58
    -5 16 -3 -2.13
    -5 16 -3 4.28
    -5 16 -3 3.5
    5 -16 3 -7.67
    5 -16 3 -2.18
    -6 16 -3 44.57
    -6 16 -3 41.29
    -6 16 -3 40.71
    6 -16 3 32.23
    6 -16 3 36.32
    -7 16 -3 9.91
    -7 16 -3 11.1
    7 -16 3 2.26
    3 15 -3 2.36
    3 15 -3 0.23
    -3 -15 3 2
    -3 -15 3 5.44
    -3 -15 3 6.67
    2 15 -3 30.22
    2 15 -3 22.89
    -2 -15 3 28.77
    -2 -15 3 24.24
    1 15 -3 13.38
    -1 -15 3 10.37
    -1 -15 3 13.49
    0 15 -3 1.98
    0 15 -3 6.99
    0 -15 3 2.95
    0 -15 3 2.46
    -1 15 -3 15.76
    -1 15 -3 13.27
    -1 15 -3 15.67
    1 -15 3 15.91
    1 -15 3 15.53
    -2 15 -3 9.45
    -2 15 -3 7.36
    -2 15 -3 11.65
    2 -15 3 10.62
    2 -15 3 6.96
    -3 15 -3 11.2
    -3 15 -3 6.94
    -3 15 -3 5.85
    3 -15 3 4.76
    3 -15 3 6.55
    -4 15 -3 97.44
    -4 15 -3 91.22
    -4 15 -3 89.13
    4 -15 3 101.68
    4 -15 3 77.76
    -5 15 -3 9.53
    -5 15 -3 10.93
    -5 15 -3 8.29
    5 -15 3 3.65
    5 -15 3 6.6
    -6 15 -3 39.78
    -6 15 -3 48.55
    -6 15 -3 40.39
    6 -15 3 36.76
    6 -15 3 50.41
    -7 15 -3 27.61
    -7 15 -3 26.51
    -7 15 -3 24.29
    7 -15 3 28.84
    7 -15 3 19
    -8 15 -3 1.91
    -8 15 -3 3.63
    8 -15 3 -2.74
    4 14 -3 50.29
    4 14 -3 53.93
    4 14 -3 52.24
    -4 -14 3 49.79
    -4 -14 3 41.9
    -4 -14 3 83.13
    3 14 -3 1.97
    3 14 -3 -1.16
    3 14 -3 1.75
    -3 -14 3 0.66
    -3 -14 3 6.83
    -3 -14 3 1.92
    2 14 -3 23.15
    2 14 -3 25.99
    -2 -14 3 23.27
    -2 -14 3 27.69
    -2 -14 3 30.56
    1 14 -3 31.17
    1 14 -3 31.08
    -1 -14 3 28.77
    -1 -14 3 33.06
    -1 -14 3 31.78
    0 14 -3 0.73
    0 14 -3 1.32
    0 14 -3 6.46
    0 -14 3 3.81
    0 -14 3 -0.36
    0 -14 3 3.66
    -1 14 -3 14.08
    -1 14 -3 8.55
    -1 14 -3 10.96
    1 -14 3 7.44
    1 -14 3 11.93
    -2 14 -3 26.37
    -2 14 -3 26.29
    -2 14 -3 33.53
    2 -14 3 31.17
    2 -14 3 30.59
    -3 14 -3 9.22
    -3 14 -3 8.91
    -3 14 -3 8.55
    3 -14 3 6.76
    3 -14 3 6.79
    -4 14 -3 58.67
    -4 14 -3 58.34
    -4 14 -3 56.6
    4 -14 3 54.02
    4 -14 3 46.63
    -5 14 -3 9.29
    -5 14 -3 9.99
    -5 14 -3 12.67
    5 -14 3 9.89
    5 -14 3 6.98
    -6 14 -3 51.35
    -6 14 -3 52.39
    -6 14 -3 35.55
    6 -14 3 39.63
    6 -14 3 40.98
    -7 14 -3 33.89
    -7 14 -3 34.48
    -7 14 -3 34.44
    7 -14 3 33.8
    7 -14 3 25.24
    -8 14 -3 2.15
    -8 14 -3 6.38
    8 -14 3 3.64
    -9 14 -3 36.29
    -9 14 -3 37.88
    9 -14 3 36.48
    5 13 -3 8.06
    5 13 -3 10.05
    5 13 -3 13.43
    -5 -13 3 10.57
    -5 -13 3 15.62
    -5 -13 3 10.76
    4 13 -3 52.79
    4 13 -3 56.16
    4 13 -3 56.49
    -4 -13 3 57.76
    -4 -13 3 69.62
    -4 -13 3 51.89
    3 13 -3 7.34
    3 13 -3 2.57
    3 13 -3 7.37
    -3 -13 3 6.45
    -3 -13 3 13.25
    -3 -13 3 -0.02
    2 13 -3 6.41
    2 13 -3 3.9
    2 13 -3 7.77
    -2 -13 3 2.24
    -2 -13 3 8.16
    -2 -13 3 4.8
    1 13 -3 17.99
    1 13 -3 19.76
    -1 -13 3 17.46
    -1 -13 3 24.14
    -1 -13 3 22.18
    0 13 -3 4.19
    0 13 -3 3.72
    0 13 -3 0.24
    0 13 -3 3.8
    0 -13 3 6.29
    0 -13 3 0.84
    0 -13 3 2.37
    -1 13 -3 34.37
    -1 13 -3 29.63
    -1 13 -3 28.04
    -1 13 -3 30.79
    -1 13 -3 28.39
    1 -13 3 31.3
    1 -13 3 24.27
    1 -13 3 24.81
    -2 13 -3 70.75
    -2 13 -3 67.11
    -2 13 -3 69.44
    -2 13 -3 63.24
    2 -13 3 72.86
    2 -13 3 63.05
    -3 13 -3 4.26
    -3 13 -3 8.79
    -3 13 -3 4.52
    -3 13 -3 12.69
    3 -13 3 9.32
    3 -13 3 8.91
    -4 13 -3 64.29
    -4 13 -3 54.86
    -4 13 -3 60.8
    -4 13 -3 56.98
    4 -13 3 69.32
    4 -13 3 60.48
    -5 13 -3 13.69
    -5 13 -3 7.65
    -5 13 -3 9.59
    -5 13 -3 7.25
    5 -13 3 8.26
    5 -13 3 6.87
    -6 13 -3 14.04
    -6 13 -3 10.47
    -6 13 -3 11.32
    -6 13 -3 11.08
    6 -13 3 12.49
    6 -13 3 7.86
    -7 13 -3 6.99
    -7 13 -3 9.79
    -7 13 -3 11.03
    -7 13 -3 11.79
    7 -13 3 11.78
    7 -13 3 6.56
    -8 13 -3 0.78
    -8 13 -3 1.53
    8 -13 3 2.78
    -9 13 -3 28.1
    -9 13 -3 32.61
    9 -13 3 23.12
    -10 13 -3 7.54
    -10 13 -3 12.29
    10 -13 3 9.41
    6 12 -3 47.67
    6 12 -3 52.19
    6 12 -3 45.15
    -6 -12 3 46.78
    -6 -12 3 47.67
    5 12 -3 6.66
    5 12 -3 4.85
    5 12 -3 7.21
    -5 -12 3 5.6
    -5 -12 3 0.38
    -5 -12 3 12.42
    4 12 -3 23.64
    4 12 -3 33.42
    4 12 -3 25.04
    -4 -12 3 28.36
    -4 -12 3 35.42
    -4 -12 3 32.53
    3 12 -3 14.03
    3 12 -3 9.17
    3 12 -3 6.31
    -3 -12 3 6.51
    -3 -12 3 11
    -3 -12 3 8.14
    2 12 -3 -0.69
    2 12 -3 0.03
    2 12 -3 -0.25
    -2 -12 3 -1.45
    -2 -12 3 -3.59
    -2 -12 3 -0.24
    1 12 -3 49.93
    1 12 -3 46.6
    1 12 -3 39.02
    1 12 -3 46.52
    -1 -12 3 46.93
    -1 -12 3 45.69
    -1 -12 3 46.63
    0 12 -3 22.95
    0 12 -3 23.24
    0 12 -3 30.18
    0 -12 3 22.29
    0 -12 3 21.57
    0 -12 3 19.21
    -1 12 -3 12.93
    -1 12 -3 11.04
    -1 12 -3 14.08
    -1 12 -3 16.82
    -1 12 -3 16.4
    1 -12 3 11.87
    1 -12 3 13.95
    1 -12 3 16.06
    -2 12 -3 127.25
    -2 12 -3 134.79
    -2 12 -3 129.99
    -2 12 -3 130.53
    -2 12 -3 126.96
    2 -12 3 123.92
    2 -12 3 122.52
    2 -12 3 129.36
    -3 12 -3 1.27
    -3 12 -3 -0.4
    -3 12 -3 -0.69
    -3 12 -3 1.29
    3 -12 3 -1.07
    3 -12 3 0.18
    -4 12 -3 24.29
    -4 12 -3 17.54
    -4 12 -3 21.11
    -4 12 -3 18.3
    4 -12 3 19.26
    4 -12 3 20.5
    -5 12 -3 6.66
    -5 12 -3 8
    -5 12 -3 6.13
    -5 12 -3 6.09
    5 -12 3 6.73
    5 -12 3 6.88
    -6 12 -3 39.15
    -6 12 -3 31.85
    -6 12 -3 35.65
    -6 12 -3 33.41
    6 -12 3 35.09
    6 -12 3 30.61
    -7 12 -3 30.27
    -7 12 -3 26.43
    -7 12 -3 33.76
    -7 12 -3 31.64
    7 -12 3 23.22
    7 -12 3 31.62
    -8 12 -3 16.95
    -8 12 -3 14.15
    -8 12 -3 15.43
    8 -12 3 18.47
    8 -12 3 10.57
    -9 12 -3 2.2
    -9 12 -3 4.53
    9 -12 3 -3.03
    9 -12 3 2.35
    -10 12 -3 29.8
    -10 12 -3 19.32
    10 -12 3 22.18
    -11 12 -3 8.65
    -11 12 -3 8.1
    11 -12 3 12.21
    11 -12 3 7.23
    7 11 -3 29.88
    7 11 -3 25.82
    7 11 -3 20.23
    -7 -11 3 30.61
    -7 -11 3 25.4
    6 11 -3 25.82
    6 11 -3 31.05
    6 11 -3 18.22
    -6 -11 3 25.85
    -6 -11 3 23.41
    5 11 -3 2.77
    5 11 -3 2.94
    5 11 -3 0.86
    -5 -11 3 0.83
    -5 -11 3 1.49
    -5 -11 3 4.81
    4 11 -3 10.26
    4 11 -3 6.54
    4 11 -3 7.98
    -4 -11 3 13.23
    -4 -11 3 13.3
    -4 -11 3 10.64
    3 11 -3 8.53
    3 11 -3 8.81
    3 11 -3 11.06
    -3 -11 3 6.9
    -3 -11 3 7.33
    -3 -11 3 8.32
    2 11 -3 7.29
    2 11 -3 11.2
    2 11 -3 12.61
    2 11 -3 9.55
    -2 -11 3 8.38
    -2 -11 3 10.49
    -2 -11 3 10.63
    1 11 -3 94.69
    1 11 -3 104.61
    1 11 -3 105.37
    1 11 -3 118.72
    -1 -11 3 104.32
    -1 -11 3 105.8
    -1 -11 3 103.33
    0 11 -3 52.96
    0 11 -3 60.29
    0 11 -3 52.35
    0 -11 3 49.99
    0 -11 3 52.29
    0 -11 3 52
    -1 11 -3 6.39
    -1 11 -3 6.66
    -1 11 -3 5.49
    -1 11 -3 4.55
    1 -11 3 4.38
    1 -11 3 4.89
    1 -11 3 3.22
    -2 11 -3 84.22
    -2 11 -3 79.34
    -2 11 -3 84.16
    -2 11 -3 79.78
    -2 11 -3 86.46
    2 -11 3 86.68
    2 -11 3 82.01
    2 -11 3 79.94
    -3 11 -3 -2.43
    -3 11 -3 1.46
    -3 11 -3 0.67
    -3 11 -3 0.13
    -3 11 -3 -0.56
    3 -11 3 -0.05
    3 -11 3 0.16
    3 -11 3 1.87
    -4 11 -3 51.62
    -4 11 -3 49.63
    -4 11 -3 50.27
    -4 11 -3 46.7
    -4 11 -3 50.72
    4 -11 3 48.59
    4 -11 3 47.84
    4 -11 3 46.48
    4 -11 3 47.46
    -5 11 -3 27.06
    -5 11 -3 26.48
    -5 11 -3 25.88
    -5 11 -3 29.87
    5 -11 3 32.52
    5 -11 3 32.19
    5 -11 3 23.92
    -6 11 -3 6.22
    -6 11 -3 4.9
    -6 11 -3 6.42
    -6 11 -3 6.47
    6 -11 3 3.64
    6 -11 3 7.1
    6 -11 3 5.23
    -7 11 -3 56.96
    -7 11 -3 64.31
    -7 11 -3 53.14
    7 -11 3 64.43
    7 -11 3 59.76
    7 -11 3 73.17
    -8 11 -3 27.24
    -8 11 -3 23.07
    -8 11 -3 24.23
    8 -11 3 22.26
    8 -11 3 22.89
    -9 11 -3 0.15
    -9 11 -3 3.13
    9 -11 3 -1.6
    9 -11 3 0.06
    -10 11 -3 30.04
    -10 11 -3 30.9
    10 -11 3 29.58
    10 -11 3 26.24
    -11 11 -3 11.1
    -11 11 -3 7.51
    11 -11 3 11.19
    11 -11 3 7.38
    11 -11 3 10.41
    8 10 -3 7.93
    8 10 -3 13.4
    8 10 -3 8.6
    -8 -10 3 6.8
    -8 -10 3 7.4
    7 10 -3 4.68
    7 10 -3 3.38
    7 10 -3 7.26
    -7 -10 3 2.03
    -7 -10 3 2.5
    6 10 -3 23.87
    6 10 -3 20.36
    6 10 -3 26.8
    -6 -10 3 25.04
    -6 -10 3 23.67
    5 10 -3 18.72
    5 10 -3 16.67
    5 10 -3 16.37
    5 10 -3 15.91
    -5 -10 3 13.66
    -5 -10 3 18.78
    -5 -10 3 17.77
    4 10 -3 7.56
    4 10 -3 2.72
    4 10 -3 2.68
    4 10 -3 3.59
    -4 -10 3 8.49
    -4 -10 3 2.48
    -4 -10 3 3.58
    3 10 -3 58.27
    3 10 -3 55.12
    3 10 -3 53.45
    3 10 -3 60.15
    -3 -10 3 58.17
    -3 -10 3 55.08
    -3 -10 3 54.29
    -3 -10 3 62.88
    2 10 -3 5.03
    2 10 -3 6
    2 10 -3 4.76
    2 10 -3 5.18
    2 10 -3 5.52
    -2 -10 3 4.89
    -2 -10 3 8.82
    -2 -10 3 7.59
    -2 -10 3 4.63
    1 10 -3 30.35
    1 10 -3 27.05
    1 10 -3 31.22
    1 10 -3 31.95
    1 10 -3 33.19
    1 10 -3 28.46
    -1 -10 3 28.85
    -1 -10 3 35.8
    -1 -10 3 37.64
    0 10 -3 41.81
    0 10 -3 39.91
    0 10 -3 44.37
    0 10 -3 42.25
    0 -10 3 39.74
    0 -10 3 41
    0 -10 3 44.35
    -1 10 -3 5.19
    -1 10 -3 2.74
    -1 10 -3 2.27
    -1 10 -3 2.45
    1 -10 3 2.67
    1 -10 3 0.15
    1 -10 3 4.97
    -2 10 -3 132.67
    -2 10 -3 114.45
    -2 10 -3 121.44
    -2 10 -3 126.61
    -2 10 -3 120.91
    -2 10 -3 123.85
    2 -10 3 129.24
    2 -10 3 113.69
    2 -10 3 116.72
    2 -10 3 127.73
    -3 10 -3 0.62
    -3 10 -3 0
    -3 10 -3 2.8
    -3 10 -3 -0.8
    -3 10 -3 0.87
    -3 10 -3 -0.04
    3 -10 3 2.61
    3 -10 3 -0.55
    3 -10 3 1.13
    3 -10 3 -0.16
    3 -10 3 1.8
    -4 10 -3 82.11
    -4 10 -3 77.87
    -4 10 -3 79.61
    -4 10 -3 76.96
    -4 10 -3 83.81
    -4 10 -3 80.13
    4 -10 3 80.78
    4 -10 3 83.69
    4 -10 3 74.98
    4 -10 3 84.73
    4 -10 3 81.65
    -5 10 -3 39.41
    -5 10 -3 37.02
    -5 10 -3 39.79
    -5 10 -3 39.43
    5 -10 3 42.06
    5 -10 3 44.73
    5 -10 3 40.42
    5 -10 3 39.85
    -6 10 -3 41.93
    -6 10 -3 40.78
    -6 10 -3 37.66
    -6 10 -3 39.23
    6 -10 3 37.38
    6 -10 3 38.71
    6 -10 3 39.61
    -7 10 -3 11.06
    -7 10 -3 10.98
    -7 10 -3 11.48
    7 -10 3 10.13
    7 -10 3 12.47
    7 -10 3 6.66
    -8 10 -3 78.2
    -8 10 -3 73.97
    -8 10 -3 76.65
    8 -10 3 76.36
    8 -10 3 62.38
    -9 10 -3 15.63
    -9 10 -3 14.44
    -9 10 -3 16.34
    9 -10 3 16.24
    9 -10 3 12.01
    9 -10 3 10.26
    -10 10 -3 26.83
    -10 10 -3 29.03
    -10 10 -3 26.7
    10 -10 3 28.47
    10 -10 3 26.7
    -11 10 -3 1.87
    -11 10 -3 2.35
    11 -10 3 11.8
    11 -10 3 2.02
    11 -10 3 6.44
    -12 10 -3 22.67
    -12 10 -3 23.81
    12 -10 3 21.99
    12 -10 3 23.93
    9 9 -3 14.88
    9 9 -3 14.56
    -9 -9 3 18.31
    -9 -9 3 14.87
    8 9 -3 20.97
    8 9 -3 19.06
    8 9 -3 24.35
    8 9 -3 17.87
    -8 -9 3 23.32
    -8 -9 3 28.45
    7 9 -3 3.46
    7 9 -3 3.58
    7 9 -3 2.88
    7 9 -3 2.41
    -7 -9 3 6.01
    -7 -9 3 0.68
    6 9 -3 20.64
    6 9 -3 22.23
    6 9 -3 25.94
    6 9 -3 24.1
    -6 -9 3 27.4
    -6 -9 3 32.12
    5 9 -3 20.35
    5 9 -3 17.05
    5 9 -3 19.88
    5 9 -3 19.4
    -5 -9 3 20.72
    -5 -9 3 18.17
    -5 -9 3 19.07
    -5 -9 3 17.53
    4 9 -3 9.67
    4 9 -3 9.54
    4 9 -3 8.63
    4 9 -3 8.67
    -4 -9 3 9.09
    -4 -9 3 7.05
    -4 -9 3 10.01
    -4 -9 3 11.65
    3 9 -3 198.93
    3 9 -3 178.7
    3 9 -3 187.4
    3 9 -3 186.3
    -3 -9 3 195.97
    -3 -9 3 200.9
    -3 -9 3 190.58
    -3 -9 3 185.18
    2 9 -3 84.38
    2 9 -3 80.97
    2 9 -3 89.32
    2 9 -3 79.27
    2 9 -3 86.83
    2 9 -3 79.37
    -2 -9 3 78.01
    -2 -9 3 80.26
    -2 -9 3 72.27
    -2 -9 3 78.35
    1 9 -3 48.34
    1 9 -3 42.32
    1 9 -3 43.74
    1 9 -3 42.04
    1 9 -3 42.02
    1 9 -3 43.81
    -1 -9 3 50.7
    -1 -9 3 49.63
    -1 -9 3 43.07
    0 9 -3 108.94
    0 9 -3 111.73
    0 9 -3 113.88
    0 9 -3 115.45
    0 -9 3 113.29
    0 -9 3 114.33
    0 -9 3 109.89
    -1 9 -3 -0.73
    -1 9 -3 0.38
    -1 9 -3 -0.32
    -1 9 -3 -0.92
    1 -9 3 -0.43
    1 -9 3 -0.72
    1 -9 3 1.56
    1 -9 3 -0.7
    -2 9 -3 115.19
    -2 9 -3 109.79
    -2 9 -3 105.49
    -2 9 -3 106.31
    -2 9 -3 105.96
    -2 9 -3 112.18
    2 -9 3 105.69
    2 -9 3 107.72
    2 -9 3 113.96
    2 -9 3 105.58
    2 -9 3 106.99
    2 -9 3 108.53
    -3 9 -3 1.59
    -3 9 -3 0.64
    -3 9 -3 1.41
    -3 9 -3 0.82
    -3 9 -3 -0.04
    -3 9 -3 1.03
    3 -9 3 -0.05
    3 -9 3 -0.68
    3 -9 3 2.35
    3 -9 3 4.33
    3 -9 3 1
    -4 9 -3 27.91
    -4 9 -3 31.38
    -4 9 -3 28.83
    -4 9 -3 30.6
    -4 9 -3 24.14
    -4 9 -3 26.37
    4 -9 3 26.69
    4 -9 3 28.18
    4 -9 3 29.12
    4 -9 3 29.99
    4 -9 3 24.04
    -5 9 -3 69.68
    -5 9 -3 65.95
    -5 9 -3 67.91
    -5 9 -3 73.97
    -5 9 -3 68.06
    5 -9 3 67.16
    5 -9 3 72.38
    5 -9 3 67.32
    5 -9 3 70.84
    5 -9 3 72.53
    -6 9 -3 41.62
    -6 9 -3 45.44
    -6 9 -3 49.07
    -6 9 -3 42.68
    6 -9 3 46.52
    6 -9 3 47.95
    6 -9 3 45.5
    6 -9 3 46.04
    -7 9 -3 32.02
    -7 9 -3 29.31
    -7 9 -3 29.8
    -7 9 -3 26.36
    7 -9 3 27.18
    7 -9 3 29.46
    7 -9 3 30.25
    7 -9 3 28.15
    -8 9 -3 74.84
    -8 9 -3 83.07
    -8 9 -3 83.97
    -8 9 -3 81.96
    8 -9 3 82.84
    8 -9 3 82.1
    8 -9 3 89.81
    -9 9 -3 3.08
    -9 9 -3 -0.88
    -9 9 -3 0.37
    9 -9 3 5.04
    9 -9 3 0.88
    9 -9 3 -2.35
    -10 9 -3 60.09
    -10 9 -3 62.72
    10 -9 3 70.84
    10 -9 3 67.71
    -11 9 -3 32.2
    -11 9 -3 28.72
    11 -9 3 26.4
    11 -9 3 26.01
    11 -9 3 29.81
    -12 9 -3 7.72
    -12 9 -3 3.77
    12 -9 3 5.48
    12 -9 3 4.75
    -10 -8 3 10.69
    9 8 -3 10.84
    9 8 -3 16.91
    9 8 -3 11.4
    9 8 -3 16.79
    -9 -8 3 14.67
    -9 -8 3 14.17
    8 8 -3 25.47
    8 8 -3 25.22
    8 8 -3 28.11
    8 8 -3 27.02
    -8 -8 3 29.83
    -8 -8 3 30.08
    7 8 -3 13.85
    7 8 -3 12.2
    7 8 -3 13.99
    7 8 -3 15.86
    -7 -8 3 13.07
    -7 -8 3 14.81
    -7 -8 3 11.8
    6 8 -3 26.51
    6 8 -3 30.62
    6 8 -3 35.61
    6 8 -3 32.12
    -6 -8 3 33.11
    -6 -8 3 30.42
    -6 -8 3 35.24
    5 8 -3 44.05
    5 8 -3 54.15
    5 8 -3 44.48
    5 8 -3 44.86
    -5 -8 3 52.42
    -5 -8 3 41.12
    -5 -8 3 39.67
    -5 -8 3 47.17
    4 8 -3 0.38
    4 8 -3 2.18
    4 8 -3 0.89
    4 8 -3 4.55
    -4 -8 3 5.63
    -4 -8 3 2.56
    -4 -8 3 0.55
    -4 -8 3 1.27
    3 8 -3 132.93
    3 8 -3 126.55
    3 8 -3 128.76
    3 8 -3 125.28
    -3 -8 3 130.77
    -3 -8 3 132.07
    -3 -8 3 137.74
    -3 -8 3 135.3
    2 8 -3 43.59
    2 8 -3 38.87
    2 8 -3 42.92
    2 8 -3 40.14
    2 8 -3 37.74
    -2 -8 3 38.69
    -2 -8 3 42.06
    -2 -8 3 38.47
    1 8 -3 32.66
    1 8 -3 36.65
    1 8 -3 40.46
    1 8 -3 32.28
    1 8 -3 37.27
    -1 -8 3 34.44
    -1 -8 3 36.79
    -1 -8 3 37.66
    0 8 -3 77.55
    0 8 -3 85.57
    0 8 -3 82.47
    0 8 -3 86.94
    0 8 -3 83.02
    0 -8 3 75.59
    0 -8 3 75.84
    0 -8 3 80.24
    -1 8 -3 1.59
    -1 8 -3 2.6
    -1 8 -3 2.59
    -1 8 -3 1.52
    -1 8 -3 2.3
    -1 8 -3 0.69
    1 -8 3 2.47
    1 -8 3 1.19
    1 -8 3 5.22
    1 -8 3 2.33
    -2 8 -3 139.98
    -2 8 -3 136.41
    -2 8 -3 152.31
    -2 8 -3 137.17
    -2 8 -3 128.57
    -2 8 -3 140.61
    2 -8 3 143.99
    2 -8 3 138.47
    2 -8 3 140.9
    2 -8 3 142.7
    2 -8 3 133.07
    -3 8 -3 155.55
    -3 8 -3 159.03
    -3 8 -3 156.7
    -3 8 -3 154.6
    -3 8 -3 156.59
    -3 8 -3 151.23
    3 -8 3 157.46
    3 -8 3 153.21
    3 -8 3 151.76
    3 -8 3 156.85
    3 -8 3 157.48
    -4 8 -3 9.44
    -4 8 -3 10.46
    -4 8 -3 8.84
    -4 8 -3 13.76
    -4 8 -3 7.69
    -4 8 -3 8.08
    4 -8 3 8.4
    4 -8 3 9.76
    4 -8 3 7.9
    4 -8 3 7.02
    4 -8 3 9.1
    -5 8 -3 47.94
    -5 8 -3 49.37
    -5 8 -3 48.46
    -5 8 -3 50.52
    -5 8 -3 48.73
    5 -8 3 48.88
    5 -8 3 50.79
    5 -8 3 47.99
    5 -8 3 45.25
    5 -8 3 45.45
    -6 8 -3 64.53
    -6 8 -3 70.53
    -6 8 -3 64.42
    -6 8 -3 62.73
    -6 8 -3 61.69
    -6 8 -3 59.18
    6 -8 3 62.64
    6 -8 3 58.24
    6 -8 3 64.22
    6 -8 3 65.9
    -7 8 -3 14.94
    -7 8 -3 16.49
    -7 8 -3 15.64
    -7 8 -3 14.74
    -7 8 -3 15.23
    7 -8 3 16.87
    7 -8 3 15.33
    7 -8 3 15.29
    7 -8 3 17.25
    -8 8 -3 53.72
    -8 8 -3 48.27
    -8 8 -3 53.63
    -8 8 -3 53.62
    8 -8 3 55.12
    8 -8 3 62.01
    8 -8 3 58.49
    -9 8 -3 10.32
    -9 8 -3 11.95
    -9 8 -3 11.58
    -9 8 -3 11.43
    9 -8 3 12.4
    9 -8 3 10.01
    9 -8 3 10.64
    -10 8 -3 92.94
    -10 8 -3 91.6
    10 -8 3 84.15
    10 -8 3 91.01
    10 -8 3 85.79
    -11 8 -3 45.5
    -11 8 -3 45.4
    11 -8 3 41.97
    11 -8 3 42.35
    -12 8 -3 2.54
    -12 8 -3 2.8
    12 -8 3 3.76
    12 -8 3 8
    10 7 -3 10.59
    10 7 -3 5.98
    10 7 -3 8.88
    -10 -7 3 2.29
    9 7 -3 10.95
    9 7 -3 6.37
    9 7 -3 9.56
    9 7 -3 9.16
    -9 -7 3 9.31
    -9 -7 3 12.73
    -9 -7 3 7.14
    8 7 -3 26.22
    8 7 -3 29.91
    8 7 -3 24.96
    8 7 -3 27.69
    -8 -7 3 27.67
    -8 -7 3 29.42
    -8 -7 3 27.08
    7 7 -3 4.21
    7 7 -3 3.79
    7 7 -3 4.68
    7 7 -3 4.77
    -7 -7 3 7.34
    -7 -7 3 4.2
    -7 -7 3 4.11
    6 7 -3 54.85
    6 7 -3 47.33
    6 7 -3 47.97
    6 7 -3 53.68
    -6 -7 3 56.11
    -6 -7 3 45.14
    -6 -7 3 50.09
    5 7 -3 120.92
    5 7 -3 125.43
    5 7 -3 118.15
    5 7 -3 123.92
    -5 -7 3 127.28
    -5 -7 3 119.81
    -5 -7 3 128.23
    -5 -7 3 119.05
    4 7 -3 19.57
    4 7 -3 19.98
    4 7 -3 17.59
    -4 -7 3 15.57
    -4 -7 3 16.53
    -4 -7 3 16.39
    -4 -7 3 18.29
    3 7 -3 202.59
    3 7 -3 179.42
    3 7 -3 195.23
    3 7 -3 199.4
    -3 -7 3 180.41
    -3 -7 3 187.6
    -3 -7 3 181.68
    -3 -7 3 197.83
    2 7 -3 53.28
    2 7 -3 58.91
    2 7 -3 54.87
    2 7 -3 60.22
    -2 -7 3 61.58
    -2 -7 3 59.57
    -2 -7 3 54.06
    1 7 -3 34.31
    1 7 -3 34.4
    1 7 -3 37.02
    1 7 -3 36.46
    1 7 -3 32.11
    -1 -7 3 36.18
    -1 -7 3 32.63
    -1 -7 3 31.3
    0 7 -3 84.98
    0 7 -3 83.45
    0 7 -3 86.98
    0 7 -3 83.29
    0 7 -3 78.82
    0 7 -3 74.54
    0 -7 3 74.65
    0 -7 3 75.3
    0 -7 3 87.78
    0 -7 3 87.02
    -1 7 -3 5.39
    -1 7 -3 4.51
    -1 7 -3 3.67
    -1 7 -3 3.81
    -1 7 -3 3.95
    1 -7 3 6.37
    1 -7 3 4.57
    1 -7 3 7.47
    1 -7 3 4.15
    1 -7 3 6.29
    -2 7 -3 137.21
    -2 7 -3 143.84
    -2 7 -3 137.93
    -2 7 -3 139.89
    -2 7 -3 131.86
    -2 7 -3 132.8
    -2 7 -3 138.33
    2 -7 3 138.42
    2 -7 3 146.26
    2 -7 3 137.27
    2 -7 3 139.57
    2 -7 3 139.82
    -3 7 -3 95.84
    -3 7 -3 98.22
    -3 7 -3 105.52
    -3 7 -3 100.82
    -3 7 -3 102.53
    -3 7 -3 97.33
    3 -7 3 105.23
    3 -7 3 98.56
    3 -7 3 108.16
    3 -7 3 95.37
    3 -7 3 103.92
    3 -7 3 101.97
    -4 7 -3 26.3
    -4 7 -3 26.59
    -4 7 -3 23.96
    -4 7 -3 27.46
    -4 7 -3 23.17
    -4 7 -3 25.3
    4 -7 3 25.17
    4 -7 3 24.89
    4 -7 3 23.4
    4 -7 3 22.68
    4 -7 3 27.43
    4 -7 3 27.06
    -5 7 -3 15.99
    -5 7 -3 15.78
    -5 7 -3 16.52
    -5 7 -3 15.26
    -5 7 -3 14.81
    -5 7 -3 14.11
    5 -7 3 14.27
    5 -7 3 14.15
    5 -7 3 11.48
    5 -7 3 10
    5 -7 3 15.64
    5 -7 3 14.26
    -6 7 -3 51.14
    -6 7 -3 50.49
    -6 7 -3 53.8
    -6 7 -3 51.21
    -6 7 -3 48.29
    -6 7 -3 51.1
    -6 7 -3 48.82
    6 -7 3 49.75
    6 -7 3 45.18
    6 -7 3 49.55
    6 -7 3 51.27
    -7 7 -3 7.02
    -7 7 -3 10.39
    -7 7 -3 6.39
    -7 7 -3 6.54
    -7 7 -3 8.27
    7 -7 3 9.06
    7 -7 3 6.76
    7 -7 3 8.73
    7 -7 3 7.49
    7 -7 3 7.16
    -8 7 -3 125.81
    -8 7 -3 130.53
    -8 7 -3 126.52
    -8 7 -3 122.35
    8 -7 3 119.63
    8 -7 3 113.81
    8 -7 3 128.87
    8 -7 3 120.03
    8 -7 3 122.86
    -9 7 -3 15
    -9 7 -3 15.1
    -9 7 -3 14.02
    9 -7 3 16.27
    9 -7 3 13.52
    9 -7 3 14.47
    -10 7 -3 23.54
    -10 7 -3 28.35
    -10 7 -3 25.22
    10 -7 3 29.99
    10 -7 3 21.19
    10 -7 3 24.56
    -11 7 -3 25.77
    -11 7 -3 22.4
    11 -7 3 31.93
    11 -7 3 25.67
    -12 7 -3 0.04
    -12 7 -3 1.49
    12 -7 3 1.59
    12 -7 3 3.04
    11 6 -3 21.02
    11 6 -3 19.88
    11 6 -3 21.39
    -11 -6 3 16.26
    -11 -6 3 15.28
    10 6 -3 9.37
    10 6 -3 8.49
    10 6 -3 13.22
    -10 -6 3 3.86
    -10 -6 3 10.24
    9 6 -3 0.01
    9 6 -3 1.96
    9 6 -3 0.71
    9 6 -3 2.94
    -9 -6 3 0.55
    -9 -6 3 4.38
    -9 -6 3 -1.06
    8 6 -3 20.51
    8 6 -3 19.34
    8 6 -3 27.74
    8 6 -3 20.47
    -8 -6 3 18.9
    -8 -6 3 17.74
    -8 -6 3 19.42
    7 6 -3 33.12
    7 6 -3 30.96
    7 6 -3 36.3
    7 6 -3 30.02
    -7 -6 3 32.29
    -7 -6 3 31.9
    -7 -6 3 32.97
    6 6 -3 2.82
    6 6 -3 5.88
    6 6 -3 6.49
    6 6 -3 -0.33
    -6 -6 3 2.48
    -6 -6 3 2.18
    -6 -6 3 2.62
    5 6 -3 167.55
    5 6 -3 165.78
    5 6 -3 172.34
    -5 -6 3 167.46
    -5 -6 3 183.89
    -5 -6 3 162.23
    -5 -6 3 173.79
    -5 -6 3 171.1
    4 6 -3 11.72
    4 6 -3 12.39
    4 6 -3 13.18
    -4 -6 3 15.1
    -4 -6 3 13.61
    -4 -6 3 9.64
    -4 -6 3 12.26
    -4 -6 3 11.92
    3 6 -3 98.55
    3 6 -3 100.51
    3 6 -3 101.97
    3 6 -3 107.24
    -3 -6 3 104.54
    -3 -6 3 93.59
    -3 -6 3 104.75
    -3 -6 3 101.83
    -3 -6 3 103.11
    2 6 -3 102.43
    2 6 -3 102.73
    2 6 -3 100.49
    2 6 -3 101.83
    -2 -6 3 100.87
    -2 -6 3 95.49
    -2 -6 3 103.28
    -2 -6 3 99.18
    1 6 -3 87.95
    1 6 -3 86.47
    1 6 -3 86.13
    1 6 -3 89.18
    1 6 -3 94.65
    1 6 -3 87.39
    -1 -6 3 83.48
    -1 -6 3 89.02
    -1 -6 3 84.65
    -1 -6 3 74.8
    0 6 -3 34.05
    0 6 -3 34.53
    0 6 -3 26.87
    0 6 -3 24.7
    0 6 -3 34.32
    0 6 -3 25.95
    0 -6 3 29.72
    0 -6 3 32.38
    0 -6 3 32.15
    0 -6 3 29.06
    -1 6 -3 109.86
    -1 6 -3 98.55
    -1 6 -3 93.91
    -1 6 -3 102.41
    -1 6 -3 96.41
    -1 6 -3 100.34
    -1 6 -3 105.63
    1 -6 3 97.16
    1 -6 3 100.51
    1 -6 3 104.53
    1 -6 3 103.98
    1 -6 3 105.09
    1 -6 3 101.7
    1 -6 3 97.49
    -2 6 -3 12.97
    -2 6 -3 13.86
    -2 6 -3 15.05
    -2 6 -3 13.83
    -2 6 -3 16.61
    -2 6 -3 15.22
    -2 6 -3 14.92
    2 -6 3 19.84
    2 -6 3 16.19
    2 -6 3 13.98
    2 -6 3 15.85
    2 -6 3 12.96
    2 -6 3 16.05
    2 -6 3 13.84
    -3 6 -3 86.18
    -3 6 -3 82.62
    -3 6 -3 88.95
    -3 6 -3 84.31
    -3 6 -3 82.98
    -3 6 -3 87.22
    -3 6 -3 87.16
    -3 6 -3 76.57
    3 -6 3 85.04
    3 -6 3 83.21
    3 -6 3 85.35
    3 -6 3 82.12
    3 -6 3 81.6
    3 -6 3 79.94
    3 -6 3 86.5
    3 -6 3 80.83
    -4 6 -3 6.58
    -4 6 -3 6.68
    -4 6 -3 7.09
    -4 6 -3 6.8
    -4 6 -3 7.07
    4 -6 3 6.51
    4 -6 3 5.83
    4 -6 3 6.72
    4 -6 3 3.89
    4 -6 3 5.78
    4 -6 3 7.46
    4 -6 3 6.25
    -5 6 -3 6.2
    -5 6 -3 7.97
    -5 6 -3 10.6
    -5 6 -3 7.96
    -5 6 -3 8.8
    -5 6 -3 5.61
    5 -6 3 4.49
    5 -6 3 7.64
    5 -6 3 7.64
    5 -6 3 6.51
    5 -6 3 8.07
    -6 6 -3 43.58
    -6 6 -3 45.93
    -6 6 -3 47.67
    -6 6 -3 42.23
    -6 6 -3 47.59
    -6 6 -3 48.16
    -6 6 -3 48.51
    6 -6 3 47.95
    6 -6 3 47.4
    6 -6 3 43.71
    6 -6 3 44.01
    6 -6 3 48.86
    -7 6 -3 3.64
    -7 6 -3 2.47
    -7 6 -3 2.46
    -7 6 -3 1.52
    -7 6 -3 4.4
    7 -6 3 3.34
    7 -6 3 2.52
    7 -6 3 -0.61
    7 -6 3 2.12
    7 -6 3 1.96
    -8 6 -3 139.92
    -8 6 -3 133.38
    -8 6 -3 139.33
    -8 6 -3 133.18
    8 -6 3 134.06
    8 -6 3 134.17
    8 -6 3 141.36
    8 -6 3 146.24
    8 -6 3 126.67
    -9 6 -3 68.73
    -9 6 -3 71.09
    -9 6 -3 66.09
    9 -6 3 64.54
    9 -6 3 68.33
    9 -6 3 68.51
    -10 6 -3 6.38
    -10 6 -3 9.73
    -10 6 -3 3.84
    10 -6 3 4.79
    10 -6 3 3.56
    10 -6 3 4.86
    -11 6 -3 6.17
    -11 6 -3 7.55
    -11 6 -3 7.99
    11 -6 3 5.74
    -12 6 -3 2.65
    -12 6 -3 -2.41
    12 -6 3 -1.2
    11 5 -3 9.9
    11 5 -3 5.4
    11 5 -3 6.22
    -11 -5 3 6.23
    -11 -5 3 6.46
    -11 -5 3 7.65
    10 5 -3 10.82
    10 5 -3 11.22
    10 5 -3 8.3
    -10 -5 3 8.77
    -10 -5 3 11.39
    9 5 -3 1.92
    9 5 -3 2.74
    9 5 -3 2.17
    9 5 -3 0.15
    -9 -5 3 2.92
    -9 -5 3 0.63
    -9 -5 3 1.53
    8 5 -3 71.03
    8 5 -3 77.54
    8 5 -3 71.92
    8 5 -3 77.81
    -8 -5 3 71.41
    -8 -5 3 67.92
    -8 -5 3 64.02
    7 5 -3 89.82
    7 5 -3 83.75
    7 5 -3 83.56
    7 5 -3 85.2
    -7 -5 3 87.97
    -7 -5 3 86.38
    -7 -5 3 86.58
    6 5 -3 1.85
    6 5 -3 2.37
    6 5 -3 3.71
    -6 -5 3 4.2
    -6 -5 3 1.33
    -6 -5 3 2.65
    -6 -5 3 2.87
    5 5 -3 174.03
    5 5 -3 166.46
    5 5 -3 166.77
    -5 -5 3 157.45
    -5 -5 3 173.54
    -5 -5 3 166.82
    -5 -5 3 165.64
    -5 -5 3 167.07
    4 5 -3 22.13
    4 5 -3 23.73
    4 5 -3 25.46
    -4 -5 3 23.96
    -4 -5 3 23.07
    -4 -5 3 20.8
    -4 -5 3 23.04
    -4 -5 3 23.71
    3 5 -3 37.65
    3 5 -3 37.74
    3 5 -3 37.69
    3 5 -3 37.18
    -3 -5 3 40.83
    -3 -5 3 42.54
    -3 -5 3 34.94
    -3 -5 3 40.6
    -3 -5 3 38.76
    2 5 -3 80.13
    2 5 -3 81.45
    2 5 -3 79.72
    2 5 -3 80.94
    -2 -5 3 78.63
    -2 -5 3 82.33
    -2 -5 3 79.14
    -2 -5 3 81.77
    1 5 -3 40.97
    1 5 -3 45.45
    1 5 -3 43.28
    1 5 -3 40.68
    0 5 -3 11.96
    0 5 -3 11.78
    0 5 -3 11.41
    0 5 -3 9.24
    0 5 -3 12.27
    0 5 -3 11.99
    0 5 -3 12.54
    0 5 -3 11.43
    0 -5 3 13.11
    0 -5 3 12.23
    0 -5 3 13.2
    0 -5 3 10.79
    0 -5 3 10.21
    0 -5 3 11.23
    -1 5 -3 177.29
    -1 5 -3 175.22
    -1 5 -3 185.59
    -1 5 -3 184.77
    -1 5 -3 181.9
    -1 5 -3 177.44
    -1 5 -3 179.53
    -1 5 -3 192.6
    -1 5 -3 178.14
    1 -5 3 178.57
    1 -5 3 183.04
    1 -5 3 178.63
    1 -5 3 186.02
    1 -5 3 169.97
    1 -5 3 172.72
    1 -5 3 180.62
    1 -5 3 184.92
    1 -5 3 184.76
    -2 5 -3 18.48
    -2 5 -3 20.05
    -2 5 -3 18.01
    -2 5 -3 17.08
    -2 5 -3 14.84
    -2 5 -3 20.09
    -2 5 -3 20.57
    -2 5 -3 18.3
    -2 5 -3 17.17
    2 -5 3 19.28
    2 -5 3 17.46
    2 -5 3 20.04
    2 -5 3 18.38
    2 -5 3 18.2
    2 -5 3 13.65
    2 -5 3 18.85
    2 -5 3 15.31
    2 -5 3 16.65
    2 -5 3 18.49
    -3 5 -3 44.02
    -3 5 -3 43.69
    -3 5 -3 39.07
    -3 5 -3 40.72
    -3 5 -3 43.6
    -3 5 -3 43.08
    -3 5 -3 41.11
    -3 5 -3 42.53
    3 -5 3 39.71
    3 -5 3 46.7
    3 -5 3 43.42
    3 -5 3 39
    3 -5 3 41.09
    3 -5 3 40.98
    3 -5 3 40.83
    3 -5 3 43.17
    -4 5 -3 101.45
    -4 5 -3 97.07
    -4 5 -3 92.53
    -4 5 -3 94.48
    -4 5 -3 101.34
    4 -5 3 97.97
    4 -5 3 100.15
    4 -5 3 100.41
    4 -5 3 95.41
    4 -5 3 103.05
    4 -5 3 99.25
    4 -5 3 101.71
    4 -5 3 99.24
    -5 5 -3 15.52
    -5 5 -3 14.31
    -5 5 -3 13.71
    -5 5 -3 12.64
    -5 5 -3 13.87
    -5 5 -3 12.33
    5 -5 3 13.61
    5 -5 3 14.71
    5 -5 3 14.34
    5 -5 3 9.67
    5 -5 3 14.24
    5 -5 3 12.89
    -6 5 -3 209.29
    -6 5 -3 201.22
    -6 5 -3 202.12
    -6 5 -3 215.88
    -6 5 -3 197.72
    -6 5 -3 209.26
    -6 5 -3 210.9
    6 -5 3 201.36
    6 -5 3 211.24
    6 -5 3 212.07
    6 -5 3 214.33
    -7 5 -3 18.97
    -7 5 -3 17.43
    -7 5 -3 18.06
    -7 5 -3 18.52
    -7 5 -3 16.93
    7 -5 3 13.89
    7 -5 3 17.19
    7 -5 3 17.21
    -8 5 -3 40.76
    -8 5 -3 40.23
    -8 5 -3 40.08
    8 -5 3 44.32
    8 -5 3 43.25
    8 -5 3 40.9
    -9 5 -3 33.48
    -9 5 -3 36.15
    -9 5 -3 43.89
    9 -5 3 34.88
    9 -5 3 40.09
    -10 5 -3 10.51
    -10 5 -3 10.17
    -10 5 -3 9.45
    10 -5 3 9.86
    10 -5 3 6.96
    -11 5 -3 22.01
    -11 5 -3 20.93
    -11 5 -3 18.25
    11 -5 3 20.72
    -12 5 -3 6.64
    -12 5 -3 6.54
    12 -5 3 4.11
    -13 5 -3 22.33
    11 4 -3 1.02
    11 4 -3 0.32
    11 4 -3 -2.95
    -11 -4 3 -1.15
    -11 -4 3 4.41
    -11 -4 3 0.73
    10 4 -3 37.69
    10 4 -3 37.23
    10 4 -3 40.93
    -10 -4 3 31.02
    -10 -4 3 41.97
    -10 -4 3 39.39
    9 4 -3 21.05
    9 4 -3 24.69
    9 4 -3 26.87
    9 4 -3 21.22
    -9 -4 3 21.75
    -9 -4 3 28.15
    -9 -4 3 21.16
    8 4 -3 23.07
    8 4 -3 23.66
    8 4 -3 18.01
    8 4 -3 18.77
    -8 -4 3 19
    -8 -4 3 20.36
    -8 -4 3 17.39
    7 4 -3 40.46
    7 4 -3 50.1
    7 4 -3 46.8
    -7 -4 3 48.08
    -7 -4 3 44.49
    -7 -4 3 45.99
    -7 -4 3 43.03
    6 4 -3 1.73
    6 4 -3 0.21
    6 4 -3 3.57
    -6 -4 3 2.3
    -6 -4 3 2.47
    -6 -4 3 1.99
    -6 -4 3 1.21
    5 4 -3 187.93
    5 4 -3 186.15
    5 4 -3 174.98
    -5 -4 3 182.49
    -5 -4 3 177.91
    -5 -4 3 190.09
    -5 -4 3 194.98
    4 4 -3 38.35
    4 4 -3 37.42
    4 4 -3 40.2
    -4 -4 3 33.57
    -4 -4 3 40.61
    -4 -4 3 38.84
    -4 -4 3 41.93
    -4 -4 3 33.81
    3 4 -3 79.08
    3 4 -3 88.3
    3 4 -3 80.7
    3 4 -3 82.96
    3 4 -3 75.24
    -3 -4 3 74.87
    -3 -4 3 73.5
    -3 -4 3 86.34
    -3 -4 3 77.94
    -3 -4 3 77.03
    -3 -4 3 77.41
    2 4 -3 248.75
    2 4 -3 245.82
    2 4 -3 232.2
    2 4 -3 236.38
    2 4 -3 232.89
    2 4 -3 235.29
    2 4 -3 238.48
    -2 -4 3 239.36
    -2 -4 3 228.14
    -2 -4 3 245.11
    -2 -4 3 237.9
    -2 -4 3 240.34
    -2 -4 3 231.11
    -2 -4 3 256.4
    1 4 -3 242.97
    1 4 -3 227.66
    1 4 -3 271.03
    1 4 -3 241.89
    1 4 -3 256.4
    1 4 -3 244.13
    1 4 -3 237.33
    -1 -4 3 243.46
    -1 -4 3 254.11
    0 4 -3 116.66
    0 4 -3 113.87
    0 4 -3 109.46
    0 4 -3 113.86
    0 4 -3 115.18
    0 4 -3 92.98
    0 4 -3 111.65
    0 4 -3 108.14
    0 -4 3 103.23
    0 -4 3 103.13
    0 -4 3 95.61
    0 -4 3 93.07
    0 -4 3 102.08
    0 -4 3 101.28
    -1 4 -3 117.2
    -1 4 -3 115.17
    -1 4 -3 109.71
    -1 4 -3 116.15
    -1 4 -3 116.31
    -1 4 -3 113.4
    -1 4 -3 115.68
    -1 4 -3 118.03
    -1 4 -3 114.39
    1 -4 3 108.81
    1 -4 3 118.07
    1 -4 3 114.73
    1 -4 3 110.56
    1 -4 3 117.76
    1 -4 3 112.75
    1 -4 3 112.82
    1 -4 3 111.32
    -2 4 -3 138.61
    -2 4 -3 141.26
    -2 4 -3 145.2
    -2 4 -3 144.34
    -2 4 -3 136.63
    -2 4 -3 146.11
    -2 4 -3 138.17
    -2 4 -3 146.07
    -2 4 -3 136.79
    2 -4 3 141.63
    2 -4 3 142.05
    2 -4 3 142.83
    2 -4 3 140.09
    2 -4 3 137.47
    2 -4 3 143.59
    2 -4 3 139.25
    2 -4 3 140.5
    2 -4 3 145.47
    2 -4 3 138.95
    -3 4 -3 96.94
    -3 4 -3 92.73
    -3 4 -3 98.92
    -3 4 -3 92.17
    -3 4 -3 94.41
    -3 4 -3 94.62
    3 -4 3 99.67
    3 -4 3 93.15
    3 -4 3 99.54
    3 -4 3 96.53
    3 -4 3 99.34
    3 -4 3 99.66
    3 -4 3 97.54
    3 -4 3 99.06
    3 -4 3 97.36
    3 -4 3 100.08
    3 -4 3 96.74
    -4 4 -3 70.23
    -4 4 -3 65.04
    -4 4 -3 58.16
    -4 4 -3 72.2
    -4 4 -3 65.15
    -4 4 -3 68.98
    4 -4 3 69.52
    4 -4 3 69.32
    4 -4 3 71.92
    4 -4 3 67.09
    4 -4 3 62.87
    4 -4 3 69.62
    4 -4 3 64.88
    -5 4 -3 52.02
    -5 4 -3 51.09
    -5 4 -3 51.4
    -5 4 -3 46
    -5 4 -3 46.49
    5 -4 3 51.24
    5 -4 3 52.06
    5 -4 3 52.28
    5 -4 3 52.41
    5 -4 3 53.04
    5 -4 3 49.68
    -6 4 -3 186.32
    -6 4 -3 157.15
    -6 4 -3 189.05
    -6 4 -3 185.91
    6 -4 3 188.35
    6 -4 3 188.12
    6 -4 3 186.23
    6 -4 3 184.86
    6 -4 3 191.13
    -7 4 -3 32.3
    -7 4 -3 32.2
    -7 4 -3 27.89
    -7 4 -3 36.04
    7 -4 3 28.63
    7 -4 3 31.11
    7 -4 3 34.27
    7 -4 3 34.13
    7 -4 3 31.21
    -8 4 -3 14.23
    -8 4 -3 9.89
    -8 4 -3 9.59
    -8 4 -3 11.75
    -8 4 -3 12.07
    8 -4 3 11.16
    8 -4 3 11.29
    8 -4 3 9.52
    8 -4 3 11.11
    8 -4 3 11.74
    -9 4 -3 57.2
    -9 4 -3 53.33
    -9 4 -3 51.92
    9 -4 3 55.46
    9 -4 3 51.32
    9 -4 3 41.89
    9 -4 3 48.55
    -10 4 -3 3.35
    -10 4 -3 2.36
    -10 4 -3 2.54
    10 -4 3 2.89
    10 -4 3 2.9
    10 -4 3 4.42
    -11 4 -3 18.27
    -11 4 -3 23.51
    -11 4 -3 18.81
    11 -4 3 17.3
    11 -4 3 19.8
    -12 4 -3 34.01
    -12 4 -3 36.89
    12 -4 3 37.08
    12 -4 3 33.27
    -13 4 -3 1.49
    12 3 -3 14.27
    12 3 -3 16.85
    12 3 -3 15.29
    -12 -3 3 22.45
    -12 -3 3 18.63
    11 3 -3 -1.09
    11 3 -3 3.49
    11 3 -3 1.83
    -11 -3 3 3.77
    -11 -3 3 -1.9
    -11 -3 3 1.32
    10 3 -3 61.26
    10 3 -3 60.91
    10 3 -3 53.45
    -10 -3 3 51.86
    -10 -3 3 56.41
    -10 -3 3 60.08
    9 3 -3 81.74
    9 3 -3 77.84
    9 3 -3 77.66
    9 3 -3 81.9
    -9 -3 3 80.04
    -9 -3 3 81.02
    -9 -3 3 80.91
    -9 -3 3 83.23
    8 3 -3 33.5
    8 3 -3 33.48
    8 3 -3 33.28
    8 3 -3 33.67
    -8 -3 3 35.3
    -8 -3 3 39.65
    -8 -3 3 36.93
    7 3 -3 103.28
    7 3 -3 102.35
    7 3 -3 104.19
    -7 -3 3 104.33
    -7 -3 3 105.82
    -7 -3 3 110.6
    6 3 -3 14.97
    6 3 -3 14.82
    6 3 -3 15.96
    -6 -3 3 14.06
    -6 -3 3 17.8
    -6 -3 3 15.35
    -6 -3 3 12.92
    5 3 -3 152.17
    5 3 -3 149.94
    5 3 -3 156.43
    5 3 -3 153.18
    -5 -3 3 160.18
    -5 -3 3 149.7
    -5 -3 3 157.6
    -5 -3 3 151.74
    -5 -3 3 159.1
    4 3 -3 124.65
    4 3 -3 122.76
    4 3 -3 129.23
    4 3 -3 121.96
    -4 -3 3 122.33
    -4 -3 3 125.5
    -4 -3 3 131.15
    -4 -3 3 112.74
    -4 -3 3 128.56
    -4 -3 3 125.88
    3 3 -3 13.71
    -3 -3 3 15.17
    2 3 -3 194.51
    2 3 -3 194.83
    2 3 -3 207.68
    2 3 -3 203.22
    2 3 -3 192.37
    2 3 -3 205.81
    -2 -3 3 201.92
    -2 -3 3 197.19
    -2 -3 3 208.59
    -2 -3 3 200.02
    -2 -3 3 191.97
    -2 -3 3 195.55
    -2 -3 3 200.82
    1 3 -3 37.79
    1 3 -3 36.47
    1 3 -3 38.04
    1 3 -3 43.66
    1 3 -3 34.04
    1 3 -3 36.13
    1 3 -3 36.07
    -1 -3 3 34.4
    -1 -3 3 36.41
    -1 -3 3 37.59
    -1 -3 3 42.24
    -1 -3 3 33.79
    -1 -3 3 36.11
    -1 -3 3 31.21
    0 3 -3 89.26
    0 3 -3 101.08
    0 3 -3 90.7
    0 3 -3 87.66
    0 3 -3 107.24
    0 3 -3 91.4
    0 3 -3 89.82
    0 3 -3 93.84
    0 -3 3 88.56
    0 -3 3 82.65
    0 -3 3 80.14
    0 -3 3 94.96
    0 -3 3 88.76
    0 -3 3 87.14
    0 -3 3 88.91
    0 -3 3 86.15
    -1 3 -3 162.72
    -1 3 -3 160.04
    -1 3 -3 169.15
    -1 3 -3 166.84
    -1 3 -3 166.97
    -1 3 -3 168.8
    -1 3 -3 161.93
    -1 3 -3 164.58
    -1 3 -3 168.4
    -1 3 -3 163.55
    1 -3 3 173.92
    1 -3 3 167.52
    1 -3 3 164.62
    1 -3 3 170.91
    1 -3 3 168.09
    1 -3 3 160.17
    1 -3 3 170.04
    1 -3 3 164.61
    1 -3 3 162.99
    -2 3 -3 31.23
    -2 3 -3 28.96
    -2 3 -3 32.23
    -2 3 -3 31.27
    -2 3 -3 29.31
    -2 3 -3 29.76
    -2 3 -3 27.3
    -2 3 -3 32.33
    2 -3 3 32.31
    2 -3 3 30.66
    2 -3 3 34.05
    2 -3 3 29.28
    2 -3 3 31.96
    2 -3 3 29.71
    2 -3 3 30.08
    2 -3 3 28.67
    -3 3 -3 373.16
    -3 3 -3 380.13
    -3 3 -3 396.37
    -3 3 -3 376.13
    -3 3 -3 392.17
    -3 3 -3 376.04
    -3 3 -3 347.41
    -3 3 -3 371.93
    3 -3 3 375.1
    3 -3 3 385.34
    3 -3 3 388.52
    3 -3 3 387.24
    3 -3 3 390.77
    3 -3 3 374.89
    3 -3 3 392.09
    3 -3 3 385.02
    3 -3 3 396.82
    -4 3 -3 289.34
    -4 3 -3 277.18
    -4 3 -3 269.55
    -4 3 -3 304.34
    -4 3 -3 262.42
    -4 3 -3 279.38
    4 -3 3 278.15
    4 -3 3 282.48
    4 -3 3 267.18
    4 -3 3 275.15
    4 -3 3 278.66
    4 -3 3 279.25
    4 -3 3 266.66
    -5 3 -3 1.74
    -5 3 -3 -0.49
    -5 3 -3 0.98
    -5 3 -3 1.08
    -5 3 -3 -1.13
    -5 3 -3 0.51
    5 -3 3 0.46
    5 -3 3 1.49
    5 -3 3 1.6
    5 -3 3 0.74
    5 -3 3 1.94
    5 -3 3 2.43
    5 -3 3 0.72
    -6 3 -3 96.24
    -6 3 -3 95.63
    -6 3 -3 98.44
    -6 3 -3 102.04
    -6 3 -3 94.93
    6 -3 3 97.21
    6 -3 3 102.33
    6 -3 3 93.36
    6 -3 3 99.13
    6 -3 3 101.87
    6 -3 3 98.86
    -7 3 -3 14.13
    -7 3 -3 13.46
    -7 3 -3 10.68
    -7 3 -3 12.88
    -7 3 -3 14.25
    7 -3 3 12.72
    7 -3 3 12.6
    7 -3 3 13.53
    7 -3 3 12.64
    7 -3 3 12.69
    7 -3 3 15.75
    -8 3 -3 4.3
    -8 3 -3 2.91
    -8 3 -3 3.27
    -8 3 -3 2.01
    -8 3 -3 1.12
    8 -3 3 5.36
    8 -3 3 3.07
    8 -3 3 2.32
    8 -3 3 3.93
    8 -3 3 3.61
    8 -3 3 -1.02
    -9 3 -3 38.42
    -9 3 -3 37.86
    -9 3 -3 35.13
    9 -3 3 37.75
    9 -3 3 35.83
    9 -3 3 34.91
    9 -3 3 37.32
    -10 3 -3 3.2
    -10 3 -3 3.26
    -10 3 -3 1.47
    10 -3 3 4.13
    10 -3 3 3.8
    10 -3 3 2.85
    -11 3 -3 36
    -11 3 -3 37.2
    11 -3 3 29.47
    11 -3 3 32.69
    -12 3 -3 71.7
    -12 3 -3 69.98
    12 -3 3 70.62
    12 -3 3 71.06
    12 2 -3 36.3
    12 2 -3 21.52
    12 2 -3 25.87
    -12 -2 3 24.52
    -12 -2 3 24.4
    -12 -2 3 33.32
    11 2 -3 4.45
    11 2 -3 4.85
    11 2 -3 8.99
    -11 -2 3 0.92
    -11 -2 3 2.01
    -11 -2 3 2.08
    10 2 -3 67.14
    10 2 -3 76.07
    10 2 -3 73.26
    -10 -2 3 67.48
    -10 -2 3 69.24
    -10 -2 3 73.31
    9 2 -3 31.5
    9 2 -3 36.4
    9 2 -3 34.63
    9 2 -3 32.67
    -9 -2 3 34.45
    -9 -2 3 31.56
    -9 -2 3 33.5
    -9 -2 3 34.09
    8 2 -3 39.91
    8 2 -3 43.22
    8 2 -3 42.59
    -8 -2 3 40.8
    -8 -2 3 34.28
    -8 -2 3 42.05
    -8 -2 3 39.29
    7 2 -3 103.13
    7 2 -3 111.73
    7 2 -3 101.64
    7 2 -3 94.05
    -7 -2 3 103.5
    -7 -2 3 104.03
    -7 -2 3 98.63
    -7 -2 3 103.75
    6 2 -3 22.01
    6 2 -3 22.77
    6 2 -3 19.55
    6 2 -3 20.66
    6 2 -3 20.33
    6 2 -3 21.93
    -6 -2 3 21.38
    -6 -2 3 20.97
    -6 -2 3 21.36
    -6 -2 3 23.21
    -6 -2 3 23.93
    5 2 -3 49.47
    5 2 -3 47.06
    5 2 -3 50.68
    5 2 -3 49.83
    5 2 -3 51.13
    5 2 -3 47.95
    -5 -2 3 49.89
    -5 -2 3 43.74
    -5 -2 3 48.55
    -5 -2 3 48.74
    -5 -2 3 48.69
    4 2 -3 271.18
    4 2 -3 260.55
    4 2 -3 281
    4 2 -3 273.98
    4 2 -3 271.5
    4 2 -3 280.06
    -4 -2 3 262.43
    -4 -2 3 276.21
    -4 -2 3 264.12
    -4 -2 3 288.51
    -4 -2 3 278.11
    3 2 -3 45.1
    3 2 -3 47.56
    3 2 -3 47.13
    3 2 -3 43.96
    3 2 -3 40.67
    3 2 -3 44.35
    3 2 -3 45.42
    -3 -2 3 48.27
    -3 -2 3 42.27
    -3 -2 3 43.68
    -3 -2 3 45.87
    -3 -2 3 44.67
    -3 -2 3 45.77
    -3 -2 3 48.84
    -3 -2 3 39.56
    -2 -2 3 1.75
    -2 -2 3 2.15
    -2 -2 3 0.8
    -2 -2 3 3.07
    0 2 -3 35.11
    0 2 -3 35.09
    0 2 -3 35.13
    0 2 -3 32.44
    0 2 -3 34.18
    0 2 -3 34.22
    0 2 -3 38.75
    0 2 -3 36.03
    0 -2 3 32.45
    0 -2 3 35.59
    0 -2 3 33.55
    0 -2 3 33.95
    0 -2 3 32.55
    0 -2 3 38.32
    0 -2 3 37.68
    0 -2 3 34.3
    0 -2 3 35.15
    -1 2 -3 143.56
    -1 2 -3 150.03
    -1 2 -3 145.17
    -1 2 -3 136.42
    -1 2 -3 137.97
    -1 2 -3 147.46
    -1 2 -3 146.39
    1 -2 3 140.26
    1 -2 3 145.36
    1 -2 3 144.37
    1 -2 3 145.07
    1 -2 3 144.88
    1 -2 3 145.51
    1 -2 3 149.4
    1 -2 3 142.75
    -2 2 -3 73.97
    -2 2 -3 72.45
    -2 2 -3 71.9
    -2 2 -3 77.18
    -2 2 -3 70.24
    -2 2 -3 75.55
    -2 2 -3 68.7
    -2 2 -3 68.65
    2 -2 3 75.51
    2 -2 3 75.22
    2 -2 3 71.92
    2 -2 3 74.58
    2 -2 3 71.38
    2 -2 3 77.88
    2 -2 3 69.83
    2 -2 3 70.7
    -3 2 -3 129.26
    -3 2 -3 138.92
    -3 2 -3 131.58
    -3 2 -3 136.36
    -3 2 -3 135.21
    -3 2 -3 133.06
    -3 2 -3 133.84
    -3 2 -3 136.15
    3 -2 3 134.88
    3 -2 3 136.37
    3 -2 3 130.32
    3 -2 3 127.22
    3 -2 3 129.16
    3 -2 3 136.11
    3 -2 3 138.19
    3 -2 3 132.22
    3 -2 3 129.81
    3 -2 3 127.29
    -4 2 -3 240.68
    -4 2 -3 236.89
    -4 2 -3 226.79
    -4 2 -3 230.7
    -4 2 -3 231.26
    -4 2 -3 232.06
    4 -2 3 232.87
    4 -2 3 228.76
    4 -2 3 225.66
    4 -2 3 237.65
    4 -2 3 226.06
    4 -2 3 230.94
    4 -2 3 234.93
    4 -2 3 233.82
    -5 2 -3 3.12
    -5 2 -3 2.36
    -5 2 -3 3.41
    -5 2 -3 1.82
    -5 2 -3 4.01
    -5 2 -3 2.06
    5 -2 3 2.76
    5 -2 3 2.61
    5 -2 3 2.54
    5 -2 3 2.2
    5 -2 3 2.63
    5 -2 3 2.28
    5 -2 3 2.23
    5 -2 3 2.53
    -6 2 -3 53.99
    -6 2 -3 49.57
    -6 2 -3 51.11
    -6 2 -3 46.84
    -6 2 -3 53.53
    -6 2 -3 51.44
    6 -2 3 45.75
    6 -2 3 47.8
    6 -2 3 52.04
    6 -2 3 42.81
    6 -2 3 51.7
    6 -2 3 52.94
    6 -2 3 54.04
    -7 2 -3 34.63
    -7 2 -3 37.18
    -7 2 -3 38.75
    -7 2 -3 35.79
    -7 2 -3 39.9
    7 -2 3 35.26
    7 -2 3 37.05
    7 -2 3 35.57
    7 -2 3 32.99
    7 -2 3 37.23
    7 -2 3 39.91
    -8 2 -3 7.1
    -8 2 -3 7.02
    -8 2 -3 8.49
    -8 2 -3 5.39
    -8 2 -3 7.53
    8 -2 3 7.47
    8 -2 3 5.69
    8 -2 3 9.29
    8 -2 3 6.19
    8 -2 3 7.43
    8 -2 3 6.39
    8 -2 3 8.46
    -9 2 -3 69.02
    -9 2 -3 70.9
    -9 2 -3 70.34
    9 -2 3 69.51
    9 -2 3 72.35
    9 -2 3 73.16
    -10 2 -3 19.78
    -10 2 -3 20.5
    -10 2 -3 16.7
    10 -2 3 17.41
    10 -2 3 14.77
    10 -2 3 15.77
    -11 2 -3 6
    -11 2 -3 0.21
    11 -2 3 3.98
    11 -2 3 6.56
    11 -2 3 6.37
    -12 2 -3 29.84
    -12 2 -3 30.69
    12 -2 3 28.26
    12 -2 3 25.76
    12 1 -3 35.94
    12 1 -3 40.38
    12 1 -3 37.09
    -12 -1 3 46.42
    -12 -1 3 37.08
    -12 -1 3 40.27
    11 1 -3 19.75
    11 1 -3 23.23
    11 1 -3 24.7
    -11 -1 3 25.31
    -11 -1 3 25.8
    -11 -1 3 26.67
    10 1 -3 56.5
    10 1 -3 55.32
    10 1 -3 51.91
    -10 -1 3 56.15
    -10 -1 3 49.64
    -10 -1 3 53.71
    9 1 -3 48.41
    9 1 -3 52.74
    9 1 -3 54.01
    -9 -1 3 48.64
    -9 -1 3 46.8
    -9 -1 3 51.22
    -9 -1 3 49.45
    8 1 -3 1.45
    8 1 -3 2.52
    8 1 -3 2.39
    8 1 -3 2.08
    -8 -1 3 -0.97
    -8 -1 3 2.34
    -8 -1 3 1.3
    -8 -1 3 2.75
    -8 -1 3 1.65
    7 1 -3 133
    7 1 -3 129.41
    7 1 -3 134.97
    7 1 -3 126.66
    7 1 -3 132.96
    7 1 -3 125.64
    -7 -1 3 126.59
    -7 -1 3 134.4
    -7 -1 3 129.99
    -7 -1 3 133.05
    -7 -1 3 134.87
    6 1 -3 70.89
    6 1 -3 67.4
    6 1 -3 76.25
    6 1 -3 75.12
    6 1 -3 76.05
    6 1 -3 69.28
    -6 -1 3 75.62
    -6 -1 3 70.42
    -6 -1 3 71.24
    -6 -1 3 72.86
    -6 -1 3 68.87
    5 1 -3 51.96
    5 1 -3 47.8
    5 1 -3 51.48
    5 1 -3 49.8
    5 1 -3 49.67
    5 1 -3 52.19
    -5 -1 3 45.69
    -5 -1 3 48.62
    -5 -1 3 48.54
    -5 -1 3 52.04
    -5 -1 3 47.38
    4 1 -3 25.07
    4 1 -3 27.69
    4 1 -3 27.85
    4 1 -3 31.38
    4 1 -3 30.2
    4 1 -3 27.54
    4 1 -3 26.84
    4 1 -3 31.06
    4 1 -3 27.44
    4 1 -3 26.4
    -4 -1 3 28.81
    -4 -1 3 27.11
    -4 -1 3 27.45
    -4 -1 3 25.87
    -4 -1 3 28.42
    -4 -1 3 27.09
    -4 -1 3 26.17
    3 1 -3 7.95
    3 1 -3 7.97
    3 1 -3 10.38
    3 1 -3 8.29
    3 1 -3 10.69
    3 1 -3 10.57
    3 1 -3 7.59
    3 1 -3 8.66
    -3 -1 3 7.75
    -3 -1 3 8
    -3 -1 3 8.37
    -3 -1 3 9.9
    -3 -1 3 11.09
    -3 -1 3 7.76
    -3 -1 3 7.65
    2 1 -3 4.78
    2 1 -3 5.64
    2 1 -3 3.68
    2 1 -3 3.99
    2 1 -3 5.21
    -2 -1 3 4.71
    -2 -1 3 6.28
    -2 -1 3 4.7
    -2 -1 3 6.45
    -2 -1 3 4.35
    -2 -1 3 3.07
    -2 -1 3 1.87
    1 1 -3 36.96
    1 1 -3 37.68
    1 1 -3 36.41
    1 1 -3 40.22
    1 1 -3 38.59
    1 1 -3 37.6
    1 1 -3 37.51
    1 1 -3 38.13
    1 1 -3 36.45
    -1 -1 3 39.03
    -1 -1 3 38.7
    -1 -1 3 37.98
    -1 -1 3 37.26
    -1 -1 3 36.74
    -1 -1 3 37.86
    -1 -1 3 40.74
    -1 -1 3 36.3
    0 1 -3 5.73
    0 -1 3 4.8
    -1 1 -3 441.51
    -1 1 -3 456.75
    -1 1 -3 456.54
    -1 1 -3 448.11
    -1 1 -3 438.94
    -1 1 -3 455.58
    -1 1 -3 438.75
    -1 1 -3 445.57
    1 -1 3 440.98
    1 -1 3 456.5
    1 -1 3 439.28
    1 -1 3 446.84
    1 -1 3 445.29
    1 -1 3 439.91
    1 -1 3 429.85
    1 -1 3 450.95
    -2 1 -3 69.99
    -2 1 -3 71.29
    -2 1 -3 67.92
    -2 1 -3 70.83
    -2 1 -3 71.82
    -2 1 -3 72.81
    -2 1 -3 71.88
    -2 1 -3 71.59
    -2 1 -3 70.14
    2 -1 3 70.49
    2 -1 3 69.54
    2 -1 3 67.52
    2 -1 3 69.47
    2 -1 3 72.87
    2 -1 3 64.91
    2 -1 3 69.93
    2 -1 3 65.66
    -3 1 -3 8.51
    -3 1 -3 11.08
    -3 1 -3 8.73
    -3 1 -3 7.6
    -3 1 -3 9.31
    -3 1 -3 9.28
    -3 1 -3 9.28
    -3 1 -3 8.81
    3 -1 3 8.87
    3 -1 3 8.79
    3 -1 3 8.23
    3 -1 3 8.96
    3 -1 3 5.85
    3 -1 3 5.52
    3 -1 3 9.2
    3 -1 3 10.98
    3 -1 3 10.55
    -4 1 -3 42.17
    -4 1 -3 40.65
    -4 1 -3 41.08
    -4 1 -3 40.91
    -4 1 -3 39.18
    -4 1 -3 44.84
    -4 1 -3 35.9
    4 -1 3 39.9
    4 -1 3 34.18
    4 -1 3 40.61
    4 -1 3 38.14
    4 -1 3 39.55
    4 -1 3 33.46
    4 -1 3 39.24
    4 -1 3 41.44
    4 -1 3 42.55
    -5 1 -3 0.63
    -5 1 -3 1.07
    -5 1 -3 2.11
    -5 1 -3 0.91
    -5 1 -3 1.4
    -5 1 -3 1.79
    5 -1 3 1.77
    5 -1 3 2.42
    5 -1 3 -0.77
    5 -1 3 0.58
    5 -1 3 1.37
    5 -1 3 0.09
    5 -1 3 1.66
    -6 1 -3 19.77
    -6 1 -3 19.64
    -6 1 -3 17.66
    -6 1 -3 17.31
    -6 1 -3 19.25
    -6 1 -3 20.58
    6 -1 3 21.77
    6 -1 3 17.18
    6 -1 3 17.68
    6 -1 3 16.58
    6 -1 3 19.67
    6 -1 3 13.69
    6 -1 3 20.81
    -7 1 -3 54.35
    -7 1 -3 48.16
    -7 1 -3 49.74
    -7 1 -3 51.55
    -7 1 -3 51.36
    7 -1 3 51.79
    7 -1 3 51.33
    7 -1 3 49.38
    7 -1 3 52.1
    7 -1 3 49.74
    7 -1 3 48.19
    7 -1 3 50.09
    -8 1 -3 2.16
    -8 1 -3 4.46
    -8 1 -3 4.49
    -8 1 -3 5.33
    8 -1 3 5
    8 -1 3 6.13
    8 -1 3 4.51
    8 -1 3 2.98
    8 -1 3 6
    -9 1 -3 68.15
    -9 1 -3 74.67
    -9 1 -3 71.36
    9 -1 3 71.77
    9 -1 3 70.55
    9 -1 3 71.41
    -10 1 -3 75.85
    -10 1 -3 79.64
    10 -1 3 80.06
    10 -1 3 77.84
    10 -1 3 82.01
    -11 1 -3 1.05
    -11 1 -3 1.97
    11 -1 3 -0.74
    11 -1 3 -1.63
    11 -1 3 5.91
    -12 1 -3 20.7
    -12 1 -3 21.42
    12 -1 3 11.75
    12 -1 3 20.95
    13 0 -3 6.18
    13 0 -3 -1.02
    13 0 -3 1.8
    -13 0 3 4.81
    -13 0 3 -4.14
    -13 0 3 3.43
    12 0 -3 9.71
    12 0 -3 15.92
    12 0 -3 12.38
    -12 0 3 8.93
    -12 0 3 16.16
    -12 0 3 6.49
    11 0 -3 7.91
    11 0 -3 9.96
    11 0 -3 8.72
    -11 0 3 7.83
    -11 0 3 11.2
    10 0 -3 19.46
    10 0 -3 17.05
    10 0 -3 19.97
    -10 0 3 18.19
    -10 0 3 17.72
    -10 0 3 20.28
    9 0 -3 71.39
    9 0 -3 57.79
    9 0 -3 63.77
    -9 0 3 70.42
    -9 0 3 66.2
    -9 0 3 66.87
    8 0 -3 -0.28
    8 0 -3 0.36
    8 0 -3 0.22
    8 0 -3 -0.4
    8 0 -3 0.71
    8 0 -3 -0.43
    -8 0 3 -0.34
    -8 0 3 0.21
    -8 0 3 0.72
    -8 0 3 -0.11
    -8 0 3 0.72
    7 0 -3 133.4
    7 0 -3 129.04
    7 0 -3 130.15
    7 0 -3 135.07
    7 0 -3 130.06
    7 0 -3 139.38
    -7 0 3 137.75
    -7 0 3 127.9
    -7 0 3 132.92
    -7 0 3 136.01
    -7 0 3 131.57
    6 0 -3 210.98
    6 0 -3 212.28
    6 0 -3 214.2
    6 0 -3 220.26
    6 0 -3 216.41
    6 0 -3 212.97
    -6 0 3 213.86
    -6 0 3 211.4
    -6 0 3 214.72
    -6 0 3 221.59
    -6 0 3 213.34
    5 0 -3 1.77
    5 0 -3 1.87
    5 0 -3 2.58
    5 0 -3 2.38
    5 0 -3 1.74
    5 0 -3 1.56
    5 0 -3 1.99
    -5 0 3 1.1
    -5 0 3 2.41
    -5 0 3 1.77
    -5 0 3 1.79
    -5 0 3 1.88
    -5 0 3 1.25
    4 0 -3 133.77
    4 0 -3 135.28
    4 0 -3 124.82
    4 0 -3 127.18
    4 0 -3 132.26
    4 0 -3 132.01
    4 0 -3 133.33
    4 0 -3 130.16
    4 0 -3 130.5
    4 0 -3 126.77
    -4 0 3 129.91
    -4 0 3 132.04
    -4 0 3 131.74
    -4 0 3 139.25
    -4 0 3 133.62
    -4 0 3 130.68
    -4 0 3 137.42
    -4 0 3 130.93
    3 0 -3 85.51
    3 0 -3 86.44
    3 0 -3 85.29
    3 0 -3 89.67
    3 0 -3 86.41
    3 0 -3 87.25
    3 0 -3 91.62
    3 0 -3 88.01
    3 0 -3 93.69
    3 0 -3 84.59
    -3 0 3 91.05
    -3 0 3 90.35
    -3 0 3 87.91
    -3 0 3 85.51
    -3 0 3 88.4
    -3 0 3 85.53
    -3 0 3 91.06
    -3 0 3 89.79
    -3 0 3 89.38
    2 0 -3 -1.08
    2 0 -3 0.65
    2 0 -3 0.52
    2 0 -3 1.01
    2 0 -3 1.52
    2 0 -3 1.55
    2 0 -3 0.13
    2 0 -3 1.13
    2 0 -3 0.96
    -2 0 3 0.51
    -2 0 3 0.04
    -2 0 3 -0.02
    -2 0 3 1.3
    -2 0 3 0.66
    -2 0 3 0.54
    -2 0 3 0.4
    -2 0 3 -0.57
    -2 0 3 1.25
    1 0 -3 21.93
    1 0 -3 22.34
    1 0 -3 19.43
    1 0 -3 21.03
    1 0 -3 21.98
    1 0 -3 16.82
    -1 0 3 22.05
    -1 0 3 24.16
    -1 0 3 20.17
    -1 0 3 21.88
    -1 0 3 20.67
    0 0 -3 19.54
    0 0 -3 15.04
    0 0 -3 13.78
    0 0 -3 15.25
    0 0 3 16.88
    0 0 3 14.34
    0 0 3 16.38
    0 0 3 16.72
    -1 0 -3 73.38
    -1 0 -3 72.4
    -1 0 -3 72.57
    -1 0 -3 69.86
    -1 0 -3 70.13
    -1 0 -3 70.26
    -1 0 -3 73.64
    1 0 3 72.28
    1 0 3 71.07
    1 0 3 74.3
    1 0 3 73.68
    1 0 3 70.1
    1 0 3 73.4
    -2 0 -3 97.16
    -2 0 -3 89.35
    -2 0 -3 99.64
    -2 0 -3 90.64
    -2 0 -3 90.8
    -2 0 -3 94.88
    -2 0 -3 98.29
    2 0 3 96.79
    2 0 3 92.94
    2 0 3 94.73
    2 0 3 96.7
    2 0 3 99.19
    2 0 3 96.48
    2 0 3 94.77
    -3 0 -3 42.98
    -3 0 -3 37.41
    -3 0 -3 38.83
    -3 0 -3 39.39
    -3 0 -3 37.08
    -3 0 -3 38.65
    -3 0 -3 39.49
    3 0 3 36.64
    3 0 3 40.97
    3 0 3 35.22
    3 0 3 37.74
    3 0 3 38.99
    3 0 3 38.13
    3 0 3 36.27
    3 0 3 38.28
    -4 0 -3 39.33
    -4 0 -3 41.79
    -4 0 -3 44.27
    -4 0 -3 42.04
    -4 0 -3 41.95
    4 0 3 43.05
    4 0 3 42.54
    4 0 3 38.19
    4 0 3 42.1
    4 0 3 42.13
    4 0 3 43.7
    4 0 3 43.05
    -5 0 -3 5.87
    -5 0 -3 5.03
    -5 0 -3 7.11
    -5 0 -3 4.18
    -5 0 -3 6.91
    5 0 3 6.16
    5 0 3 4.89
    5 0 3 5.91
    5 0 3 6.01
    5 0 3 5.89
    5 0 3 4.55
    -6 0 -3 64.63
    -6 0 -3 68.69
    -6 0 -3 65.05
    -6 0 -3 65.32
    -6 0 -3 67.41
    6 0 3 68.76
    6 0 3 65.19
    6 0 3 65.64
    6 0 3 64.89
    6 0 3 68.88
    -7 0 -3 147.34
    -7 0 -3 155.63
    -7 0 -3 158.41
    -7 0 -3 154.84
    -7 0 -3 146.11
    7 0 3 151.04
    7 0 3 151.65
    7 0 3 153.08
    7 0 3 160.82
    7 0 3 159.2
    -8 0 -3 23.98
    -8 0 -3 23.52
    -8 0 -3 27.57
    -8 0 -3 24.65
    8 0 3 23.01
    8 0 3 19.03
    8 0 3 24.93
    8 0 3 23.86
    -9 0 -3 8.94
    -9 0 -3 8.04
    -9 0 -3 10.15
    9 0 3 11.72
    9 0 3 11.15
    9 0 3 8.25
    -10 0 -3 57.31
    -10 0 -3 42.36
    10 0 3 42.24
    10 0 3 54.45
    10 0 3 48.96
    -11 0 -3 0.12
    -11 0 -3 -0.75
    11 0 3 -1.58
    11 0 3 -1.25
    11 0 3 -0.93
    -12 0 -3 19.2
    -12 0 -3 18.84
    12 0 3 22.86
    12 0 3 17.27
    13 -1 -3 -1.22
    13 -1 -3 1.37
    13 -1 -3 1.67
    -13 1 3 1.03
    -13 1 3 0.72
    -13 1 3 2.4
    12 -1 -3 14.92
    12 -1 -3 14.92
    12 -1 -3 14.83
    -12 1 3 13.99
    -12 1 3 20.56
    -12 1 3 18.94
    11 -1 -3 21.47
    11 -1 -3 29.65
    11 -1 -3 23.57
    -11 1 3 21.42
    -11 1 3 19.28
    10 -1 -3 5.6
    10 -1 -3 7.02
    10 -1 -3 8.65
    -10 1 3 3.77
    -10 1 3 3.95
    -10 1 3 3.37
    9 -1 -3 93.33
    9 -1 -3 95.77
    9 -1 -3 95.73
    9 -1 -3 105.44
    -9 1 3 97.1
    -9 1 3 96.62
    -9 1 3 100.25
    8 -1 -3 53.25
    8 -1 -3 50.91
    8 -1 -3 57.23
    8 -1 -3 56.01
    8 -1 -3 53.62
    -8 1 3 55.13
    -8 1 3 54.28
    -8 1 3 54.49
    -8 1 3 55.61
    -8 1 3 50.06
    7 -1 -3 4.12
    7 -1 -3 1.66
    7 -1 -3 0.92
    7 -1 -3 0.85
    7 -1 -3 2.4
    7 -1 -3 1.3
    -7 1 3 1.34
    -7 1 3 1.55
    -7 1 3 0.64
    -7 1 3 0.18
    -7 1 3 -1.04
    6 -1 -3 39.46
    6 -1 -3 40.59
    6 -1 -3 39.42
    6 -1 -3 41.98
    6 -1 -3 39.95
    6 -1 -3 41.73
    -6 1 3 40.47
    -6 1 3 36.64
    -6 1 3 38.93
    -6 1 3 34.94
    -6 1 3 37.97
    5 -1 -3 9.51
    5 -1 -3 9.03
    5 -1 -3 10.63
    5 -1 -3 8.24
    5 -1 -3 9.01
    5 -1 -3 10.44
    5 -1 -3 9.35
    -5 1 3 9.78
    -5 1 3 9.48
    -5 1 3 8.98
    -5 1 3 12.07
    -5 1 3 8.45
    -5 1 3 10.29
    4 -1 -3 2.7
    4 -1 -3 0.88
    4 -1 -3 0.62
    4 -1 -3 1.69
    4 -1 -3 0.76
    4 -1 -3 1.84
    4 -1 -3 1.59
    4 -1 -3 2.66
    4 -1 -3 0.46
    4 -1 -3 1.91
    4 -1 -3 2.02
    -4 1 3 2.11
    -4 1 3 -0.3
    -4 1 3 1.56
    -4 1 3 2.04
    -4 1 3 1.33
    -4 1 3 3.57
    -4 1 3 1.49
    -4 1 3 3.1
    -4 1 3 0.14
    3 -1 -3 1.7
    3 -1 -3 1.23
    3 -1 -3 1.75
    3 -1 -3 2.46
    3 -1 -3 1.41
    3 -1 -3 1.33
    3 -1 -3 2.61
    3 -1 -3 2.04
    3 -1 -3 1.82
    3 -1 -3 1.72
    3 -1 -3 2.13
    -3 1 3 0.7
    -3 1 3 1.15
    -3 1 3 3.23
    -3 1 3 2.49
    -3 1 3 1.29
    -3 1 3 0.51
    -3 1 3 0.23
    -3 1 3 1.94
    2 -1 -3 325.04
    2 -1 -3 330.92
    2 -1 -3 328.77
    2 -1 -3 327.23
    2 -1 -3 341.5
    2 -1 -3 335.5
    2 -1 -3 327.62
    2 -1 -3 340.44
    -2 1 3 327.19
    -2 1 3 336.04
    -2 1 3 334.23
    -2 1 3 344.99
    -2 1 3 329.01
    -2 1 3 322.28
    -2 1 3 329.72
    1 -1 -3 496.98
    1 -1 -3 475.83
    1 -1 -3 491.7
    1 -1 -3 492.85
    1 -1 -3 503.2
    1 -1 -3 490.52
    1 -1 -3 488.63
    1 -1 -3 478.61
    -1 1 3 509.22
    -1 1 3 485.86
    -1 1 3 478.49
    -1 1 3 491.04
    -1 1 3 490.3
    -1 1 3 502.1
    -1 1 3 501.55
    -1 1 3 484.04
    0 -1 -3 124.82
    0 -1 -3 136.16
    0 -1 -3 128.65
    0 -1 -3 126.91
    0 -1 -3 126.83
    0 -1 -3 132.99
    0 -1 -3 129.14
    0 1 3 127.46
    0 1 3 132
    0 1 3 130.01
    0 1 3 126.21
    0 1 3 129.65
    0 1 3 130.34
    0 1 3 130.08
    -1 -1 -3 17.07
    -1 -1 -3 17.48
    -1 -1 -3 15.69
    -1 -1 -3 17.26
    -1 -1 -3 17.55
    -1 -1 -3 16.74
    -1 -1 -3 18.91
    1 1 3 17.25
    1 1 3 17.94
    1 1 3 17.95
    1 1 3 15.37
    1 1 3 17.87
    1 1 3 17.31
    1 1 3 17.42
    -2 -1 -3 511.44
    -2 -1 -3 513.87
    -2 -1 -3 517.1
    -2 -1 -3 530.01
    -2 -1 -3 498.84
    -2 -1 -3 510.14
    -2 -1 -3 510.48
    2 1 3 493.24
    2 1 3 518.04
    2 1 3 500.75
    2 1 3 511.61
    2 1 3 536
    2 1 3 499.09
    2 1 3 512.88
    2 1 3 505.74
    -3 -1 -3 62.7
    -3 -1 -3 63.92
    -3 -1 -3 57.29
    -3 -1 -3 66.92
    -3 -1 -3 60.59
    -3 -1 -3 66.03
    -3 -1 -3 59.58
    3 1 3 56.93
    3 1 3 61.74
    3 1 3 61.01
    3 1 3 58.76
    3 1 3 64.02
    3 1 3 59.96
    3 1 3 60.01
    3 1 3 64.59
    -4 -1 -3 244.32
    -4 -1 -3 232.65
    -4 -1 -3 243.52
    -4 -1 -3 238.66
    4 1 3 237.03
    4 1 3 238.31
    4 1 3 235.06
    4 1 3 245.82
    4 1 3 226.28
    4 1 3 232.95
    -5 -1 -3 100.57
    -5 -1 -3 101.55
    -5 -1 -3 94.5
    -5 -1 -3 98.26
    -5 -1 -3 94.25
    5 1 3 98.32
    5 1 3 101.4
    5 1 3 92.74
    5 1 3 99.15
    5 1 3 92.56
    -6 -1 -3 45.26
    -6 -1 -3 46.66
    -6 -1 -3 43.57
    -6 -1 -3 45.2
    6 1 3 40.31
    6 1 3 41.77
    6 1 3 39.61
    6 1 3 43.94
    6 1 3 42.99
    -7 -1 -3 135.43
    -7 -1 -3 138.88
    -7 -1 -3 135.93
    7 1 3 133.53
    7 1 3 137.53
    7 1 3 139.66
    7 1 3 136.88
    7 1 3 130.77
    -8 -1 -3 30.58
    -8 -1 -3 30.46
    -8 -1 -3 35.86
    -8 -1 -3 31.63
    8 1 3 36
    8 1 3 33.46
    8 1 3 35.85
    8 1 3 30.46
    -9 -1 -3 3.52
    -9 -1 -3 0.79
    9 1 3 5.68
    9 1 3 0.52
    9 1 3 2.32
    -10 -1 -3 30.66
    -10 -1 -3 39.88
    10 1 3 38.02
    10 1 3 36.92
    10 1 3 28.47
    -11 -1 -3 1.71
    -11 -1 -3 -1.2
    11 1 3 -0.56
    11 1 3 0.27
    11 1 3 1.99
    -12 -1 -3 23.58
    -12 -1 -3 22.39
    12 1 3 23.79
    12 1 3 18.15
    13 -2 -3 8.68
    13 -2 -3 9.29
    13 -2 -3 10.33
    -13 2 3 10.11
    -13 2 3 6.6
    -13 2 3 7.97
    12 -2 -3 23.01
    12 -2 -3 21.38
    12 -2 -3 31.3
    -12 2 3 20.83
    -12 2 3 26.23
    -12 2 3 28.68
    11 -2 -3 45.73
    11 -2 -3 49.27
    11 -2 -3 54.67
    -11 2 3 46.15
    -11 2 3 44.38
    -11 2 3 42.68
    10 -2 -3 2.03
    10 -2 -3 5.86
    10 -2 -3 3.99
    -10 2 3 4.95
    -10 2 3 6.41
    9 -2 -3 104.22
    9 -2 -3 97.22
    9 -2 -3 99.84
    9 -2 -3 102.94
    -9 2 3 95.11
    -9 2 3 94.15
    -9 2 3 102.54
    8 -2 -3 106.24
    8 -2 -3 107.06
    8 -2 -3 107.84
    8 -2 -3 110.09
    8 -2 -3 104.27
    -8 2 3 99.67
    -8 2 3 107.33
    -8 2 3 111.83
    -8 2 3 102.36
    7 -2 -3 38.31
    7 -2 -3 37.05
    7 -2 -3 36.96
    7 -2 -3 39.73
    7 -2 -3 36.29
    -7 2 3 34.25
    -7 2 3 34.57
    -7 2 3 35.77
    6 -2 -3 70.52
    6 -2 -3 69.49
    6 -2 -3 69.56
    6 -2 -3 65.75
    6 -2 -3 69.75
    6 -2 -3 68.75
    -6 2 3 65.03
    -6 2 3 65.19
    -6 2 3 67.79
    -6 2 3 72.52
    5 -2 -3 9.94
    5 -2 -3 8.92
    5 -2 -3 7.35
    5 -2 -3 8.59
    5 -2 -3 7.78
    5 -2 -3 7.86
    5 -2 -3 8.52
    5 -2 -3 8.33
    -5 2 3 7.9
    -5 2 3 8.79
    -5 2 3 7.07
    -5 2 3 5.52
    -5 2 3 7.34
    -5 2 3 8.31
    4 -2 -3 75.6
    4 -2 -3 79.58
    4 -2 -3 72.93
    4 -2 -3 81.43
    4 -2 -3 76.75
    4 -2 -3 83.52
    4 -2 -3 74.85
    4 -2 -3 75.39
    4 -2 -3 81.49
    4 -2 -3 72.59
    4 -2 -3 76.37
    -4 2 3 74.96
    -4 2 3 74.28
    -4 2 3 73.29
    -4 2 3 76.52
    -4 2 3 79.28
    -4 2 3 77.5
    -4 2 3 75.66
    3 -2 -3 247.6
    3 -2 -3 251.69
    3 -2 -3 253.3
    3 -2 -3 251.39
    3 -2 -3 242.54
    3 -2 -3 254.41
    3 -2 -3 248.44
    3 -2 -3 241.98
    3 -2 -3 254.19
    -3 2 3 247.69
    -3 2 3 242.36
    -3 2 3 241.06
    -3 2 3 253.5
    -3 2 3 245.98
    -3 2 3 239.97
    -3 2 3 248.34
    2 -2 -3 2.15
    2 -2 -3 0.92
    2 -2 -3 2.33
    2 -2 -3 1.95
    2 -2 -3 2.09
    2 -2 -3 1.28
    2 -2 -3 1.05
    2 -2 -3 2.13
    2 -2 -3 1.65
    2 -2 -3 2.81
    -2 2 3 2.8
    -2 2 3 0.95
    -2 2 3 2.07
    -2 2 3 2.26
    -2 2 3 1.21
    -2 2 3 2.06
    1 -2 -3 106.01
    1 -2 -3 107.47
    1 -2 -3 108.13
    1 -2 -3 111.28
    1 -2 -3 107.17
    1 -2 -3 113.89
    1 -2 -3 112.9
    1 -2 -3 111.61
    -1 2 3 108.73
    -1 2 3 114.54
    -1 2 3 116.44
    -1 2 3 114.5
    -1 2 3 115.3
    -1 2 3 111.26
    -1 2 3 109.21
    -1 2 3 104.83
    -1 2 3 103.22
    0 -2 -3 147.32
    0 -2 -3 139.86
    0 -2 -3 147.99
    0 -2 -3 142.14
    0 -2 -3 137.6
    0 -2 -3 139.11
    0 -2 -3 144
    0 2 3 144.8
    0 2 3 151.27
    0 2 3 145.95
    0 2 3 143.76
    0 2 3 147.04
    0 2 3 145.91
    0 2 3 142.21
    0 2 3 149.18
    -1 -2 -3 64.86
    -1 -2 -3 66.39
    -1 -2 -3 66.47
    -1 -2 -3 66.25
    -1 -2 -3 65.62
    -1 -2 -3 65.2
    -1 -2 -3 64.02
    1 2 3 67.96
    1 2 3 66.48
    1 2 3 65.81
    1 2 3 62.87
    1 2 3 66.69
    1 2 3 60.68
    1 2 3 68.52
    1 2 3 66.89
    -2 -2 -3 118.79
    -2 -2 -3 114.14
    -2 -2 -3 117.6
    -2 -2 -3 110.09
    -2 -2 -3 114.88
    -2 -2 -3 114.87
    -2 -2 -3 116.42
    2 2 3 120.28
    2 2 3 112.93
    2 2 3 113.26
    2 2 3 113.68
    2 2 3 116.12
    2 2 3 113.45
    2 2 3 118.52
    2 2 3 115.53
    -3 -2 -3 1.11
    -3 -2 -3 2.1
    -3 -2 -3 0.92
    -3 -2 -3 1.66
    -3 -2 -3 1.55
    -3 -2 -3 -1.37
    3 2 3 0.65
    3 2 3 2.01
    3 2 3 1.08
    3 2 3 -0.33
    3 2 3 -0.5
    3 2 3 1.42
    3 2 3 1.05
    -4 -2 -3 162.48
    -4 -2 -3 158.02
    -4 -2 -3 154.11
    -4 -2 -3 161.22
    -4 -2 -3 150
    4 2 3 149.88
    4 2 3 147.62
    4 2 3 159.27
    4 2 3 153.76
    4 2 3 153.06
    4 2 3 155.27
    -5 -2 -3 185.3
    -5 -2 -3 184.05
    -5 -2 -3 176.45
    5 2 3 187.17
    5 2 3 178.39
    5 2 3 183.23
    5 2 3 174.4
    5 2 3 190.7
    -6 -2 -3 12.81
    -6 -2 -3 16.79
    -6 -2 -3 17.99
    6 2 3 13.21
    6 2 3 20.78
    6 2 3 16.53
    6 2 3 16.66
    -7 -2 -3 35.22
    -7 -2 -3 35.43
    -7 -2 -3 38.85
    7 2 3 35.51
    7 2 3 37.79
    7 2 3 35.81
    7 2 3 32.24
    -8 -2 -3 16.56
    -8 -2 -3 17.53
    8 2 3 15.82
    8 2 3 15.79
    8 2 3 12.08
    8 2 3 17.16
    -9 -2 -3 4.31
    -9 -2 -3 0.65
    9 2 3 3.01
    9 2 3 -1.02
    9 2 3 1.33
    -10 -2 -3 32.22
    -10 -2 -3 36.72
    10 2 3 30.01
    10 2 3 35.18
    10 2 3 33.93
    -11 -2 -3 -1.52
    -11 -2 -3 3.72
    11 2 3 -2.64
    11 2 3 0.15
    11 2 3 0.83
    -12 -2 -3 26.95
    13 -3 -3 15.2
    13 -3 -3 20.11
    -13 3 3 16.71
    -13 3 3 14.32
    12 -3 -3 14.79
    12 -3 -3 13.37
    12 -3 -3 14.17
    -12 3 3 11.03
    -12 3 3 10.83
    -12 3 3 13.69
    11 -3 -3 61.31
    11 -3 -3 60.08
    11 -3 -3 58.02
    -11 3 3 55.77
    -11 3 3 59.57
    -11 3 3 58.46
    10 -3 -3 20.25
    10 -3 -3 14.87
    10 -3 -3 15.26
    10 -3 -3 13.82
    -10 3 3 15.8
    -10 3 3 16.19
    -10 3 3 16.81
    9 -3 -3 48.18
    9 -3 -3 52.86
    9 -3 -3 56.31
    9 -3 -3 47.32
    -9 3 3 57
    -9 3 3 47.65
    -9 3 3 46.85
    8 -3 -3 85.8
    8 -3 -3 88.01
    8 -3 -3 91.79
    8 -3 -3 85.71
    -8 3 3 87.05
    -8 3 3 73.25
    -8 3 3 86.98
    -8 3 3 85.82
    -8 3 3 90.52
    7 -3 -3 7.94
    7 -3 -3 9.82
    7 -3 -3 6.26
    7 -3 -3 5.62
    -7 3 3 8.89
    -7 3 3 6.95
    -7 3 3 8.61
    -7 3 3 7.8
    -7 3 3 9.02
    -7 3 3 6.66
    6 -3 -3 144.68
    6 -3 -3 145.88
    6 -3 -3 143.57
    6 -3 -3 149.44
    -6 3 3 144.99
    -6 3 3 140.16
    -6 3 3 153.33
    -6 3 3 144.15
    -6 3 3 145.61
    -6 3 3 143.58
    -6 3 3 147.03
    -6 3 3 146.42
    5 -3 -3 27.67
    5 -3 -3 28.18
    5 -3 -3 26.81
    -5 3 3 26.15
    -5 3 3 26.2
    -5 3 3 24.81
    -5 3 3 26.41
    -5 3 3 27.12
    -5 3 3 28.43
    4 -3 -3 154.53
    4 -3 -3 153.67
    4 -3 -3 155.61
    4 -3 -3 153.29
    4 -3 -3 160.97
    4 -3 -3 157.34
    -4 3 3 148.65
    -4 3 3 154
    -4 3 3 163
    -4 3 3 154.28
    -4 3 3 152.15
    -4 3 3 147.15
    -4 3 3 150.76
    3 -3 -3 249.54
    3 -3 -3 256.87
    3 -3 -3 255
    3 -3 -3 254.53
    3 -3 -3 265.91
    3 -3 -3 266.88
    3 -3 -3 247.42
    3 -3 -3 264.11
    3 -3 -3 256.12
    3 -3 -3 261.09
    -3 3 3 253.01
    -3 3 3 252.19
    -3 3 3 248.51
    -3 3 3 263.63
    -3 3 3 247.38
    -3 3 3 265.69
    2 -3 -3 31.09
    2 -3 -3 31.21
    2 -3 -3 30.3
    2 -3 -3 31.58
    2 -3 -3 31.39
    2 -3 -3 34.99
    2 -3 -3 33.11
    2 -3 -3 31.41
    2 -3 -3 31.56
    -2 3 3 30.27
    -2 3 3 33.24
    -2 3 3 32.03
    -2 3 3 31.89
    -2 3 3 31.71
    -2 3 3 29.52
    1 -3 -3 166.18
    1 -3 -3 169.11
    1 -3 -3 180.32
    1 -3 -3 178.45
    1 -3 -3 176.53
    1 -3 -3 176.08
    1 -3 -3 175.98
    1 -3 -3 176.43
    1 -3 -3 167.74
    -1 3 3 172.61
    -1 3 3 170.32
    -1 3 3 173.68
    -1 3 3 168.94
    -1 3 3 169.81
    -1 3 3 175.16
    -1 3 3 177.28
    0 -3 -3 11.92
    0 -3 -3 14.19
    0 -3 -3 13.35
    0 -3 -3 14.96
    0 -3 -3 12.27
    0 -3 -3 13.9
    0 -3 -3 13.22
    0 -3 -3 12.54
    0 3 3 13.2
    0 3 3 12.52
    0 3 3 12.28
    0 3 3 9.56
    0 3 3 13.37
    0 3 3 12.23
    0 3 3 14.43
    -1 -3 -3 64.08
    -1 -3 -3 64.39
    -1 -3 -3 62.92
    -1 -3 -3 65.7
    -1 -3 -3 67.27
    -1 -3 -3 65.33
    -1 -3 -3 65.38
    -1 -3 -3 65.9
    1 3 3 63.08
    1 3 3 64.89
    1 3 3 64.01
    1 3 3 60.14
    1 3 3 66.98
    1 3 3 66.35
    1 3 3 63.65
    1 3 3 63.01
    -2 -3 -3 158.09
    -2 -3 -3 160.15
    -2 -3 -3 155.44
    -2 -3 -3 164.87
    -2 -3 -3 165.47
    -2 -3 -3 160.02
    -2 -3 -3 167.92
    2 3 3 164.32
    2 3 3 159.79
    2 3 3 161.93
    2 3 3 156.56
    2 3 3 166.71
    2 3 3 160.82
    2 3 3 160.47
    2 3 3 167.21
    -3 -3 -3 4.33
    -3 -3 -3 0.44
    -3 -3 -3 1.76
    -3 -3 -3 0.2
    -3 -3 -3 3.48
    3 3 3 2.42
    3 3 3 2.63
    3 3 3 1.61
    3 3 3 2.3
    3 3 3 2.47
    3 3 3 1.67
    -4 -3 -3 49.85
    -4 -3 -3 53.97
    -4 -3 -3 54.43
    4 3 3 53.92
    4 3 3 52.91
    4 3 3 59.51
    4 3 3 55.44
    4 3 3 52.92
    -5 -3 -3 213.03
    -5 -3 -3 204.73
    -5 -3 -3 216.38
    5 3 3 191.91
    5 3 3 215.18
    5 3 3 217.56
    5 3 3 208.71
    -6 -3 -3 47.11
    -6 -3 -3 45.6
    -6 -3 -3 45.08
    6 3 3 48.97
    6 3 3 45.2
    6 3 3 46.03
    6 3 3 40.64
    -7 -3 -3 38.94
    -7 -3 -3 42.17
    7 3 3 38.46
    7 3 3 48
    7 3 3 43.03
    7 3 3 44.42
    -8 -3 -3 20.88
    -8 -3 -3 16.28
    8 3 3 16.58
    8 3 3 21.78
    8 3 3 19.53
    8 3 3 21.18
    -9 -3 -3 1.77
    9 3 3 -1.07
    9 3 3 1.04
    9 3 3 -0.55
    -10 -3 -3 60.52
    -10 -3 -3 64.23
    10 3 3 71.61
    10 3 3 66.7
    10 3 3 60.93
    -11 -3 -3 38.15
    -11 -3 -3 36.05
    11 3 3 32.64
    11 3 3 36.54
    11 3 3 36.64
    13 -4 -3 18.63
    13 -4 -3 17.16
    -13 4 3 18.58
    -13 4 3 15.87
    12 -4 -3 13.36
    12 -4 -3 18.93
    -12 4 3 14.51
    -12 4 3 13.7
    11 -4 -3 63.31
    11 -4 -3 70.55
    11 -4 -3 59.36
    -11 4 3 73.65
    -11 4 3 60.95
    -11 4 3 61.55
    10 -4 -3 26.25
    10 -4 -3 23.46
    10 -4 -3 19.77
    10 -4 -3 26.14
    -10 4 3 25.07
    -10 4 3 22.88
    -10 4 3 25.85
    9 -4 -3 27.25
    9 -4 -3 34.73
    9 -4 -3 22.57
    9 -4 -3 26.03
    9 -4 -3 28.95
    -9 4 3 24.18
    -9 4 3 26.69
    -9 4 3 24.54
    8 -4 -3 48.84
    8 -4 -3 45.53
    8 -4 -3 43.45
    -8 4 3 48.1
    -8 4 3 47.64
    -8 4 3 43.74
    7 -4 -3 17.13
    7 -4 -3 18.61
    7 -4 -3 13.81
    -7 4 3 13
    -7 4 3 16.22
    -7 4 3 13.56
    -7 4 3 14.15
    -7 4 3 14.54
    -7 4 3 15.3
    6 -4 -3 66.43
    6 -4 -3 58.74
    -6 4 3 64.56
    -6 4 3 61.02
    -6 4 3 64.67
    -6 4 3 63.48
    -6 4 3 68.89
    -6 4 3 60.72
    -6 4 3 67.31
    5 -4 -3 5.45
    -5 4 3 7.01
    -5 4 3 8.1
    -5 4 3 4.3
    -5 4 3 6.72
    -5 4 3 7.82
    -5 4 3 6.18
    -5 4 3 7
    4 -4 -3 17.79
    4 -4 -3 18.55
    4 -4 -3 18.76
    4 -4 -3 19
    4 -4 -3 22.06
    4 -4 -3 20.84
    -4 4 3 17.38
    -4 4 3 21.32
    -4 4 3 20.61
    -4 4 3 19.09
    -4 4 3 17.03
    -4 4 3 18.67
    -4 4 3 17.1
    3 -4 -3 31.15
    3 -4 -3 30.42
    3 -4 -3 30.99
    3 -4 -3 29.99
    3 -4 -3 28.61
    3 -4 -3 29.97
    3 -4 -3 29.68
    3 -4 -3 32.27
    3 -4 -3 33.82
    3 -4 -3 31.07
    3 -4 -3 30.82
    -3 4 3 29.24
    -3 4 3 30.18
    -3 4 3 27.85
    -3 4 3 30.72
    -3 4 3 32.7
    -3 4 3 28.21
    2 -4 -3 51.23
    2 -4 -3 56.64
    2 -4 -3 57.76
    2 -4 -3 54.45
    2 -4 -3 56.47
    2 -4 -3 54
    2 -4 -3 54.28
    2 -4 -3 56.47
    2 -4 -3 54.58
    2 -4 -3 61.61
    -2 4 3 52.77
    -2 4 3 55.69
    -2 4 3 51.55
    -2 4 3 55.92
    -2 4 3 58.01
    -2 4 3 54.58
    -2 4 3 57.2
    1 -4 -3 83.07
    1 -4 -3 83.75
    1 -4 -3 81.08
    1 -4 -3 83.36
    1 -4 -3 83.42
    1 -4 -3 80.84
    1 -4 -3 82.98
    1 -4 -3 84.37
    -1 4 3 89.11
    -1 4 3 82.63
    -1 4 3 75.53
    -1 4 3 84.82
    -1 4 3 79.9
    -1 4 3 81.17
    -1 4 3 84.63
    0 -4 -3 122.12
    0 -4 -3 125.52
    0 -4 -3 120.65
    0 -4 -3 126.39
    0 -4 -3 121.74
    0 -4 -3 117.52
    0 -4 -3 119.37
    0 -4 -3 123.91
    0 -4 -3 125.47
    0 4 3 123.24
    0 4 3 119.66
    0 4 3 120.74
    0 4 3 125.74
    0 4 3 118.75
    0 4 3 131.93
    0 4 3 122.41
    -1 -4 -3 13.61
    -1 -4 -3 11.09
    -1 -4 -3 11.53
    -1 -4 -3 11.55
    -1 -4 -3 15.24
    -1 -4 -3 10.69
    -1 -4 -3 15.17
    -1 -4 -3 12.89
    -1 -4 -3 13.84
    1 4 3 14.35
    1 4 3 11.4
    1 4 3 14.11
    1 4 3 13.24
    1 4 3 12.57
    1 4 3 11.28
    1 4 3 14.38
    -2 -4 -3 302.47
    -2 -4 -3 290.05
    -2 -4 -3 294.14
    2 4 3 297.53
    2 4 3 295.01
    2 4 3 295.09
    2 4 3 306.13
    2 4 3 300.11
    2 4 3 297.01
    -3 -4 -3 197.73
    -3 -4 -3 210.63
    3 4 3 192.97
    3 4 3 196.34
    3 4 3 195.33
    3 4 3 191
    3 4 3 191.36
    -4 -4 -3 3.35
    -4 -4 -3 2.68
    4 4 3 3.42
    4 4 3 7.19
    4 4 3 5.18
    4 4 3 4.16
    4 4 3 2.98
    -5 -4 -3 52.67
    -5 -4 -3 54.49
    -5 -4 -3 57.18
    -5 -4 -3 53.89
    5 4 3 59.69
    5 4 3 52.6
    5 4 3 51.78
    5 4 3 51.75
    -6 -4 -3 6.18
    -6 -4 -3 6.39
    6 4 3 7.7
    6 4 3 6.11
    6 4 3 4.66
    6 4 3 6.17
    -7 -4 -3 5.68
    -7 -4 -3 1.43
    7 4 3 1.9
    7 4 3 0.93
    7 4 3 1.27
    7 4 3 2.89
    -8 -4 -3 21.38
    -8 -4 -3 20.98
    8 4 3 23.27
    8 4 3 27.98
    8 4 3 30.59
    8 4 3 27.44
    -9 -4 -3 0.53
    -9 -4 -3 0.44
    9 4 3 -1.39
    9 4 3 -2.58
    9 4 3 -0.85
    -10 -4 -3 71.66
    10 4 3 74.21
    10 4 3 81.52
    10 4 3 75.36
    -11 -4 -3 50.5
    -11 -4 -3 55.86
    11 4 3 52.49
    11 4 3 53.17
    11 4 3 58.5
    13 -5 -3 54.15
    13 -5 -3 61.85
    -13 5 3 56.26
    -13 5 3 51.74
    12 -5 -3 6.19
    12 -5 -3 0.44
    -12 5 3 -1.39
    -12 5 3 0.32
    11 -5 -3 31.05
    11 -5 -3 23.93
    -11 5 3 24.03
    -11 5 3 26.44
    10 -5 -3 7.65
    10 -5 -3 6.14
    10 -5 -3 5.96
    -10 5 3 2.56
    -10 5 3 4.97
    -10 5 3 5.03
    9 -5 -3 60
    9 -5 -3 58.28
    9 -5 -3 51.42
    -9 5 3 59.21
    -9 5 3 51.54
    -9 5 3 52.14
    -9 5 3 53.49
    8 -5 -3 61.32
    8 -5 -3 58.87
    8 -5 -3 63.98
    -8 5 3 64.54
    -8 5 3 58.99
    -8 5 3 56.32
    -8 5 3 59.23
    -8 5 3 60.2
    7 -5 -3 -0.06
    7 -5 -3 0.12
    -7 5 3 0.45
    -7 5 3 0.62
    -7 5 3 0.38
    -7 5 3 -0.29
    6 -5 -3 94.85
    6 -5 -3 100.03
    -6 5 3 103.43
    -6 5 3 98
    -6 5 3 100.74
    -6 5 3 98.28
    -6 5 3 96.57
    5 -5 -3 73.48
    5 -5 -3 77.82
    -5 5 3 75.76
    -5 5 3 75.15
    -5 5 3 76.84
    -5 5 3 73.51
    -5 5 3 71.84
    -5 5 3 77.7
    -5 5 3 73.48
    4 -5 -3 31.05
    4 -5 -3 31.46
    4 -5 -3 31.63
    4 -5 -3 29.5
    4 -5 -3 27.25
    -4 5 3 31.07
    -4 5 3 31.22
    -4 5 3 31.18
    -4 5 3 30.77
    -4 5 3 28.98
    -4 5 3 31.16
    -4 5 3 25.37
    3 -5 -3 39.44
    3 -5 -3 46.22
    3 -5 -3 45.48
    3 -5 -3 42.79
    3 -5 -3 45.46
    3 -5 -3 44.21
    -3 5 3 48.03
    -3 5 3 43.78
    -3 5 3 43.3
    -3 5 3 40.96
    -3 5 3 46.68
    -3 5 3 45.91
    2 -5 -3 46.29
    2 -5 -3 50.98
    2 -5 -3 47.8
    2 -5 -3 47.98
    2 -5 -3 48.87
    2 -5 -3 50.63
    2 -5 -3 52.5
    -2 5 3 49.58
    -2 5 3 47.98
    -2 5 3 49.17
    -2 5 3 48.5
    -2 5 3 50.48
    -2 5 3 50.17
    -2 5 3 50.74
    -2 5 3 50.1
    1 -5 -3 7.81
    1 -5 -3 6.15
    1 -5 -3 5.88
    1 -5 -3 6.03
    1 -5 -3 7.83
    1 -5 -3 7.04
    1 -5 -3 6.2
    -1 5 3 7.22
    -1 5 3 6.84
    -1 5 3 6.58
    -1 5 3 4.73
    -1 5 3 6.9
    -1 5 3 7.92
    0 -5 -3 135.57
    0 -5 -3 133.32
    0 -5 -3 134.25
    0 -5 -3 123.47
    0 -5 -3 131.89
    0 -5 -3 133.59
    0 5 3 133.52
    0 5 3 129.12
    0 5 3 127.57
    0 5 3 127.33
    0 5 3 136.6
    -1 -5 -3 29.08
    -1 -5 -3 25.47
    -1 -5 -3 28
    -1 -5 -3 22.12
    -1 -5 -3 25.58
    -1 -5 -3 28.02
    -1 -5 -3 27.55
    1 5 3 28.09
    1 5 3 28.06
    1 5 3 28.84
    1 5 3 26.66
    1 5 3 30.4
    1 5 3 28.29
    -2 -5 -3 88.26
    -2 -5 -3 90.44
    -2 -5 -3 88.74
    -2 -5 -3 91.09
    2 5 3 85.95
    2 5 3 88.32
    2 5 3 85.87
    2 5 3 87.91
    -3 -5 -3 111.94
    -3 -5 -3 103.91
    -3 -5 -3 103.63
    3 5 3 115.01
    3 5 3 110.56
    3 5 3 108.87
    3 5 3 108.12
    3 5 3 105.46
    -4 -5 -3 2.5
    -4 -5 -3 1.54
    -4 -5 -3 4.28
    4 5 3 4.23
    4 5 3 4.65
    4 5 3 -0.24
    4 5 3 2.13
    4 5 3 2.51
    -5 -5 -3 33.28
    -5 -5 -3 32.98
    -5 -5 -3 34.3
    5 5 3 32.86
    5 5 3 34.6
    5 5 3 37.08
    5 5 3 31.51
    -6 -5 -3 6.38
    -6 -5 -3 5.61
    6 5 3 4.51
    6 5 3 1.85
    6 5 3 6.96
    6 5 3 5.92
    -7 -5 -3 5.08
    -7 -5 -3 5.84
    7 5 3 5.49
    7 5 3 1.65
    7 5 3 5.64
    7 5 3 4.24
    -8 -5 -3 100.95
    -8 -5 -3 91.77
    8 5 3 86.65
    8 5 3 96.94
    8 5 3 85.05
    8 5 3 96.61
    -9 -5 -3 44.05
    -9 -5 -3 46.78
    9 5 3 35.07
    9 5 3 40.78
    9 5 3 49.32
    -10 -5 -3 10.96
    10 5 3 10.3
    10 5 3 9.61
    10 5 3 17.57
    13 -6 -3 55.16
    13 -6 -3 63.21
    -13 6 3 58.7
    12 -6 -3 5.99
    12 -6 -3 4.8
    -12 6 3 6.58
    -12 6 3 -0.23
    11 -6 -3 25.92
    11 -6 -3 24.06
    11 -6 -3 27.92
    -11 6 3 29.8
    -11 6 3 23.32
    10 -6 -3 5.25
    10 -6 -3 5.58
    10 -6 -3 8.11
    -10 6 3 7.44
    -10 6 3 4.82
    9 -6 -3 2.89
    9 -6 -3 4.75
    9 -6 -3 4.07
    -9 6 3 6.12
    -9 6 3 3.64
    8 -6 -3 5.48
    8 -6 -3 4.77
    8 -6 -3 9.08
    -8 6 3 5.99
    -8 6 3 8.56
    -8 6 3 7.18
    -8 6 3 5.9
    7 -6 -3 8.7
    7 -6 -3 7.19
    7 -6 -3 7.95
    -7 6 3 6.71
    -7 6 3 6.19
    -7 6 3 8.53
    -7 6 3 9.55
    -7 6 3 7.46
    6 -6 -3 7.18
    6 -6 -3 5.57
    -6 6 3 4.1
    -6 6 3 4.17
    -6 6 3 6.19
    -6 6 3 3.64
    -6 6 3 7.97
    5 -6 -3 61.92
    5 -6 -3 61.02
    5 -6 -3 63.58
    5 -6 -3 62.5
    -5 6 3 61.37
    -5 6 3 60.23
    -5 6 3 64.49
    -5 6 3 60.19
    -5 6 3 60.42
    -5 6 3 57.84
    4 -6 -3 2.63
    4 -6 -3 2.07
    4 -6 -3 1.78
    4 -6 -3 2.91
    4 -6 -3 2.39
    -4 6 3 2.14
    -4 6 3 2.48
    -4 6 3 2.77
    -4 6 3 0.12
    -4 6 3 2.25
    -4 6 3 1.34
    -4 6 3 3
    3 -6 -3 85.38
    3 -6 -3 90.27
    3 -6 -3 91.03
    3 -6 -3 89.19
    3 -6 -3 88.42
    3 -6 -3 86.97
    -3 6 3 88.3
    -3 6 3 93.47
    -3 6 3 89.13
    -3 6 3 85.32
    -3 6 3 81.52
    -3 6 3 87.19
    -3 6 3 88.63
    -3 6 3 86.02
    2 -6 -3 101.79
    2 -6 -3 112.31
    2 -6 -3 103.81
    2 -6 -3 100.31
    2 -6 -3 106.38
    2 -6 -3 105.58
    -2 6 3 102.79
    -2 6 3 103.59
    -2 6 3 107.39
    -2 6 3 103.44
    -2 6 3 101.26
    -2 6 3 114.72
    -2 6 3 103.76
    1 -6 -3 59.69
    1 -6 -3 60.83
    1 -6 -3 60.38
    1 -6 -3 62.1
    1 -6 -3 61.98
    -1 6 3 60.55
    -1 6 3 55.36
    -1 6 3 59.33
    -1 6 3 59.21
    -1 6 3 61.99
    0 -6 -3 305.42
    0 -6 -3 316.19
    0 -6 -3 305.72
    0 -6 -3 304.36
    0 -6 -3 313.44
    0 6 3 314.65
    0 6 3 327.4
    0 6 3 304.09
    0 6 3 325.43
    0 6 3 300.89
    -1 -6 -3 164.98
    -1 -6 -3 163.09
    -1 -6 -3 158.56
    -1 -6 -3 159.05
    1 6 3 164.28
    1 6 3 168.91
    1 6 3 164.97
    -2 -6 -3 2.65
    -2 -6 -3 3.4
    -2 -6 -3 3.27
    -2 -6 -3 2.79
    2 6 3 4.1
    2 6 3 2.81
    2 6 3 4.21
    2 6 3 3.47
    -3 -6 -3 8.6
    -3 -6 -3 10.85
    -3 -6 -3 9.09
    3 6 3 10.88
    3 6 3 11.83
    3 6 3 12.17
    3 6 3 9.52
    -4 -6 -3 1.49
    -4 -6 -3 2.8
    -4 -6 -3 2.68
    4 6 3 0.22
    4 6 3 -0.76
    4 6 3 1
    4 6 3 -0.66
    -5 -6 -3 17.24
    -5 -6 -3 14.97
    -5 -6 -3 21.92
    5 6 3 16.68
    5 6 3 19.02
    5 6 3 16.2
    5 6 3 14.28
    -6 -6 -3 40.86
    -6 -6 -3 45.43
    6 6 3 43.54
    6 6 3 39.5
    6 6 3 42.72
    6 6 3 41.42
    -7 -6 -3 1.67
    -7 -6 -3 2.34
    7 6 3 1.67
    7 6 3 0.21
    7 6 3 0.3
    7 6 3 1.62
    -8 -6 -3 162.86
    -8 -6 -3 149.95
    8 6 3 165.25
    8 6 3 161.89
    8 6 3 156.93
    8 6 3 167.48
    -9 -6 -3 59.22
    9 6 3 69.42
    9 6 3 61.37
    9 6 3 63.76
    -10 -6 -3 -1.24
    10 6 3 1.84
    10 6 3 -1.35
    10 6 3 5.37
    13 -7 -3 22.8
    13 -7 -3 16.67
    -13 7 3 23.88
    12 -7 -3 -2.37
    12 -7 -3 1.41
    12 -7 -3 1.63
    -12 7 3 1.01
    11 -7 -3 33.96
    11 -7 -3 39.85
    11 -7 -3 38.07
    11 -7 -3 42.57
    -11 7 3 35.47
    -11 7 3 42.41
    10 -7 -3 42.49
    10 -7 -3 37.94
    10 -7 -3 41.26
    10 -7 -3 37.74
    -10 7 3 42.74
    -10 7 3 44.84
    9 -7 -3 3.45
    9 -7 -3 2.56
    9 -7 -3 2.94
    9 -7 -3 1.52
    -9 7 3 3.25
    -9 7 3 4.71
    -9 7 3 6.36
    8 -7 -3 27.64
    8 -7 -3 23.76
    8 -7 -3 24.17
    8 -7 -3 29.6
    -8 7 3 31.54
    -8 7 3 24.67
    -8 7 3 24.49
    -8 7 3 31.33
    -8 7 3 32.56
    7 -7 -3 76.67
    7 -7 -3 69.91
    7 -7 -3 72.02
    -7 7 3 70.5
    -7 7 3 73.88
    -7 7 3 70.24
    -7 7 3 69.47
    6 -7 -3 14.06
    6 -7 -3 15.66
    -6 7 3 12.6
    -6 7 3 15.76
    -6 7 3 15.96
    -6 7 3 19.3
    -6 7 3 10.89
    -6 7 3 16.59
    5 -7 -3 40.64
    5 -7 -3 43.11
    5 -7 -3 37.46
    -5 7 3 42.97
    -5 7 3 40.61
    -5 7 3 40.87
    -5 7 3 36.92
    -5 7 3 37.37
    -5 7 3 39.42
    -5 7 3 40.46
    -5 7 3 40.32
    4 -7 -3 40.52
    4 -7 -3 36.46
    4 -7 -3 37.1
    4 -7 -3 35.9
    4 -7 -3 37.14
    -4 7 3 37.27
    -4 7 3 35.26
    -4 7 3 35.58
    -4 7 3 35.12
    -4 7 3 37.77
    -4 7 3 39.02
    3 -7 -3 136.88
    3 -7 -3 150.08
    3 -7 -3 152.59
    3 -7 -3 148.15
    3 -7 -3 144.93
    3 -7 -3 143.3
    -3 7 3 146.14
    -3 7 3 140.1
    -3 7 3 142.16
    -3 7 3 140.4
    -3 7 3 144.81
    -3 7 3 147.61
    -3 7 3 146.21
    -3 7 3 141.65
    2 -7 -3 212.36
    2 -7 -3 222.29
    2 -7 -3 229.74
    2 -7 -3 223.84
    2 -7 -3 224.41
    2 -7 -3 223.4
    -2 7 3 218.57
    -2 7 3 222.14
    -2 7 3 230.61
    -2 7 3 209.1
    -2 7 3 220.77
    -2 7 3 231.5
    1 -7 -3 2.24
    1 -7 -3 3.07
    1 -7 -3 5.12
    1 -7 -3 4.71
    -1 7 3 3.7
    -1 7 3 3.26
    -1 7 3 5.63
    -1 7 3 2.17
    -1 7 3 3.49
    0 -7 -3 139.41
    0 -7 -3 130.43
    0 -7 -3 134.47
    0 -7 -3 132.9
    0 7 3 133.96
    0 7 3 134.78
    0 7 3 129.87
    0 7 3 135.62
    -1 -7 -3 43.76
    -1 -7 -3 45.79
    -1 -7 -3 45.63
    -1 -7 -3 39.57
    1 7 3 44.35
    1 7 3 49.93
    1 7 3 50.42
    -2 -7 -3 1.22
    -2 -7 -3 3.01
    -2 -7 -3 2.65
    -2 -7 -3 0.91
    2 7 3 2.29
    2 7 3 3.03
    2 7 3 1.43
    2 7 3 1.02
    -3 -7 -3 43.41
    -3 -7 -3 43.25
    -3 -7 -3 45.08
    3 7 3 42.81
    3 7 3 43.26
    3 7 3 51.9
    3 7 3 41.21
    -4 -7 -3 13
    -4 -7 -3 15.03
    -4 -7 -3 15.7
    4 7 3 11.35
    4 7 3 16.39
    4 7 3 15.72
    4 7 3 18.31
    -5 -7 -3 91.29
    -5 -7 -3 84.88
    -5 -7 -3 85.33
    5 7 3 81.83
    5 7 3 89.06
    5 7 3 85.39
    5 7 3 80.87
    -6 -7 -3 102.64
    -6 -7 -3 96.74
    6 7 3 96.25
    6 7 3 98.37
    6 7 3 100.02
    6 7 3 103.84
    -7 -7 -3 18.87
    -7 -7 -3 10.93
    7 7 3 16.45
    7 7 3 17.01
    7 7 3 13.45
    7 7 3 15.13
    -8 -7 -3 35.55
    -8 -7 -3 38.46
    8 7 3 34.93
    8 7 3 34.95
    8 7 3 38.8
    8 7 3 37.68
    -9 -7 -3 29.27
    9 7 3 25.6
    9 7 3 20.59
    9 7 3 23.74
    12 -8 -3 1.73
    12 -8 -3 6.57
    12 -8 -3 -1.03
    -12 8 3 0.08
    11 -8 -3 19.37
    11 -8 -3 17.29
    11 -8 -3 19.3
    11 -8 -3 14.15
    -11 8 3 17.55
    10 -8 -3 71.16
    10 -8 -3 61.45
    10 -8 -3 63.94
    10 -8 -3 69.79
    -10 8 3 75.37
    -10 8 3 80.68
    9 -8 -3 30.85
    9 -8 -3 28.02
    9 -8 -3 27.43
    9 -8 -3 28.75
    -9 8 3 25.55
    -9 8 3 26.22
    -9 8 3 32.78
    -9 8 3 26.59
    -9 8 3 33.81
    8 -8 -3 9.88
    8 -8 -3 6.71
    8 -8 -3 10.98
    8 -8 -3 4.84
    -8 8 3 10.44
    -8 8 3 8.98
    -8 8 3 8.51
    -8 8 3 6.82
    7 -8 -3 80.43
    7 -8 -3 70.72
    7 -8 -3 79.77
    -7 8 3 82.18
    -7 8 3 82.47
    -7 8 3 77.65
    -7 8 3 75.21
    6 -8 -3 13.3
    6 -8 -3 9.42
    6 -8 -3 10.21
    6 -8 -3 9.19
    6 -8 -3 12.63
    -6 8 3 10.65
    -6 8 3 14.6
    -6 8 3 12.69
    -6 8 3 11.71
    -6 8 3 8.39
    -6 8 3 12.84
    5 -8 -3 156.54
    5 -8 -3 156.3
    5 -8 -3 160.11
    5 -8 -3 149.98
    -5 8 3 150.83
    -5 8 3 158.46
    -5 8 3 160.38
    -5 8 3 152.32
    -5 8 3 144.52
    -5 8 3 154.79
    4 -8 -3 53.25
    4 -8 -3 54.77
    4 -8 -3 53.28
    4 -8 -3 52.52
    4 -8 -3 51.44
    -4 8 3 56.26
    -4 8 3 52.81
    -4 8 3 50.49
    -4 8 3 50.88
    -4 8 3 54.63
    -4 8 3 54.31
    3 -8 -3 43.21
    3 -8 -3 46.16
    3 -8 -3 49.71
    3 -8 -3 49.05
    3 -8 -3 45.31
    3 -8 -3 43.26
    3 -8 -3 46.03
    -3 8 3 42.67
    -3 8 3 43.53
    -3 8 3 46.44
    -3 8 3 45.59
    -3 8 3 48
    -3 8 3 42.57
    2 -8 -3 204.89
    2 -8 -3 221.11
    2 -8 -3 217.38
    2 -8 -3 205.89
    2 -8 -3 196.7
    -2 8 3 206.99
    -2 8 3 212.9
    -2 8 3 205.41
    -2 8 3 200.49
    -2 8 3 218.14
    1 -8 -3 7.49
    1 -8 -3 8.82
    1 -8 -3 7.57
    1 -8 -3 8.48
    -1 8 3 10.15
    -1 8 3 8.26
    -1 8 3 8.35
    -1 8 3 10.14
    0 -8 -3 5.98
    0 -8 -3 8.31
    0 -8 -3 9.29
    0 8 3 5.62
    0 8 3 8.27
    0 8 3 11.17
    -1 -8 -3 7.63
    -1 -8 -3 6.66
    -1 -8 -3 9.75
    1 8 3 4.43
    1 8 3 8.95
    1 8 3 9.98
    -2 -8 -3 1.02
    -2 -8 -3 -1.06
    -2 -8 -3 -1.12
    -2 -8 -3 -0.49
    2 8 3 -0.5
    2 8 3 -1.48
    2 8 3 0.02
    2 8 3 1.52
    -3 -8 -3 46.96
    -3 -8 -3 45.85
    -3 -8 -3 45.75
    -3 -8 -3 50.95
    3 8 3 49.08
    3 8 3 51.1
    3 8 3 57.71
    3 8 3 59.15
    -4 -8 -3 45.79
    -4 -8 -3 38.69
    -4 -8 -3 46.54
    4 8 3 44.74
    4 8 3 51.41
    4 8 3 41.68
    4 8 3 40.37
    -5 -8 -3 17.43
    -5 -8 -3 14.53
    -5 -8 -3 15.81
    5 8 3 16.36
    5 8 3 13.09
    5 8 3 18.04
    5 8 3 11.47
    -6 -8 -3 89.63
    -6 -8 -3 84.89
    6 8 3 94.7
    6 8 3 84.34
    6 8 3 81.13
    6 8 3 95.67
    -7 -8 -3 50.22
    -7 -8 -3 56.37
    7 8 3 49.16
    7 8 3 47.72
    7 8 3 56.54
    7 8 3 54.96
    -8 -8 -3 14.42
    -8 -8 -3 8.43
    8 8 3 10.29
    8 8 3 10.22
    8 8 3 7.16
    8 8 3 8.48
    -9 -8 -3 13.51
    9 8 3 13.29
    9 8 3 10.39
    9 8 3 6.67
    12 -9 -3 17.52
    12 -9 -3 10.47
    12 -9 -3 18.91
    -12 9 3 19.4
    11 -9 -3 1.06
    11 -9 -3 1.6
    11 -9 -3 0.28
    11 -9 -3 -1.48
    10 -9 -3 67.2
    10 -9 -3 64.39
    10 -9 -3 60.2
    10 -9 -3 68.62
    9 -9 -3 30.07
    9 -9 -3 30.23
    9 -9 -3 27.64
    9 -9 -3 28.37
    -9 9 3 30.47
    -9 9 3 32.5
    -9 9 3 26.34
    8 -9 -3 1.7
    8 -9 -3 2.63
    8 -9 -3 1.68
    -8 9 3 4.56
    -8 9 3 3.33
    -8 9 3 3.76
    7 -9 -3 54.35
    7 -9 -3 54.56
    7 -9 -3 50.82
    -7 9 3 54.74
    -7 9 3 43.96
    -7 9 3 49.07
    -7 9 3 50.72
    -7 9 3 51.06
    6 -9 -3 -0.21
    6 -9 -3 1.29
    6 -9 -3 2.47
    6 -9 -3 2.19
    6 -9 -3 2.69
    -6 9 3 2.36
    -6 9 3 3.88
    -6 9 3 0.92
    -6 9 3 0.53
    -6 9 3 3.57
    5 -9 -3 173.24
    5 -9 -3 173.77
    5 -9 -3 169.24
    5 -9 -3 174.06
    5 -9 -3 175.85
    -5 9 3 174.81
    -5 9 3 175.13
    -5 9 3 171.41
    -5 9 3 171.31
    -5 9 3 172.08
    -5 9 3 170.52
    4 -9 -3 83.13
    4 -9 -3 82.32
    4 -9 -3 83.99
    4 -9 -3 84.21
    4 -9 -3 82.28
    4 -9 -3 88.48
    -4 9 3 77.87
    -4 9 3 70.24
    -4 9 3 79.03
    -4 9 3 82.48
    -4 9 3 85.67
    -4 9 3 86.34
    3 -9 -3 33.74
    3 -9 -3 32.35
    3 -9 -3 34.47
    3 -9 -3 30.05
    3 -9 -3 32.81
    3 -9 -3 30.36
    3 -9 -3 34.26
    -3 9 3 33.5
    -3 9 3 32.3
    -3 9 3 31.23
    -3 9 3 31.4
    -3 9 3 36.4
    2 -9 -3 91.21
    2 -9 -3 88.98
    2 -9 -3 89.7
    2 -9 -3 88.22
    -2 9 3 91.51
    -2 9 3 83.89
    -2 9 3 89.42
    -2 9 3 91.95
    -2 9 3 92.8
    1 -9 -3 1.98
    1 -9 -3 1.79
    1 -9 -3 3.1
    -1 9 3 2.47
    -1 9 3 2.7
    -1 9 3 2.11
    0 -9 -3 13.84
    0 -9 -3 11.62
    0 -9 -3 10.53
    0 9 3 11.61
    0 9 3 14.91
    0 9 3 12.42
    -1 -9 -3 2.8
    -1 -9 -3 2.41
    -1 -9 -3 4.54
    1 9 3 4.13
    1 9 3 1.3
    1 9 3 2.16
    -2 -9 -3 13.38
    -2 -9 -3 8.85
    -2 -9 -3 14.13
    -2 -9 -3 9.87
    2 9 3 11.15
    2 9 3 12.27
    2 9 3 10.94
    -3 -9 -3 57.8
    -3 -9 -3 60.72
    -3 -9 -3 57.93
    -3 -9 -3 58.35
    3 9 3 59.95
    3 9 3 58.27
    3 9 3 55.7
    3 9 3 62.34
    -4 -9 -3 149.66
    -4 -9 -3 166.28
    -4 -9 -3 149.75
    4 9 3 152.75
    4 9 3 150.63
    4 9 3 157.98
    4 9 3 149.07
    -5 -9 -3 5.45
    -5 -9 -3 -0.11
    5 9 3 0.49
    5 9 3 -0.54
    5 9 3 0.07
    5 9 3 3.54
    -6 -9 -3 57.2
    -6 -9 -3 49.53
    6 9 3 58.03
    6 9 3 48.59
    6 9 3 51.25
    6 9 3 51.55
    -7 -9 -3 5.23
    -7 -9 -3 10.68
    7 9 3 7.74
    7 9 3 6.42
    7 9 3 5.71
    -8 -9 -3 19.24
    -8 -9 -3 19.18
    8 9 3 18.95
    8 9 3 24.73
    8 9 3 25.6
    12 -10 -3 17.89
    12 -10 -3 12.29
    12 -10 -3 11.35
    12 -10 -3 10.82
    11 -10 -3 0.48
    11 -10 -3 0.49
    11 -10 -3 -2.16
    11 -10 -3 2.03
    10 -10 -3 8.68
    10 -10 -3 3.9
    10 -10 -3 3.75
    10 -10 -3 5.7
    -10 10 3 6.04
    -10 10 3 7.06
    9 -10 -3 23.23
    9 -10 -3 18
    9 -10 -3 18.32
    9 -10 -3 27.17
    -9 10 3 22.2
    -9 10 3 22.2
    8 -10 -3 8.06
    8 -10 -3 4.46
    8 -10 -3 3.77
    -8 10 3 6.64
    -8 10 3 5.42
    -8 10 3 5.83
    7 -10 -3 113.45
    7 -10 -3 119.74
    7 -10 -3 116.92
    7 -10 -3 119.69
    -7 10 3 111.82
    -7 10 3 122.82
    -7 10 3 124.79
    -7 10 3 106.87
    6 -10 -3 25.3
    6 -10 -3 23.41
    6 -10 -3 22.21
    6 -10 -3 22.29
    -6 10 3 22.18
    -6 10 3 23.6
    -6 10 3 27.76
    -6 10 3 25.06
    5 -10 -3 70.75
    5 -10 -3 69.79
    5 -10 -3 68.65
    -5 10 3 70.38
    -5 10 3 74.83
    -5 10 3 72.93
    -5 10 3 74.88
    4 -10 -3 121.64
    4 -10 -3 115.43
    4 -10 -3 119.12
    4 -10 -3 111.59
    4 -10 -3 116.23
    -4 10 3 116.98
    -4 10 3 113.42
    -4 10 3 107.97
    -4 10 3 115.25
    3 -10 -3 9.27
    3 -10 -3 6.47
    3 -10 -3 7.46
    3 -10 -3 5.72
    3 -10 -3 8.78
    -3 10 3 4.39
    -3 10 3 5.02
    -3 10 3 7.4
    -3 10 3 6.94
    -3 10 3 7.53
    2 -10 -3 4.71
    2 -10 -3 4.36
    2 -10 -3 6.35
    2 -10 -3 4.22
    -2 10 3 3.63
    -2 10 3 1.98
    -2 10 3 4.63
    -2 10 3 4.83
    1 -10 -3 1.19
    1 -10 -3 1.24
    1 -10 -3 3.22
    -1 10 3 2.76
    -1 10 3 0.67
    -1 10 3 1.22
    0 -10 -3 11.31
    0 -10 -3 10.87
    0 -10 -3 5.81
    0 10 3 10.78
    0 10 3 10.91
    0 10 3 10.39
    -1 -10 -3 31.06
    -1 -10 -3 29.19
    -1 -10 -3 29.1
    -1 -10 -3 31.8
    1 10 3 31.61
    1 10 3 31.11
    -2 -10 -3 44.95
    -2 -10 -3 43.47
    -2 -10 -3 44.81
    -2 -10 -3 50.58
    2 10 3 47.34
    2 10 3 38.89
    -3 -10 -3 79.96
    -3 -10 -3 80.44
    -3 -10 -3 80.13
    -3 -10 -3 80.04
    3 10 3 72.41
    3 10 3 83.77
    -4 -10 -3 126.14
    -4 -10 -3 116.78
    -4 -10 -3 117.78
    4 10 3 107.46
    4 10 3 120.3
    4 10 3 120.36
    -5 -10 -3 5.45
    -5 -10 -3 2.92
    5 10 3 7.28
    5 10 3 8.69
    5 10 3 4.35
    -6 -10 -3 38.71
    -6 -10 -3 34.85
    6 10 3 34.05
    6 10 3 31.49
    6 10 3 35.66
    -7 -10 -3 8.36
    -7 -10 -3 8.59
    7 10 3 10.94
    7 10 3 15.2
    7 10 3 15.45
    11 -11 -3 11.61
    11 -11 -3 10.78
    11 -11 -3 10.5
    11 -11 -3 10.09
    10 -11 -3 2.37
    10 -11 -3 2.07
    10 -11 -3 2.9
    10 -11 -3 5.06
    -10 11 3 6.47
    -10 11 3 6.05
    9 -11 -3 34.68
    9 -11 -3 33.28
    9 -11 -3 28.07
    -9 11 3 38.12
    -9 11 3 32.19
    8 -11 -3 4.41
    8 -11 -3 1.57
    8 -11 -3 -0.21
    -8 11 3 4.81
    -8 11 3 3.1
    7 -11 -3 93.48
    7 -11 -3 94.98
    7 -11 -3 93.34
    7 -11 -3 93.02
    -7 11 3 96.27
    -7 11 3 92.06
    -7 11 3 89.06
    6 -11 -3 16.32
    6 -11 -3 21.48
    6 -11 -3 20.55
    6 -11 -3 19.74
    -6 11 3 18.04
    -6 11 3 22.75
    -6 11 3 18.83
    5 -11 -3 30.86
    5 -11 -3 30.32
    -5 11 3 34.31
    -5 11 3 29.24
    -5 11 3 31.11
    4 -11 -3 28.1
    4 -11 -3 24.39
    -4 11 3 30.61
    -4 11 3 28.22
    -4 11 3 22.33
    3 -11 -3 2
    3 -11 -3 1.32
    3 -11 -3 -0.16
    -3 11 3 2.3
    -3 11 3 0.93
    -3 11 3 3.47
    -3 11 3 5.5
    2 -11 -3 33.63
    2 -11 -3 36.21
    2 -11 -3 33.5
    -2 11 3 38.39
    -2 11 3 35.9
    -2 11 3 39.37
    -2 11 3 35.99
    1 -11 -3 47.1
    1 -11 -3 44.76
    1 -11 -3 50.28
    -1 11 3 48.06
    -1 11 3 43.03
    -1 11 3 47.32
    0 -11 -3 0.48
    0 -11 -3 1.06
    0 -11 -3 0.6
    0 11 3 2.09
    0 11 3 -1.4
    0 11 3 -2.5
    -1 -11 -3 56.43
    -1 -11 -3 54.71
    -1 -11 -3 57.76
    -1 -11 -3 52.58
    1 11 3 54.09
    1 11 3 59.51
    1 11 3 58.72
    -2 -11 -3 117.19
    -2 -11 -3 127.5
    -2 -11 -3 121.47
    -2 -11 -3 118.41
    2 11 3 119.14
    2 11 3 116.81
    -3 -11 -3 -1.63
    -3 -11 -3 -1.43
    -3 -11 -3 5.79
    -3 -11 -3 0.85
    3 11 3 -1.14
    3 11 3 -0.49
    -4 -11 -3 50.89
    -4 -11 -3 49.6
    4 11 3 50.22
    4 11 3 46.11
    -5 -11 -3 -4.4
    -5 -11 -3 -0.34
    5 11 3 0.17
    5 11 3 1.74
    5 11 3 -1.94
    -6 -11 -3 27.84
    -6 -11 -3 29.72
    6 11 3 36.29
    6 11 3 28.87
    6 11 3 29
    11 -12 -3 10.29
    11 -12 -3 7.79
    11 -12 -3 6.5
    -11 12 3 4.95
    10 -12 -3 13.78
    10 -12 -3 13.41
    10 -12 -3 10.23
    -10 12 3 15.67
    -10 12 3 13.82
    9 -12 -3 84.92
    9 -12 -3 85.64
    -9 12 3 73.07
    -9 12 3 76.78
    8 -12 -3 -2.89
    8 -12 -3 3.96
    -8 12 3 -0.83
    -8 12 3 0.27
    7 -12 -3 78.33
    7 -12 -3 74.68
    7 -12 -3 84.01
    -7 12 3 87.44
    -7 12 3 74.42
    -7 12 3 79.42
    6 -12 -3 54.18
    6 -12 -3 57.79
    6 -12 -3 54.54
    -6 12 3 57.35
    -6 12 3 54.4
    -6 12 3 50.07
    5 -12 -3 0.5
    5 -12 -3 -1.61
    -5 12 3 1.04
    -5 12 3 -2.66
    -5 12 3 -4.14
    4 -12 -3 6.13
    4 -12 -3 1.77
    -4 12 3 5.63
    -4 12 3 8.03
    -4 12 3 5.68
    3 -12 -3 2.03
    3 -12 -3 0.51
    -3 12 3 1.55
    -3 12 3 0.62
    -3 12 3 2.78
    2 -12 -3 25.65
    2 -12 -3 24.43
    2 -12 -3 21.75
    -2 12 3 22.29
    -2 12 3 20.7
    -2 12 3 25.03
    -2 12 3 20.88
    1 -12 -3 80.1
    1 -12 -3 93.2
    1 -12 -3 89.88
    -1 12 3 88.71
    -1 12 3 82.5
    -1 12 3 83.81
    0 -12 -3 14.97
    0 -12 -3 11.93
    0 -12 -3 10.9
    0 -12 -3 11.5
    0 12 3 13.71
    0 12 3 14.12
    0 12 3 12.12
    -1 -12 -3 57.96
    -1 -12 -3 53.42
    -1 -12 -3 49.28
    -1 -12 -3 52.5
    1 12 3 50.86
    1 12 3 55.11
    1 12 3 56.46
    -2 -12 -3 110.85
    -2 -12 -3 95.4
    -2 -12 -3 98.39
    -2 -12 -3 99.62
    2 12 3 106.08
    2 12 3 106.81
    -3 -12 -3 -1.75
    -3 -12 -3 2.89
    -3 -12 -3 -1.12
    3 12 3 1.26
    3 12 3 3.35
    -4 -12 -3 49.41
    -4 -12 -3 48.81
    4 12 3 62.18
    4 12 3 48.09
    -5 -12 -3 -1.54
    -5 -12 -3 1.14
    5 12 3 2.84
    5 12 3 0.79
    10 -13 -3 13.95
    -10 13 3 13.79
    -10 13 3 14.89
    9 -13 -3 93.24
    9 -13 -3 83.26
    -9 13 3 74.56
    -9 13 3 82.04
    8 -13 -3 10.52
    8 -13 -3 12.62
    -8 13 3 7.15
    -8 13 3 11.43
    7 -13 -3 11.88
    7 -13 -3 16.07
    7 -13 -3 17.2
    -7 13 3 18.57
    -7 13 3 15.22
    -7 13 3 15.39
    6 -13 -3 8.74
    6 -13 -3 11.42
    6 -13 -3 13.44
    -6 13 3 12.48
    -6 13 3 13.47
    -6 13 3 13
    5 -13 -3 -1.67
    5 -13 -3 2.03
    5 -13 -3 1.46
    -5 13 3 -0.13
    -5 13 3 -0.52
    -5 13 3 5.78
    4 -13 -3 13.13
    4 -13 -3 12.85
    4 -13 -3 10.84
    -4 13 3 8.96
    -4 13 3 15.05
    -4 13 3 18.74
    3 -13 -3 25.46
    3 -13 -3 30.98
    -3 13 3 23.95
    -3 13 3 32.1
    -3 13 3 31.1
    2 -13 -3 17.3
    2 -13 -3 13.03
    2 -13 -3 13.57
    -2 13 3 13.32
    -2 13 3 17.65
    -2 13 3 12.77
    1 -13 -3 115.8
    1 -13 -3 118.05
    1 -13 -3 110.58
    -1 13 3 113.59
    -1 13 3 112.28
    0 -13 -3 58.89
    0 -13 -3 68.23
    0 -13 -3 64.45
    0 -13 -3 78.45
    0 13 3 67.1
    0 13 3 56.71
    0 13 3 63.59
    -1 -13 -3 13.65
    -1 -13 -3 6.07
    -1 -13 -3 9.84
    -1 -13 -3 9.59
    1 13 3 9.76
    1 13 3 8.7
    1 13 3 7.77
    -2 -13 -3 29.46
    -2 -13 -3 30.83
    -2 -13 -3 31.06
    -2 -13 -3 38.12
    2 13 3 34.37
    2 13 3 34.17
    2 13 3 32.72
    -3 -13 -3 10.55
    -3 -13 -3 9.91
    3 13 3 8.58
    3 13 3 5.29
    -4 -13 -3 64.08
    -4 -13 -3 42.16
    4 13 3 54.7
    4 13 3 51.82
    9 -14 -3 38.63
    -9 14 3 43.66
    -9 14 3 43.58
    8 -14 -3 5.25
    -8 14 3 2.93
    -8 14 3 2.75
    7 -14 -3 0.81
    7 -14 -3 0.98
    -7 14 3 1.04
    -7 14 3 -1.6
    -7 14 3 1.65
    6 -14 -3 7.24
    6 -14 -3 0.19
    6 -14 -3 7.2
    -6 14 3 3.87
    -6 14 3 7.11
    -6 14 3 6.09
    5 -14 -3 -4.2
    5 -14 -3 -0.92
    5 -14 -3 -0.47
    -5 14 3 -1.24
    -5 14 3 1.24
    -5 14 3 -1.74
    4 -14 -3 7.87
    4 -14 -3 13.3
    4 -14 -3 9.45
    -4 14 3 13.16
    -4 14 3 14.45
    -4 14 3 10.63
    3 -14 -3 42.81
    3 -14 -3 49.78
    3 -14 -3 46.79
    -3 14 3 48.45
    -3 14 3 53.94
    -3 14 3 44.66
    2 -14 -3 0.82
    2 -14 -3 -0.95
    2 -14 -3 5.14
    -2 14 3 -1.64
    -2 14 3 2.09
    -2 14 3 1.57
    1 -14 -3 36.98
    1 -14 -3 37.45
    1 -14 -3 30.38
    -1 14 3 41.87
    -1 14 3 36.37
    -1 14 3 27.32
    0 -14 -3 20.3
    0 -14 -3 22.24
    0 -14 -3 18.45
    0 14 3 15.26
    0 14 3 22.32
    -1 -14 -3 16.95
    -1 -14 -3 22.75
    -1 -14 -3 25.34
    1 14 3 16.53
    1 14 3 21.16
    -2 -14 -3 14.59
    -2 -14 -3 18.79
    -2 -14 -3 11.56
    -2 -14 -3 18.24
    2 14 3 8.68
    2 14 3 12.07
    2 14 3 18.54
    -3 -14 -3 7.18
    -3 -14 -3 -2.84
    3 14 3 0.61
    3 14 3 1.34
    3 14 3 6.26
    8 -15 -3 -1.89
    -8 15 3 1.09
    -8 15 3 -2.84
    7 -15 -3 11.82
    -7 15 3 11.29
    -7 15 3 11.41
    -7 15 3 11.47
    6 -15 -3 23.2
    6 -15 -3 24.2
    -6 15 3 17.96
    -6 15 3 20.95
    -6 15 3 23.36
    5 -15 -3 6.83
    5 -15 -3 3.9
    -5 15 3 2.99
    -5 15 3 5.93
    -5 15 3 3.95
    4 -15 -3 13.04
    4 -15 -3 10.82
    -4 15 3 9.68
    -4 15 3 8.33
    -4 15 3 6.05
    3 -15 -3 80.02
    3 -15 -3 92.13
    -3 15 3 97.94
    -3 15 3 92.92
    -3 15 3 88.62
    2 -15 -3 8.8
    2 -15 -3 9.87
    -2 15 3 11.33
    -2 15 3 10.22
    -2 15 3 9.45
    1 -15 -3 16.12
    1 -15 -3 16.48
    1 -15 -3 17.81
    -1 15 3 13.52
    -1 15 3 16.08
    -1 15 3 17.17
    0 -15 -3 4.42
    0 -15 -3 6.26
    0 -15 -3 16.04
    0 15 3 7.93
    0 15 3 4.87
    -1 -15 -3 20.92
    -1 -15 -3 30.43
    -1 -15 -3 17.8
    1 15 3 19.25
    1 15 3 21.12
    5 -16 -3 33.12
    5 -16 -3 32.02
    -5 16 3 38.34
    -5 16 3 27.12
    4 -16 -3 3.08
    4 -16 -3 5.46
    -4 16 3 2.38
    -4 16 3 3.07
    3 -16 -3 33.42
    3 -16 -3 29.21
    -3 16 3 31.8
    -3 16 3 32.01
    2 -16 -3 6.72
    2 -16 -3 11.56
    -2 16 3 6.52
    -2 16 3 14.9
    1 16 -4 34.55
    1 16 -4 32.89
    -1 -16 4 39.61
    -1 -16 4 32.96
    0 16 -4 6.49
    0 16 -4 8.82
    0 -16 4 14.1
    0 -16 4 7.29
    -1 16 -4 7.99
    -1 16 -4 4.21
    -1 16 -4 10.45
    1 -16 4 10.52
    1 -16 4 12.83
    -2 16 -4 18.04
    -2 16 -4 15.55
    -2 16 -4 17.1
    2 -16 4 18.61
    2 -16 4 16.55
    -3 16 -4 5.76
    -3 16 -4 9.89
    -3 16 -4 10.85
    3 -16 4 8.92
    3 -16 4 7.79
    -4 16 -4 -0.38
    -4 16 -4 3.63
    -4 16 -4 3.22
    4 -16 4 1.81
    4 -16 4 -8.73
    -5 16 -4 80.23
    -5 16 -4 78.58
    -5 16 -4 67.62
    5 -16 4 74.02
    5 -16 4 86.97
    -6 16 -4 19.63
    -6 16 -4 14.88
    -6 16 -4 15.39
    6 -16 4 7.73
    6 -16 4 18.93
    -7 16 -4 23.68
    -7 16 -4 27.82
    3 15 -4 75.41
    3 15 -4 80.55
    -3 -15 4 68.74
    -3 -15 4 78.69
    -3 -15 4 86.74
    2 15 -4 1.4
    2 15 -4 -1.44
    -2 -15 4 3.96
    -2 -15 4 3.2
    -2 -15 4 4.99
    1 15 -4 24.09
    -1 -15 4 26.34
    -1 -15 4 20.81
    0 15 -4 35
    0 15 -4 37.09
    0 15 -4 35.55
    0 -15 4 39.46
    0 -15 4 31.67
    -1 15 -4 1.75
    -1 15 -4 3.42
    -1 15 -4 2.84
    1 -15 4 4.12
    1 -15 4 2.12
    -2 15 -4 3.05
    -2 15 -4 2.4
    -2 15 -4 2.8
    2 -15 4 -0.99
    2 -15 4 6.44
    -3 15 -4 19.3
    -3 15 -4 20.2
    -3 15 -4 23.38
    3 -15 4 20.06
    3 -15 4 21.42
    -4 15 -4 1.24
    -4 15 -4 0.79
    -4 15 -4 2.43
    4 -15 4 -5.07
    4 -15 4 -2.55
    -5 15 -4 55.83
    -5 15 -4 62.48
    -5 15 -4 60.63
    5 -15 4 55.5
    5 -15 4 48.09
    -6 15 -4 15.19
    -6 15 -4 11.09
    -6 15 -4 11.09
    6 -15 4 14.35
    6 -15 4 7.07
    -7 15 -4 20.38
    -7 15 -4 21.83
    -7 15 -4 19.05
    7 -15 4 15.87
    7 -15 4 21.56
    -8 15 -4 34.61
    -8 15 -4 28.04
    8 -15 4 29.42
    4 14 -4 8.49
    4 14 -4 6.05
    4 14 -4 8.96
    -4 -14 4 8.98
    -4 -14 4 6.41
    -4 -14 4 5.61
    3 14 -4 31.98
    3 14 -4 29.41
    3 14 -4 33.99
    -3 -14 4 32.05
    -3 -14 4 30.68
    -3 -14 4 32.03
    2 14 -4 3.53
    2 14 -4 3.51
    -2 -14 4 3.6
    -2 -14 4 3.57
    -2 -14 4 2.57
    1 14 -4 4.39
    1 14 -4 2.62
    -1 -14 4 1.27
    -1 -14 4 8.52
    -1 -14 4 10.09
    0 14 -4 24.01
    0 14 -4 19.51
    0 14 -4 27.7
    0 -14 4 24.16
    0 -14 4 23.04
    0 -14 4 21.77
    -1 14 -4 10.79
    -1 14 -4 16.61
    -1 14 -4 16.08
    1 -14 4 15.42
    1 -14 4 20.77
    -2 14 -4 6.57
    -2 14 -4 9.13
    -2 14 -4 10.37
    2 -14 4 8.83
    2 -14 4 11.03
    -3 14 -4 85.82
    -3 14 -4 78.24
    -3 14 -4 71.86
    3 -14 4 75.05
    3 -14 4 74.87
    -4 14 -4 9.83
    -4 14 -4 5.28
    -4 14 -4 9.46
    4 -14 4 1.3
    4 -14 4 6.41
    -5 14 -4 49.81
    -5 14 -4 46.69
    -5 14 -4 44.76
    5 -14 4 43.98
    5 -14 4 35.72
    -6 14 -4 33.66
    -6 14 -4 35.74
    -6 14 -4 38.8
    6 -14 4 27.49
    6 -14 4 32.59
    -7 14 -4 4.13
    -7 14 -4 9.69
    -7 14 -4 5.73
    7 -14 4 5.82
    7 -14 4 8
    -8 14 -4 23.98
    -8 14 -4 24.16
    8 -14 4 26
    -9 14 -4 3.65
    -9 14 -4 2.27
    9 -14 4 -2.08
    6 13 -4 10.46
    -6 -13 4 17.52
    5 13 -4 68.45
    5 13 -4 66.89
    5 13 -4 67.15
    -5 -13 4 55.39
    -5 -13 4 83.43
    -5 -13 4 61.93
    4 13 -4 6.56
    4 13 -4 6.04
    4 13 -4 3.01
    -4 -13 4 12.6
    -4 -13 4 5.83
    -4 -13 4 3.45
    3 13 -4 25.99
    3 13 -4 19.61
    3 13 -4 24.51
    -3 -13 4 19.89
    -3 -13 4 22.35
    -3 -13 4 25.33
    2 13 -4 21.91
    2 13 -4 18.26
    2 13 -4 18.21
    -2 -13 4 17.85
    -2 -13 4 18.49
    -2 -13 4 13.73
    1 13 -4 3.38
    1 13 -4 8.01
    1 13 -4 -1.52
    -1 -13 4 4.96
    -1 -13 4 -0.15
    -1 -13 4 2.81
    0 13 -4 10.56
    0 13 -4 11.95
    0 13 -4 9.31
    0 -13 4 12.53
    0 -13 4 13.24
    0 -13 4 15.29
    -1 13 -4 12.9
    -1 13 -4 10.5
    -1 13 -4 16.49
    -1 13 -4 12.33
    1 -13 4 9.25
    1 -13 4 11.18
    1 -13 4 13.38
    -2 13 -4 2.69
    -2 13 -4 1.43
    -2 13 -4 4.76
    2 -13 4 1.15
    2 -13 4 -1.94
    -3 13 -4 93.59
    -3 13 -4 86.37
    -3 13 -4 90.44
    -3 13 -4 91.49
    3 -13 4 90.07
    3 -13 4 92.57
    -4 13 -4 3.19
    -4 13 -4 -0.36
    -4 13 -4 2.89
    -4 13 -4 3.96
    4 -13 4 -1.19
    4 -13 4 2.08
    -5 13 -4 39.74
    -5 13 -4 42.43
    -5 13 -4 38.92
    -5 13 -4 41.8
    5 -13 4 42.63
    5 -13 4 43.71
    -6 13 -4 21.88
    -6 13 -4 22.94
    -6 13 -4 19.49
    -6 13 -4 20.93
    6 -13 4 19.72
    6 -13 4 21.01
    -7 13 -4 7.15
    -7 13 -4 6.43
    -7 13 -4 1.72
    7 -13 4 6.72
    7 -13 4 1.66
    -8 13 -4 9.75
    -8 13 -4 12.08
    -8 13 -4 8.87
    8 -13 4 10.85
    -9 13 -4 3.3
    -9 13 -4 9.05
    9 -13 4 1.01
    -10 13 -4 0.76
    -10 13 -4 1.74
    10 -13 4 0.69
    7 12 -4 29.57
    7 12 -4 24.25
    -7 -12 4 20.35
    -7 -12 4 27.39
    6 12 -4 27.27
    6 12 -4 22.84
    6 12 -4 27.29
    -6 -12 4 30.25
    -6 -12 4 27.08
    5 12 -4 62.4
    5 12 -4 63.43
    5 12 -4 63.83
    -5 -12 4 73.77
    -5 -12 4 81.04
    -5 -12 4 68.94
    4 12 -4 0.92
    4 12 -4 2.15
    4 12 -4 2.06
    -4 -12 4 1.82
    -4 -12 4 -0.43
    -4 -12 4 12.18
    3 12 -4 13.46
    3 12 -4 11.02
    3 12 -4 13.27
    -3 -12 4 17.21
    -3 -12 4 16.82
    -3 -12 4 7.64
    2 12 -4 38.04
    2 12 -4 37.03
    2 12 -4 44.52
    2 12 -4 41.56
    -2 -12 4 38.09
    -2 -12 4 45.94
    -2 -12 4 34.5
    1 12 -4 1.56
    1 12 -4 0.65
    1 12 -4 2.69
    1 12 -4 1.88
    -1 -12 4 3.87
    -1 -12 4 2.53
    -1 -12 4 6.6
    0 12 -4 41.94
    0 12 -4 46.77
    0 12 -4 44.3
    0 -12 4 49.33
    0 -12 4 43.4
    0 -12 4 43.4
    -1 12 -4 78.47
    -1 12 -4 69.73
    -1 12 -4 72.22
    -1 12 -4 80.34
    1 -12 4 75.34
    1 -12 4 72.11
    1 -12 4 73.68
    -2 12 -4 0.4
    -2 12 -4 2
    -2 12 -4 1.04
    -2 12 -4 -1.38
    -2 12 -4 -0.46
    2 -12 4 1.82
    2 -12 4 2.15
    2 -12 4 1.98
    -3 12 -4 43.94
    -3 12 -4 52.33
    -3 12 -4 47.4
    -3 12 -4 39.86
    -3 12 -4 48.09
    3 -12 4 51.2
    3 -12 4 57.52
    -4 12 -4 9.38
    -4 12 -4 6.32
    -4 12 -4 5.79
    -4 12 -4 5.92
    4 -12 4 6.9
    4 -12 4 5.93
    -5 12 -4 9.28
    -5 12 -4 10.2
    -5 12 -4 9.09
    -5 12 -4 10.15
    5 -12 4 8.06
    5 -12 4 6.06
    -6 12 -4 10.15
    -6 12 -4 9.3
    -6 12 -4 11.92
    -6 12 -4 11.26
    6 -12 4 13.81
    6 -12 4 9.85
    -7 12 -4 12.1
    -7 12 -4 16.08
    -7 12 -4 10.32
    7 -12 4 11.06
    7 -12 4 5.81
    7 -12 4 3.9
    -8 12 -4 32.76
    -8 12 -4 31.13
    -8 12 -4 28.3
    8 -12 4 26
    8 -12 4 23.45
    -9 12 -4 16.3
    -9 12 -4 9.93
    9 -12 4 4.82
    9 -12 4 6.81
    -10 12 -4 1.36
    -10 12 -4 3.96
    10 -12 4 3.19
    10 -12 4 -0.04
    -11 12 -4 33.8
    -11 12 -4 33.87
    11 -12 4 35.1
    7 11 -4 14.8
    7 11 -4 20.83
    7 11 -4 18.82
    -7 -11 4 17.01
    -7 -11 4 15.64
    6 11 -4 10.85
    6 11 -4 2.16
    6 11 -4 4.5
    -6 -11 4 1.26
    -6 -11 4 7.13
    5 11 -4 51.34
    5 11 -4 61.6
    5 11 -4 42.17
    -5 -11 4 56.92
    -5 -11 4 52.52
    -5 -11 4 43.91
    4 11 -4 29.33
    4 11 -4 35.67
    4 11 -4 40.3
    -4 -11 4 33.66
    -4 -11 4 28.87
    -4 -11 4 29.15
    3 11 -4 4.11
    3 11 -4 0.64
    3 11 -4 0.73
    -3 -11 4 3.57
    -3 -11 4 -0.81
    -3 -11 4 5.61
    2 11 -4 23.79
    2 11 -4 25.88
    2 11 -4 29.57
    2 11 -4 26.14
    -2 -11 4 27.32
    -2 -11 4 23.43
    -2 -11 4 24.39
    1 11 -4 23.89
    1 11 -4 21.61
    1 11 -4 21.5
    1 11 -4 23.96
    -1 -11 4 20.66
    -1 -11 4 24.14
    -1 -11 4 23.95
    0 11 -4 36.65
    0 11 -4 43.95
    0 11 -4 46.92
    0 11 -4 39.96
    0 -11 4 40.65
    0 -11 4 41.89
    0 -11 4 41.04
    -1 11 -4 107.07
    -1 11 -4 106.43
    -1 11 -4 105.83
    -1 11 -4 106.17
    1 -11 4 107.62
    1 -11 4 102.49
    1 -11 4 110.01
    -2 11 -4 0.73
    -2 11 -4 1.27
    -2 11 -4 -0.15
    -2 11 -4 2.43
    -2 11 -4 5.41
    2 -11 4 4.25
    2 -11 4 -1.25
    2 -11 4 -0.74
    -3 11 -4 65.31
    -3 11 -4 62.05
    -3 11 -4 58.45
    -3 11 -4 62.35
    -3 11 -4 63.64
    3 -11 4 67.47
    3 -11 4 59.08
    3 -11 4 64.4
    3 -11 4 68.55
    -4 11 -4 31.32
    -4 11 -4 31.77
    -4 11 -4 30.85
    -4 11 -4 29.26
    -4 11 -4 34.05
    4 -11 4 29.54
    4 -11 4 30.1
    4 -11 4 32.87
    4 -11 4 36.59
    -5 11 -4 18.13
    -5 11 -4 21.48
    -5 11 -4 20.94
    -5 11 -4 21.53
    5 -11 4 25.92
    5 -11 4 18.93
    5 -11 4 25.62
    -6 11 -4 95.83
    -6 11 -4 93.75
    -6 11 -4 89.97
    -6 11 -4 91.4
    6 -11 4 96.73
    6 -11 4 101.94
    6 -11 4 90.88
    -7 11 -4 15.49
    -7 11 -4 16.57
    -7 11 -4 20.68
    7 -11 4 16.44
    7 -11 4 17.76
    7 -11 4 9.48
    -8 11 -4 22.01
    -8 11 -4 19.51
    -8 11 -4 21.18
    8 -11 4 24.39
    8 -11 4 20.03
    -9 11 -4 76.52
    -9 11 -4 65.56
    9 -11 4 64.64
    9 -11 4 73.95
    -10 11 -4 20.72
    -10 11 -4 24.17
    -10 11 -4 16.35
    10 -11 4 19.89
    10 -11 4 19.01
    -11 11 -4 25.83
    -11 11 -4 27.29
    11 -11 4 23.65
    11 -11 4 18.77
    8 10 -4 27.33
    8 10 -4 31.43
    8 10 -4 30.08
    -8 -10 4 31.67
    -8 -10 4 33.99
    7 10 -4 38.48
    7 10 -4 36.4
    7 10 -4 38.25
    -7 -10 4 39.34
    -7 -10 4 37.87
    6 10 -4 -2.11
    6 10 -4 -0.57
    6 10 -4 1.39
    -6 -10 4 2.82
    -6 -10 4 0.26
    -6 -10 4 0.89
    5 10 -4 11.02
    5 10 -4 7.06
    5 10 -4 11.75
    5 10 -4 14.34
    -5 -10 4 10.98
    -5 -10 4 9.24
    -5 -10 4 15.47
    4 10 -4 35.85
    4 10 -4 40.48
    4 10 -4 41.23
    4 10 -4 44.67
    -4 -10 4 41.46
    -4 -10 4 41.32
    -4 -10 4 38.15
    -4 -10 4 38.85
    3 10 -4 3.46
    3 10 -4 0.16
    3 10 -4 2.17
    3 10 -4 1.41
    3 10 -4 1.38
    -3 -10 4 1.08
    -3 -10 4 0.66
    -3 -10 4 1.94
    -3 -10 4 3.39
    2 10 -4 167.33
    2 10 -4 158.9
    2 10 -4 167.96
    2 10 -4 162.35
    2 10 -4 171.16
    -2 -10 4 156.2
    -2 -10 4 155.06
    -2 -10 4 156.66
    1 10 -4 91.59
    1 10 -4 82.22
    1 10 -4 85.55
    1 10 -4 85.46
    1 10 -4 84.92
    -1 -10 4 78.94
    -1 -10 4 87.82
    -1 -10 4 81.5
    0 10 -4 54.19
    0 10 -4 62.5
    0 10 -4 64.88
    0 10 -4 66.89
    0 -10 4 64.51
    0 -10 4 64.16
    0 -10 4 66.71
    -1 10 -4 185.22
    -1 10 -4 184.26
    -1 10 -4 187.16
    -1 10 -4 180.97
    1 -10 4 177.89
    1 -10 4 183.99
    1 -10 4 178.77
    -2 10 -4 2.63
    -2 10 -4 2.42
    -2 10 -4 4.03
    -2 10 -4 2.28
    -2 10 -4 1.2
    -2 10 -4 4.72
    2 -10 4 -0.61
    2 -10 4 4.77
    2 -10 4 1.77
    2 -10 4 3.31
    -3 10 -4 63.25
    -3 10 -4 64.56
    -3 10 -4 64.09
    -3 10 -4 59.97
    -3 10 -4 65.09
    -3 10 -4 62.03
    3 -10 4 61.88
    3 -10 4 63.02
    3 -10 4 66.29
    3 -10 4 67.35
    3 -10 4 66.95
    -4 10 -4 1.68
    -4 10 -4 -1.15
    -4 10 -4 3.35
    -4 10 -4 2.05
    -4 10 -4 2.43
    -4 10 -4 2.35
    4 -10 4 2.15
    4 -10 4 1.77
    4 -10 4 2.33
    4 -10 4 -2
    4 -10 4 2.68
    -5 10 -4 1.89
    -5 10 -4 5.09
    -5 10 -4 3.26
    -5 10 -4 3.53
    5 -10 4 5.35
    5 -10 4 3.94
    5 -10 4 1.01
    -6 10 -4 70.38
    -6 10 -4 77.51
    -6 10 -4 75.9
    6 -10 4 72.89
    6 -10 4 68.04
    6 -10 4 70.42
    -7 10 -4 20.9
    -7 10 -4 21.03
    -7 10 -4 25.22
    7 -10 4 21.04
    7 -10 4 20.21
    7 -10 4 22.49
    -8 10 -4 6.51
    -8 10 -4 4.47
    -8 10 -4 4.76
    -8 10 -4 6.38
    8 -10 4 4.93
    8 -10 4 1.99
    8 -10 4 3.72
    -9 10 -4 62.71
    -9 10 -4 72.09
    -9 10 -4 73.42
    9 -10 4 74.11
    9 -10 4 64.28
    9 -10 4 71.61
    -10 10 -4 8.26
    -10 10 -4 7.15
    -10 10 -4 6.84
    10 -10 4 7.24
    10 -10 4 9.46
    -11 10 -4 40.81
    -11 10 -4 26.01
    11 -10 4 33.36
    11 -10 4 38.08
    -12 10 -4 35.08
    -12 10 -4 29.75
    9 9 -4 20.22
    9 9 -4 19
    9 9 -4 22.87
    -9 -9 4 21.45
    -9 -9 4 23.53
    8 9 -4 1.66
    8 9 -4 3.48
    8 9 -4 9.47
    8 9 -4 0.58
    -8 -9 4 2.89
    -8 -9 4 -3.03
    7 9 -4 40.53
    7 9 -4 43.71
    7 9 -4 37.21
    7 9 -4 38.55
    -7 -9 4 38.85
    -7 -9 4 33.75
    6 9 -4 41.11
    6 9 -4 41.46
    6 9 -4 43.04
    6 9 -4 39
    -6 -9 4 39.91
    -6 -9 4 40.66
    -6 -9 4 41.54
    -6 -9 4 37.8
    5 9 -4 3.37
    5 9 -4 1.43
    5 9 -4 2.72
    5 9 -4 4.35
    -5 -9 4 9.3
    -5 -9 4 4
    -5 -9 4 0.52
    -5 -9 4 6.09
    4 9 -4 52.92
    4 9 -4 50.32
    4 9 -4 51.56
    4 9 -4 50.79
    -4 -9 4 58.88
    -4 -9 4 48.87
    -4 -9 4 47.4
    -4 -9 4 57.07
    3 9 -4 7.05
    3 9 -4 7.45
    3 9 -4 5.04
    3 9 -4 2.98
    3 9 -4 2.44
    -3 -9 4 4.76
    -3 -9 4 3.93
    -3 -9 4 6.82
    -3 -9 4 5.43
    2 9 -4 88.07
    2 9 -4 96.8
    2 9 -4 98.88
    2 9 -4 91.8
    2 9 -4 93.64
    -2 -9 4 86.55
    -2 -9 4 91.56
    -2 -9 4 99.55
    1 9 -4 30.89
    1 9 -4 37.91
    1 9 -4 33.63
    1 9 -4 38.54
    1 9 -4 41.83
    -1 -9 4 36.27
    -1 -9 4 38
    -1 -9 4 37.94
    0 9 -4 18.67
    0 9 -4 22.95
    0 9 -4 25.63
    0 9 -4 22.82
    0 9 -4 21.72
    0 -9 4 16.16
    0 -9 4 21.77
    0 -9 4 19.69
    -1 9 -4 128.21
    -1 9 -4 129.16
    -1 9 -4 129.57
    -1 9 -4 125.13
    -1 9 -4 129.66
    1 -9 4 132.68
    1 -9 4 132.62
    1 -9 4 129.8
    1 -9 4 134.79
    -2 9 -4 3.38
    -2 9 -4 2.6
    -2 9 -4 4.06
    -2 9 -4 1.83
    -2 9 -4 3.15
    -2 9 -4 3.23
    -2 9 -4 2.03
    2 -9 4 0.9
    2 -9 4 3.17
    2 -9 4 2.53
    2 -9 4 2.31
    2 -9 4 2.27
    -3 9 -4 74.52
    -3 9 -4 79.84
    -3 9 -4 74.71
    -3 9 -4 78.81
    -3 9 -4 77.59
    -3 9 -4 71.13
    3 -9 4 77.58
    3 -9 4 77.06
    3 -9 4 75.54
    3 -9 4 82.98
    3 -9 4 70.65
    -4 9 -4 48.29
    -4 9 -4 45.63
    -4 9 -4 51.55
    -4 9 -4 45.67
    -4 9 -4 49.88
    -4 9 -4 49.31
    4 -9 4 52.36
    4 -9 4 50.28
    4 -9 4 48.7
    4 -9 4 44.94
    4 -9 4 49.56
    -5 9 -4 3.41
    -5 9 -4 4.56
    -5 9 -4 2.71
    -5 9 -4 2.97
    -5 9 -4 5.85
    5 -9 4 4.1
    5 -9 4 0.75
    5 -9 4 7.5
    5 -9 4 6.14
    5 -9 4 4.91
    -6 9 -4 20.54
    -6 9 -4 18.17
    -6 9 -4 18.46
    -6 9 -4 18.07
    6 -9 4 14.88
    6 -9 4 10.94
    6 -9 4 18.48
    6 -9 4 17.68
    -7 9 -4 34.67
    -7 9 -4 35.61
    -7 9 -4 42.55
    -7 9 -4 42.28
    7 -9 4 41.33
    7 -9 4 36.65
    7 -9 4 40.15
    -8 9 -4 5.62
    -8 9 -4 4.37
    -8 9 -4 3.73
    -8 9 -4 2.11
    8 -9 4 4
    8 -9 4 4.47
    8 -9 4 5.03
    8 -9 4 6.47
    -9 9 -4 54.86
    -9 9 -4 58.56
    -9 9 -4 55.53
    -9 9 -4 53.5
    9 -9 4 60.54
    9 -9 4 55.98
    9 -9 4 63.17
    -10 9 -4 6.06
    -10 9 -4 3.76
    10 -9 4 9.34
    10 -9 4 9.84
    -11 9 -4 27.64
    -11 9 -4 35.28
    11 -9 4 26.58
    11 -9 4 22.91
    -12 9 -4 39.07
    -12 9 -4 43.3
    12 -9 4 36.86
    12 -9 4 41.58
    10 8 -4 20.98
    10 8 -4 25.41
    10 8 -4 20.98
    -10 -8 4 22.65
    9 8 -4 22.61
    9 8 -4 24.01
    9 8 -4 17.09
    9 8 -4 21.66
    -9 -8 4 22.2
    -9 -8 4 26.93
    8 8 -4 1.4
    8 8 -4 2.86
    8 8 -4 0.73
    8 8 -4 0.05
    -8 -8 4 2.65
    -8 -8 4 1.02
    7 8 -4 21.81
    7 8 -4 21.46
    7 8 -4 15.19
    7 8 -4 19.83
    -7 -8 4 16.37
    -7 -8 4 19.19
    -7 -8 4 17.3
    6 8 -4 18.76
    6 8 -4 18
    6 8 -4 23.72
    6 8 -4 19.57
    -6 -8 4 23.33
    -6 -8 4 21.99
    -6 -8 4 23.59
    5 8 -4 12.74
    5 8 -4 14.47
    5 8 -4 13.2
    -5 -8 4 11.86
    -5 -8 4 17.18
    -5 -8 4 14.58
    -5 -8 4 15.68
    4 8 -4 77.81
    4 8 -4 78.86
    4 8 -4 79.05
    -4 -8 4 68.63
    -4 -8 4 81.83
    -4 -8 4 81.88
    -4 -8 4 75.38
    3 8 -4 18.03
    3 8 -4 18.24
    3 8 -4 18.22
    3 8 -4 16.37
    -3 -8 4 15.43
    -3 -8 4 14.17
    -3 -8 4 19.05
    -3 -8 4 15.75
    2 8 -4 62.08
    2 8 -4 68.95
    2 8 -4 67.86
    2 8 -4 67.31
    2 8 -4 71.62
    -2 -8 4 62.73
    -2 -8 4 57.84
    -2 -8 4 69.04
    1 8 -4 49.8
    1 8 -4 53.46
    1 8 -4 46.27
    1 8 -4 52.84
    1 8 -4 48.96
    -1 -8 4 53.85
    -1 -8 4 44.17
    -1 -8 4 51.17
    0 8 -4 2.73
    0 8 -4 3.67
    0 8 -4 2.99
    0 8 -4 1.4
    0 8 -4 1.44
    0 -8 4 4.28
    0 -8 4 2.68
    0 -8 4 2.67
    -1 8 -4 59.14
    -1 8 -4 55.21
    -1 8 -4 56.9
    -1 8 -4 47.63
    -1 8 -4 54.5
    -1 8 -4 53.65
    -1 8 -4 52.87
    1 -8 4 53.51
    1 -8 4 53.71
    1 -8 4 58.83
    1 -8 4 54.18
    -2 8 -4 2.14
    -2 8 -4 3.08
    -2 8 -4 2.34
    -2 8 -4 2.8
    -2 8 -4 0.24
    -2 8 -4 0.22
    2 -8 4 5.94
    2 -8 4 2.54
    2 -8 4 4.37
    2 -8 4 1.88
    2 -8 4 2.45
    -3 8 -4 41.67
    -3 8 -4 48.51
    -3 8 -4 39.81
    -3 8 -4 43.94
    -3 8 -4 46.29
    -3 8 -4 39.38
    -3 8 -4 43.68
    3 -8 4 44.04
    3 -8 4 42.6
    3 -8 4 44.43
    3 -8 4 42.02
    3 -8 4 45.18
    -4 8 -4 73.1
    -4 8 -4 81.91
    -4 8 -4 75.58
    -4 8 -4 77.77
    -4 8 -4 79.87
    -4 8 -4 75.19
    4 -8 4 76.73
    4 -8 4 79.87
    4 -8 4 82.36
    4 -8 4 78.64
    4 -8 4 75.4
    4 -8 4 78
    -5 8 -4 43.2
    -5 8 -4 39.55
    -5 8 -4 43.76
    -5 8 -4 42.77
    -5 8 -4 50.15
    5 -8 4 40.18
    5 -8 4 45.96
    5 -8 4 45.7
    5 -8 4 45.58
    5 -8 4 45.58
    -6 8 -4 68.93
    -6 8 -4 71.11
    -6 8 -4 72.49
    -6 8 -4 75.95
    -6 8 -4 73.93
    6 -8 4 77.76
    6 -8 4 76.32
    6 -8 4 74.49
    6 -8 4 75.23
    -7 8 -4 107.22
    -7 8 -4 99.62
    -7 8 -4 102.38
    -7 8 -4 97.53
    7 -8 4 100.59
    7 -8 4 108.09
    7 -8 4 104.08
    7 -8 4 104.96
    -8 8 -4 0.1
    -8 8 -4 -0.65
    -8 8 -4 0.38
    -8 8 -4 0.37
    8 -8 4 0.25
    8 -8 4 0.12
    8 -8 4 1.26
    8 -8 4 2.05
    -9 8 -4 83.66
    -9 8 -4 80.76
    -9 8 -4 92.43
    -9 8 -4 91.45
    9 -8 4 91.43
    9 -8 4 86.52
    9 -8 4 89.96
    -10 8 -4 38.72
    -10 8 -4 46.85
    10 -8 4 40.01
    10 -8 4 38.6
    -11 8 -4 7.22
    -11 8 -4 6.21
    11 -8 4 1
    11 -8 4 3.14
    -12 8 -4 21.54
    -12 8 -4 29.14
    12 -8 4 19.7
    12 -8 4 20.3
    10 7 -4 25.24
    10 7 -4 25.02
    10 7 -4 24.17
    -10 -7 4 26.14
    9 7 -4 24.69
    9 7 -4 26.56
    9 7 -4 34.51
    9 7 -4 30.27
    -9 -7 4 35.49
    -9 -7 4 32.29
    -9 -7 4 33.67
    8 7 -4 5.05
    8 7 -4 4.31
    8 7 -4 4.38
    8 7 -4 2.52
    -8 -7 4 10.77
    -8 -7 4 2.6
    -8 -7 4 5.81
    7 7 -4 39.27
    7 7 -4 29.2
    7 7 -4 37.84
    7 7 -4 33.3
    -7 -7 4 35.39
    -7 -7 4 30.37
    -7 -7 4 34.26
    6 7 -4 30.38
    6 7 -4 23.38
    6 7 -4 27.94
    -6 -7 4 25.69
    -6 -7 4 23.46
    -6 -7 4 27.59
    5 7 -4 2.71
    5 7 -4 3.59
    5 7 -4 2.2
    -5 -7 4 3.99
    -5 -7 4 2.35
    -5 -7 4 0.83
    -5 -7 4 5.11
    4 7 -4 131.78
    4 7 -4 139.96
    4 7 -4 137.6
    -4 -7 4 142.63
    -4 -7 4 133.64
    -4 -7 4 132.15
    -4 -7 4 127.52
    3 7 -4 54.54
    3 7 -4 63.41
    3 7 -4 58.11
    3 7 -4 60.07
    -3 -7 4 57.85
    -3 -7 4 62.81
    -3 -7 4 59.51
    -3 -7 4 62.92
    2 7 -4 34.03
    2 7 -4 36.46
    2 7 -4 34.77
    2 7 -4 33.17
    2 7 -4 39.63
    -2 -7 4 36.21
    -2 -7 4 34.37
    -2 -7 4 33.37
    1 7 -4 47.06
    1 7 -4 52.51
    1 7 -4 48.93
    1 7 -4 49.27
    1 7 -4 52.96
    -1 -7 4 43.21
    -1 -7 4 48.41
    -1 -7 4 59.47
    0 7 -4 11.31
    0 7 -4 7.59
    0 7 -4 10.67
    0 7 -4 6.81
    0 7 -4 7.4
    0 -7 4 9.54
    0 -7 4 8.45
    0 -7 4 7.93
    -1 7 -4 62.14
    -1 7 -4 58.09
    -1 7 -4 67.22
    -1 7 -4 60.12
    -1 7 -4 61.22
    -1 7 -4 60.08
    -1 7 -4 61.6
    1 -7 4 62.51
    1 -7 4 64.36
    1 -7 4 61.27
    1 -7 4 62.53
    1 -7 4 59.4
    -2 7 -4 52.79
    -2 7 -4 53.62
    -2 7 -4 58.17
    -2 7 -4 54.54
    -2 7 -4 58.44
    -2 7 -4 51.05
    2 -7 4 56.63
    2 -7 4 55.66
    2 -7 4 57.03
    2 -7 4 57.33
    2 -7 4 55.32
    -3 7 -4 2.21
    -3 7 -4 2.79
    -3 7 -4 2.35
    -3 7 -4 1.94
    -3 7 -4 0.79
    -3 7 -4 3.3
    -3 7 -4 1.04
    3 -7 4 1.19
    3 -7 4 2.39
    3 -7 4 2.94
    3 -7 4 3.15
    3 -7 4 -0.34
    3 -7 4 1.93
    3 -7 4 1.06
    -4 7 -4 105.54
    -4 7 -4 101.79
    -4 7 -4 111.44
    -4 7 -4 104.1
    -4 7 -4 102.29
    -4 7 -4 106.3
    -4 7 -4 104.41
    -4 7 -4 107.13
    4 -7 4 105.77
    4 -7 4 104.11
    4 -7 4 107.99
    4 -7 4 105.86
    4 -7 4 102.21
    4 -7 4 99.68
    4 -7 4 104.46
    -5 7 -4 73.14
    -5 7 -4 78.98
    -5 7 -4 68.74
    -5 7 -4 66.71
    5 -7 4 73.48
    5 -7 4 68.22
    5 -7 4 73.64
    5 -7 4 69.04
    5 -7 4 66.56
    5 -7 4 76.11
    -6 7 -4 13.3
    -6 7 -4 14.9
    -6 7 -4 14.21
    -6 7 -4 14.51
    -6 7 -4 15.66
    6 -7 4 14.01
    6 -7 4 13.02
    6 -7 4 12.91
    6 -7 4 14.86
    -7 7 -4 79.8
    -7 7 -4 71.66
    -7 7 -4 76.94
    -7 7 -4 72.78
    -7 7 -4 81
    -7 7 -4 78.08
    7 -7 4 75.99
    7 -7 4 75.61
    7 -7 4 83.33
    7 -7 4 78.33
    7 -7 4 78.6
    -8 7 -4 2.13
    -8 7 -4 4.86
    -8 7 -4 2.83
    -8 7 -4 2.81
    8 -7 4 7.67
    8 -7 4 5.57
    8 -7 4 3.6
    8 -7 4 3.8
    8 -7 4 4.33
    -9 7 -4 42.39
    -9 7 -4 44.72
    -9 7 -4 46.56
    9 -7 4 43.33
    9 -7 4 34.23
    9 -7 4 47.68
    9 -7 4 43.88
    -10 7 -4 51.76
    -10 7 -4 52.09
    -10 7 -4 55.18
    10 -7 4 47.18
    10 -7 4 58.74
    -11 7 -4 0.23
    -11 7 -4 0.08
    11 -7 4 3.78
    11 -7 4 -1.27
    -12 7 -4 7.53
    -12 7 -4 6.8
    12 -7 4 6.34
    12 -7 4 10.89
    11 6 -4 14.59
    11 6 -4 9.4
    11 6 -4 9.48
    -11 -6 4 10.71
    -11 -6 4 7.05
    10 6 -4 10.03
    10 6 -4 6.22
    10 6 -4 6.04
    -10 -6 4 3.63
    -10 -6 4 -0.25
    9 6 -4 38.66
    9 6 -4 31.75
    9 6 -4 39.48
    9 6 -4 33.74
    -9 -6 4 36.04
    -9 -6 4 41.74
    -9 -6 4 37.95
    8 6 -4 9.76
    8 6 -4 6.81
    8 6 -4 3.45
    8 6 -4 7.9
    -8 -6 4 7.09
    -8 -6 4 7.45
    -8 -6 4 7.62
    7 6 -4 29.23
    7 6 -4 33.62
    7 6 -4 38.93
    -7 -6 4 34.07
    -7 -6 4 39.08
    -7 -6 4 37.21
    6 6 -4 98.09
    6 6 -4 98.41
    6 6 -4 103.63
    -6 -6 4 91.78
    -6 -6 4 92.15
    -6 -6 4 104.45
    5 6 -4 7.4
    5 6 -4 6.37
    5 6 -4 5.95
    -5 -6 4 5.72
    -5 -6 4 5.99
    -5 -6 4 5.58
    -5 -6 4 6.28
    -5 -6 4 8.49
    4 6 -4 49.27
    4 6 -4 45.11
    4 6 -4 51.19
    4 6 -4 53.43
    -4 -6 4 48.5
    -4 -6 4 43.01
    -4 -6 4 52.81
    -4 -6 4 44.36
    -4 -6 4 49.54
    3 6 -4 66.02
    3 6 -4 57.19
    3 6 -4 58.98
    3 6 -4 57.11
    -3 -6 4 52.79
    -3 -6 4 52.03
    -3 -6 4 54.86
    -3 -6 4 56.53
    2 6 -4 50.24
    2 6 -4 56.76
    2 6 -4 54.9
    2 6 -4 52.21
    2 6 -4 52.77
    -2 -6 4 56.36
    -2 -6 4 53.07
    -2 -6 4 54.44
    1 6 -4 126.89
    1 6 -4 126.41
    1 6 -4 122.74
    1 6 -4 128
    1 6 -4 133.54
    -1 -6 4 129.44
    -1 -6 4 121.68
    -1 -6 4 117.37
    -1 -6 4 122.67
    0 6 -4 30.58
    0 6 -4 27.53
    -1 6 -4 31.04
    -1 6 -4 31.59
    -1 6 -4 26.56
    -1 6 -4 36.65
    -1 6 -4 31.47
    -1 6 -4 31.06
    -1 6 -4 30.3
    1 -6 4 31.53
    1 -6 4 32.08
    1 -6 4 32.54
    1 -6 4 27.02
    1 -6 4 31.53
    1 -6 4 30.42
    -2 6 -4 79.18
    -2 6 -4 79.09
    -2 6 -4 78.78
    -2 6 -4 76.39
    -2 6 -4 79.74
    -2 6 -4 78.51
    2 -6 4 75.78
    2 -6 4 80.91
    2 -6 4 78.46
    2 -6 4 77.71
    2 -6 4 82.55
    2 -6 4 79.57
    -3 6 -4 15.61
    -3 6 -4 18.01
    -3 6 -4 17.98
    -3 6 -4 16.72
    -3 6 -4 17.1
    -3 6 -4 16.87
    -3 6 -4 15.9
    -3 6 -4 15.97
    3 -6 4 15.14
    3 -6 4 17.77
    3 -6 4 16.61
    3 -6 4 14.99
    3 -6 4 16.49
    3 -6 4 15.73
    3 -6 4 17.46
    3 -6 4 15
    -4 6 -4 118.54
    -4 6 -4 112.72
    -4 6 -4 110.55
    -4 6 -4 110.39
    -4 6 -4 115.28
    -4 6 -4 115.64
    4 -6 4 113.13
    4 -6 4 111.83
    4 -6 4 114.41
    4 -6 4 114.98
    4 -6 4 115.62
    4 -6 4 120.17
    4 -6 4 114.53
    -5 6 -4 53.48
    -5 6 -4 54.18
    -5 6 -4 38.42
    -5 6 -4 47
    5 -6 4 50.19
    5 -6 4 49.01
    5 -6 4 48.56
    5 -6 4 47.46
    5 -6 4 51.72
    5 -6 4 49.48
    -6 6 -4 3.67
    -6 6 -4 3.8
    -6 6 -4 1.72
    -6 6 -4 2.87
    -6 6 -4 1.24
    6 -6 4 3.53
    6 -6 4 2.93
    6 -6 4 3.19
    6 -6 4 2.41
    6 -6 4 3.16
    6 -6 4 3.97
    6 -6 4 4.42
    -7 6 -4 104.88
    -7 6 -4 99.18
    -7 6 -4 91.53
    -7 6 -4 96.62
    -7 6 -4 94.97
    7 -6 4 105.65
    7 -6 4 100.49
    7 -6 4 100.24
    7 -6 4 102.97
    7 -6 4 99.67
    -8 6 -4 26.42
    -8 6 -4 27.35
    -8 6 -4 29.27
    8 -6 4 28.43
    8 -6 4 28.35
    8 -6 4 29.35
    8 -6 4 28.5
    -9 6 -4 1.4
    -9 6 -4 8.14
    -9 6 -4 9.57
    9 -6 4 10.68
    9 -6 4 9.39
    9 -6 4 6.91
    -10 6 -4 68.42
    -10 6 -4 73.77
    -10 6 -4 67.48
    10 -6 4 76.47
    10 -6 4 76.96
    -11 6 -4 0.56
    -11 6 -4 5.47
    -11 6 -4 2.81
    11 -6 4 2.44
    -12 6 -4 1.36
    -12 6 -4 4.2
    12 -6 4 3.95
    11 5 -4 28.57
    11 5 -4 30.51
    11 5 -4 27.2
    -11 -5 4 32.46
    -11 -5 4 40.82
    -11 -5 4 28.68
    10 5 -4 3.18
    10 5 -4 -0.62
    10 5 -4 1.26
    -10 -5 4 -3.15
    -10 -5 4 2.72
    9 5 -4 37.32
    9 5 -4 32.7
    9 5 -4 35.42
    9 5 -4 34.26
    -9 -5 4 33.45
    -9 -5 4 35.61
    -9 -5 4 37.8
    8 5 -4 37.86
    8 5 -4 38.01
    8 5 -4 40.69
    8 5 -4 35.8
    -8 -5 4 37.55
    -8 -5 4 38.21
    -8 -5 4 39
    7 5 -4 29.59
    7 5 -4 27.79
    7 5 -4 32.75
    -7 -5 4 31.8
    -7 -5 4 27.83
    -7 -5 4 28.32
    6 5 -4 53.99
    6 5 -4 52.37
    6 5 -4 49.28
    -6 -5 4 51.6
    -6 -5 4 48.15
    -6 -5 4 51.76
    -6 -5 4 46.51
    5 5 -4 7.09
    5 5 -4 9.09
    5 5 -4 6.4
    -5 -5 4 5.72
    -5 -5 4 5.59
    -5 -5 4 4.59
    -5 -5 4 6.43
    4 5 -4 33.41
    4 5 -4 31.3
    4 5 -4 34
    4 5 -4 25.06
    -4 -5 4 34.71
    -4 -5 4 33.8
    -4 -5 4 38.4
    -4 -5 4 31.25
    -4 -5 4 39
    3 5 -4 137.99
    3 5 -4 135.42
    3 5 -4 138.57
    3 5 -4 138.59
    -3 -5 4 137.28
    -3 -5 4 129.39
    -3 -5 4 137.48
    -3 -5 4 133.2
    -3 -5 4 140.19
    -2 -5 4 3.85
    -2 -5 4 2.44
    1 5 -4 221.2
    1 5 -4 239.59
    1 5 -4 226.07
    1 5 -4 220.5
    1 5 -4 233.69
    1 5 -4 227.01
    -1 -5 4 236.56
    -1 -5 4 224.45
    -1 -5 4 217.19
    -1 -5 4 233.81
    -1 -5 4 236.13
    -1 -5 4 228.26
    0 5 -4 365.85
    0 5 -4 369.74
    0 5 -4 341.92
    0 5 -4 345.58
    0 5 -4 343.44
    0 5 -4 348.8
    0 5 -4 360.96
    0 5 -4 359.27
    0 -5 4 336.94
    0 -5 4 356.5
    0 -5 4 341.2
    0 -5 4 340.37
    0 -5 4 347.38
    0 -5 4 335.89
    0 -5 4 349.79
    0 -5 4 336.1
    -1 5 -4 1.24
    -1 5 -4 2.48
    -1 5 -4 0.46
    -1 5 -4 1.55
    -1 5 -4 0.84
    -1 5 -4 2.27
    -1 5 -4 2.9
    1 -5 4 1.71
    1 -5 4 1.51
    1 -5 4 0.73
    1 -5 4 0.55
    1 -5 4 3.01
    1 -5 4 -0.59
    1 -5 4 1.96
    1 -5 4 2.52
    -2 5 -4 107.1
    -2 5 -4 111.63
    -2 5 -4 106.57
    -2 5 -4 113.36
    -2 5 -4 104.63
    -2 5 -4 108.6
    -2 5 -4 107.33
    -2 5 -4 107.82
    -2 5 -4 105.68
    -2 5 -4 107.89
    2 -5 4 108.01
    2 -5 4 109.21
    2 -5 4 107.8
    2 -5 4 102.41
    2 -5 4 107.54
    2 -5 4 112.57
    2 -5 4 108.31
    2 -5 4 104.2
    2 -5 4 110.66
    -3 5 -4 107.84
    -3 5 -4 106.35
    -3 5 -4 108.84
    -3 5 -4 106.78
    -3 5 -4 112.73
    -3 5 -4 113.57
    -3 5 -4 104.98
    3 -5 4 105.79
    3 -5 4 108.73
    3 -5 4 112.44
    3 -5 4 102.47
    3 -5 4 103.54
    3 -5 4 107.42
    3 -5 4 108.04
    3 -5 4 105.23
    -4 5 -4 31.91
    -4 5 -4 32.55
    -4 5 -4 28.16
    -4 5 -4 29.47
    -4 5 -4 26.87
    -4 5 -4 32.29
    4 -5 4 29.18
    4 -5 4 30.72
    4 -5 4 31.56
    4 -5 4 31.6
    4 -5 4 27.19
    4 -5 4 28.94
    4 -5 4 31.82
    -5 5 -4 76.66
    -5 5 -4 78.28
    -5 5 -4 75.94
    -5 5 -4 74.96
    5 -5 4 76.48
    5 -5 4 79.04
    5 -5 4 74.66
    5 -5 4 77.59
    5 -5 4 76.17
    5 -5 4 79.86
    -6 5 -4 1.62
    -6 5 -4 3.31
    -6 5 -4 2.27
    -6 5 -4 1.98
    -6 5 -4 0.13
    -6 5 -4 0.75
    6 -5 4 1.24
    6 -5 4 1.42
    6 -5 4 1.54
    6 -5 4 0.69
    6 -5 4 2.34
    6 -5 4 1.41
    -7 5 -4 138.44
    -7 5 -4 129.65
    -7 5 -4 136.24
    -7 5 -4 140.26
    7 -5 4 138.71
    7 -5 4 144.87
    7 -5 4 138.71
    7 -5 4 135.28
    7 -5 4 134.88
    -8 5 -4 42.15
    -8 5 -4 42.73
    -8 5 -4 41.76
    8 -5 4 43.11
    8 -5 4 40.82
    8 -5 4 40.98
    -9 5 -4 8.39
    -9 5 -4 10.54
    -9 5 -4 7.34
    9 -5 4 9.13
    9 -5 4 6.08
    -10 5 -4 39.8
    -10 5 -4 42.17
    -10 5 -4 39.06
    10 -5 4 34.89
    10 -5 4 32.02
    -11 5 -4 1.47
    -11 5 -4 1.78
    -11 5 -4 1.87
    11 -5 4 2.72
    -12 5 -4 20.97
    -12 5 -4 23.96
    12 -5 4 19.09
    -12 -4 4 1.59
    -12 -4 4 8.09
    11 4 -4 24.68
    11 4 -4 26.41
    11 4 -4 14.63
    -11 -4 4 26.18
    -11 -4 4 24.87
    -11 -4 4 22.47
    10 4 -4 -0.44
    10 4 -4 0.79
    10 4 -4 4.93
    -10 -4 4 -1.76
    -10 -4 4 -0.3
    -10 -4 4 1.64
    9 4 -4 71.72
    9 4 -4 76.12
    9 4 -4 70.96
    9 4 -4 72.27
    -9 -4 4 66.87
    -9 -4 4 70.73
    -9 -4 4 69.74
    8 4 -4 98.21
    8 4 -4 100.67
    8 4 -4 100.55
    -8 -4 4 97.67
    -8 -4 4 95.59
    -8 -4 4 100.2
    7 4 -4 10.45
    7 4 -4 11.18
    7 4 -4 12.16
    -7 -4 4 8.68
    -7 -4 4 13.28
    -7 -4 4 8.72
    6 4 -4 135.67
    6 4 -4 131.98
    6 4 -4 146.39
    -6 -4 4 141.56
    -6 -4 4 134.65
    -6 -4 4 132.88
    -6 -4 4 140.66
    5 4 -4 19.52
    5 4 -4 20.04
    5 4 -4 19.8
    -5 -4 4 25.15
    -5 -4 4 25.26
    -5 -4 4 23.95
    -5 -4 4 17.93
    -5 -4 4 22.32
    4 4 -4 79.18
    4 4 -4 82.08
    4 4 -4 82.33
    4 4 -4 84.41
    -4 -4 4 72.86
    -4 -4 4 78.88
    -4 -4 4 74.64
    -4 -4 4 80.92
    -4 -4 4 80.76
    3 4 -4 71.55
    3 4 -4 70.57
    3 4 -4 67.79
    3 4 -4 73.64
    -3 -4 4 76.44
    -3 -4 4 70.25
    -3 -4 4 71.86
    -3 -4 4 67.08
    -3 -4 4 73.93
    -3 -4 4 65.83
    1 4 -4 521.35
    1 4 -4 528.05
    1 4 -4 540.8
    1 4 -4 524.19
    1 4 -4 514.87
    1 4 -4 537.76
    1 4 -4 529.61
    -1 -4 4 507.11
    -1 -4 4 521.75
    -1 -4 4 529.82
    -1 -4 4 550.92
    -1 -4 4 537
    -1 -4 4 496.93
    -1 -4 4 533.25
    0 4 -4 89.1
    0 4 -4 91.33
    0 4 -4 87.65
    0 4 -4 93.63
    0 4 -4 93.28
    0 4 -4 89.25
    0 4 -4 94.1
    0 4 -4 92.95
    0 -4 4 88.55
    0 -4 4 86.31
    0 -4 4 92.72
    0 -4 4 89.63
    0 -4 4 91.26
    0 -4 4 94.07
    0 -4 4 88.18
    0 -4 4 93.78
    -1 4 -4 75.76
    -1 4 -4 82.52
    -1 4 -4 85.28
    -1 4 -4 76.75
    -1 4 -4 78.97
    -1 4 -4 77.11
    -1 4 -4 86.09
    -1 4 -4 80.56
    -1 4 -4 79
    1 -4 4 71.29
    1 -4 4 73.59
    1 -4 4 74.55
    1 -4 4 75.31
    1 -4 4 79.14
    1 -4 4 77.18
    1 -4 4 74.69
    1 -4 4 74.97
    1 -4 4 79.65
    1 -4 4 73.27
    -2 4 -4 90.97
    -2 4 -4 92.3
    -2 4 -4 93.11
    -2 4 -4 89.98
    -2 4 -4 92.41
    -2 4 -4 87.03
    -2 4 -4 93.67
    -2 4 -4 91.36
    2 -4 4 92.98
    2 -4 4 90.15
    2 -4 4 88.07
    2 -4 4 91.72
    2 -4 4 86.19
    2 -4 4 89.5
    2 -4 4 90.23
    2 -4 4 91.48
    2 -4 4 83.81
    -3 4 -4 77.43
    -3 4 -4 76.96
    -3 4 -4 76.32
    -3 4 -4 83.35
    -3 4 -4 80.43
    -3 4 -4 78.18
    -3 4 -4 79.9
    -3 4 -4 86.02
    3 -4 4 82.45
    3 -4 4 81.2
    3 -4 4 80.64
    3 -4 4 82.55
    3 -4 4 78.7
    3 -4 4 80.99
    3 -4 4 76.56
    3 -4 4 79.72
    -4 4 -4 174.76
    -4 4 -4 188.56
    -4 4 -4 191.18
    -4 4 -4 183.97
    -4 4 -4 181.85
    -4 4 -4 183.68
    -4 4 -4 189.16
    4 -4 4 180.69
    4 -4 4 190
    4 -4 4 188.18
    4 -4 4 185.39
    4 -4 4 185.53
    4 -4 4 183.71
    4 -4 4 183.93
    -5 4 -4 184.22
    -5 4 -4 169.14
    -5 4 -4 171.36
    -5 4 -4 178.15
    -5 4 -4 169.99
    5 -4 4 177.51
    5 -4 4 175.32
    5 -4 4 177.39
    5 -4 4 175.21
    5 -4 4 172.46
    -6 4 -4 44.22
    -6 4 -4 50.23
    -6 4 -4 56.88
    -6 4 -4 54.21
    6 -4 4 57.82
    6 -4 4 51.32
    6 -4 4 54.03
    6 -4 4 51.95
    6 -4 4 53.75
    -7 4 -4 40.08
    -7 4 -4 34.8
    -7 4 -4 37.71
    -7 4 -4 34.72
    7 -4 4 38.75
    7 -4 4 35.47
    7 -4 4 35.63
    7 -4 4 35
    7 -4 4 32.29
    -8 4 -4 23.25
    -8 4 -4 23.6
    -8 4 -4 20.94
    8 -4 4 20.83
    8 -4 4 22.39
    8 -4 4 21.92
    8 -4 4 21.1
    -9 4 -4 -0.88
    -9 4 -4 -0.3
    -9 4 -4 0.79
    9 -4 4 -3.12
    9 -4 4 2.01
    9 -4 4 -1.18
    -10 4 -4 19.93
    -10 4 -4 14.74
    -10 4 -4 21.14
    10 -4 4 19.79
    10 -4 4 14.81
    10 -4 4 16.78
    -11 4 -4 -1.52
    -11 4 -4 1.07
    -11 4 -4 -0.73
    11 -4 4 1.2
    11 -4 4 0.23
    -12 4 -4 21.46
    -12 4 -4 22.77
    12 -4 4 22.67
    12 -4 4 19.32
    12 3 -4 8.06
    12 3 -4 4.88
    12 3 -4 7.4
    -12 -3 4 6.43
    -12 -3 4 8.53
    -12 -3 4 8.48
    11 3 -4 26.29
    11 3 -4 22.34
    11 3 -4 28.89
    -11 -3 4 24.24
    -11 -3 4 22.38
    -11 -3 4 22.01
    10 3 -4 9.72
    10 3 -4 9.3
    10 3 -4 7.6
    -10 -3 4 8.92
    -10 -3 4 9.89
    -10 -3 4 9.42
    9 3 -4 6.33
    9 3 -4 9
    9 3 -4 6.64
    9 3 -4 7.7
    -9 -3 4 6.32
    -9 -3 4 4.84
    -9 -3 4 3.2
    -9 -3 4 5.35
    8 3 -4 49.8
    8 3 -4 49.72
    8 3 -4 39.16
    -8 -3 4 42.3
    -8 -3 4 44.17
    -8 -3 4 52.62
    7 3 -4 0.1
    7 3 -4 1.05
    7 3 -4 0.56
    -7 -3 4 1.01
    -7 -3 4 1.27
    -7 -3 4 -1.64
    -7 -3 4 1.15
    6 3 -4 104.63
    6 3 -4 104.26
    6 3 -4 104.46
    6 3 -4 104.14
    -6 -3 4 101.09
    -6 -3 4 100.05
    -6 -3 4 107.03
    -6 -3 4 96.89
    5 3 -4 15.99
    5 3 -4 14.99
    5 3 -4 14.92
    5 3 -4 15.82
    5 3 -4 15.1
    5 3 -4 14.45
    -5 -3 4 15.07
    -5 -3 4 14.49
    -5 -3 4 14.45
    -5 -3 4 16.66
    -5 -3 4 17.02
    4 3 -4 94.44
    4 3 -4 96.75
    4 3 -4 99.68
    4 3 -4 96.29
    4 3 -4 98.91
    -4 -3 4 99.94
    -4 -3 4 95.31
    -4 -3 4 98.29
    -4 -3 4 94.93
    -4 -3 4 96.87
    -4 -3 4 98.71
    3 3 -4 343.55
    3 3 -4 367.16
    3 3 -4 384.78
    3 3 -4 347.89
    3 3 -4 342.26
    -3 -3 4 369.15
    -3 -3 4 370.83
    -3 -3 4 359.56
    -3 -3 4 358.09
    -3 -3 4 368.07
    -3 -3 4 345.79
    1 3 -4 82.58
    1 3 -4 84.94
    1 3 -4 80.41
    1 3 -4 81.94
    1 3 -4 84.83
    1 3 -4 85.58
    1 3 -4 81.33
    1 3 -4 84.69
    -1 -3 4 82.1
    -1 -3 4 76.59
    -1 -3 4 81.1
    -1 -3 4 81.72
    -1 -3 4 83.7
    -1 -3 4 80.31
    -1 -3 4 83.2
    0 3 -4 19.43
    0 3 -4 17.17
    0 3 -4 20.78
    0 -3 4 15.62
    0 -3 4 16.8
    0 -3 4 17.88
    0 -3 4 21.37
    0 -3 4 17.2
    0 -3 4 15.69
    0 -3 4 23.95
    0 -3 4 17.18
    -1 3 -4 10.04
    -1 3 -4 9
    -1 3 -4 7.44
    -1 3 -4 9.38
    -1 3 -4 7.26
    -1 3 -4 9.06
    -1 3 -4 9.12
    1 -3 4 8.1
    1 -3 4 8.88
    1 -3 4 8.67
    1 -3 4 9.95
    1 -3 4 9.11
    1 -3 4 9.23
    1 -3 4 7.14
    1 -3 4 7.87
    1 -3 4 7.69
    1 -3 4 7.68
    -2 3 -4 79.77
    -2 3 -4 80.56
    -2 3 -4 82.86
    -2 3 -4 84.49
    -2 3 -4 84.69
    -2 3 -4 76.84
    -2 3 -4 82.72
    -2 3 -4 80.04
    2 -3 4 78.65
    2 -3 4 81.44
    2 -3 4 78.56
    2 -3 4 80.26
    2 -3 4 82.14
    2 -3 4 78.87
    2 -3 4 82.28
    2 -3 4 77.05
    2 -3 4 81.02
    -3 3 -4 36.04
    -3 3 -4 39.34
    -3 3 -4 36.33
    -3 3 -4 37.1
    -3 3 -4 34.64
    -3 3 -4 33.7
    -3 3 -4 35.3
    -3 3 -4 35.27
    3 -3 4 33.46
    3 -3 4 32.87
    3 -3 4 34.06
    3 -3 4 36.53
    3 -3 4 38.02
    3 -3 4 37.82
    3 -3 4 36.85
    3 -3 4 38.1
    -4 3 -4 42.6
    -4 3 -4 41.21
    -4 3 -4 41.87
    -4 3 -4 44.39
    -4 3 -4 42.89
    -4 3 -4 40.39
    -4 3 -4 40.84
    4 -3 4 40.04
    4 -3 4 41.72
    4 -3 4 44.72
    4 -3 4 43.55
    4 -3 4 40.2
    4 -3 4 39.13
    4 -3 4 43.07
    4 -3 4 34.59
    4 -3 4 41.7
    -5 3 -4 156.91
    -5 3 -4 147.42
    -5 3 -4 156.78
    -5 3 -4 156.96
    -5 3 -4 153.53
    5 -3 4 148.85
    5 -3 4 145.42
    5 -3 4 152.15
    5 -3 4 150.09
    5 -3 4 156.26
    5 -3 4 156.04
    5 -3 4 152.46
    -6 3 -4 66.23
    -6 3 -4 68.17
    -6 3 -4 72.89
    -6 3 -4 69.03
    -6 3 -4 78.43
    6 -3 4 69.17
    6 -3 4 68.17
    6 -3 4 69.6
    6 -3 4 71.75
    6 -3 4 68.1
    6 -3 4 74.52
    6 -3 4 72.06
    -7 3 -4 6.6
    -7 3 -4 7.16
    -7 3 -4 7.77
    -7 3 -4 8.57
    -7 3 -4 7.21
    7 -3 4 6.46
    7 -3 4 5.03
    7 -3 4 4.84
    7 -3 4 6.28
    7 -3 4 8.5
    7 -3 4 6.94
    -8 3 -4 73.71
    -8 3 -4 76.61
    -8 3 -4 78.97
    -8 3 -4 64.58
    8 -3 4 71.65
    8 -3 4 72.24
    8 -3 4 72.6
    8 -3 4 77.9
    8 -3 4 75.31
    8 -3 4 74.94
    -9 3 -4 9.85
    -9 3 -4 4.67
    -9 3 -4 6.64
    9 -3 4 6.89
    9 -3 4 5.84
    9 -3 4 6.26
    -10 3 -4 37.19
    -10 3 -4 39.6
    -10 3 -4 37.56
    10 -3 4 40.4
    10 -3 4 38.83
    10 -3 4 39.2
    -11 3 -4 18.92
    -11 3 -4 14.16
    11 -3 4 16.62
    11 -3 4 11.49
    -12 3 -4 -1.34
    -12 3 -4 3.57
    12 -3 4 -0.7
    12 -3 4 2.8
    12 2 -4 13.5
    12 2 -4 9.3
    12 2 -4 11.84
    -12 -2 4 17.86
    -12 -2 4 13.95
    11 2 -4 61.56
    11 2 -4 62.48
    11 2 -4 61.55
    -11 -2 4 58.38
    -11 -2 4 66.67
    -11 -2 4 58.48
    10 2 -4 34.28
    10 2 -4 27.99
    10 2 -4 29.48
    -10 -2 4 30.8
    -10 -2 4 30.31
    -10 -2 4 29.47
    9 2 -4 3.97
    9 2 -4 2.21
    9 2 -4 3.17
    -9 -2 4 3.16
    -9 -2 4 2.28
    -9 -2 4 4.98
    -9 -2 4 3.23
    8 2 -4 46.56
    8 2 -4 46.12
    8 2 -4 56.41
    -8 -2 4 46.79
    -8 -2 4 48.47
    -8 -2 4 46.91
    -8 -2 4 47.5
    7 2 -4 6.85
    7 2 -4 8.44
    7 2 -4 6.26
    7 2 -4 10.18
    7 2 -4 8.14
    7 2 -4 8
    -7 -2 4 7.4
    -7 -2 4 5.59
    -7 -2 4 9.06
    -7 -2 4 5.7
    -7 -2 4 8.62
    -7 -2 4 10.78
    6 2 -4 63.82
    6 2 -4 59.6
    6 2 -4 61.06
    6 2 -4 63.04
    6 2 -4 63.66
    6 2 -4 62.1
    -6 -2 4 60.72
    -6 -2 4 61.6
    -6 -2 4 56.05
    -6 -2 4 59.86
    -6 -2 4 64.1
    5 2 -4 56.5
    5 2 -4 53.21
    5 2 -4 62.96
    5 2 -4 60.21
    5 2 -4 49.79
    5 2 -4 59.71
    -5 -2 4 59.29
    -5 -2 4 53.61
    -5 -2 4 52.76
    -5 -2 4 53.92
    -5 -2 4 54.51
    4 2 -4 7.44
    4 2 -4 7.32
    4 2 -4 8.94
    4 2 -4 8.76
    4 2 -4 7.34
    4 2 -4 5.27
    -4 -2 4 6.45
    -4 -2 4 7.72
    -4 -2 4 9.92
    -4 -2 4 7.51
    -4 -2 4 6.48
    -4 -2 4 8.22
    3 2 -4 72.38
    3 2 -4 70.59
    3 2 -4 71.92
    3 2 -4 70.76
    3 2 -4 69.42
    3 2 -4 76.62
    3 2 -4 69.2
    3 2 -4 69.41
    -3 -2 4 74.23
    -3 -2 4 70.42
    -3 -2 4 71.53
    -3 -2 4 76.37
    -3 -2 4 75.91
    -3 -2 4 70.86
    -3 -2 4 66.94
    -3 -2 4 69.28
    2 2 -4 458.23
    2 2 -4 467.16
    2 2 -4 464.35
    2 2 -4 482.74
    2 2 -4 474.47
    2 2 -4 487.83
    2 2 -4 490.47
    2 2 -4 474.9
    -2 -2 4 471.71
    -2 -2 4 472.43
    -2 -2 4 494.79
    -2 -2 4 481.09
    -2 -2 4 485.86
    -2 -2 4 486.74
    -2 -2 4 474.85
    1 2 -4 476.84
    1 2 -4 447.49
    1 2 -4 478.18
    1 2 -4 460.1
    1 2 -4 470.38
    1 2 -4 473.11
    1 2 -4 450.01
    1 2 -4 469.51
    1 2 -4 472.92
    -1 -2 4 455.2
    -1 -2 4 470.3
    -1 -2 4 473.53
    -1 -2 4 483.7
    -1 -2 4 467.89
    -1 -2 4 475.5
    -1 -2 4 495.79
    0 2 -4 45.79
    0 2 -4 45.08
    0 2 -4 39.82
    0 2 -4 44.14
    0 2 -4 42.19
    0 2 -4 45.43
    0 2 -4 44.81
    0 2 -4 46.92
    0 2 -4 39.4
    0 -2 4 43.5
    0 -2 4 43.63
    0 -2 4 42.8
    0 -2 4 48.07
    0 -2 4 41.33
    0 -2 4 42.63
    0 -2 4 42.72
    0 -2 4 41.6
    0 -2 4 44.41
    -1 2 -4 5.78
    -1 2 -4 5.74
    -1 2 -4 5.58
    -1 2 -4 5.41
    -1 2 -4 4.89
    -1 2 -4 5.15
    -1 2 -4 4.54
    -1 2 -4 4.15
    1 -2 4 4.54
    1 -2 4 6.78
    1 -2 4 4.76
    1 -2 4 6.24
    1 -2 4 3.62
    1 -2 4 4.31
    1 -2 4 4.43
    1 -2 4 5.3
    -2 2 -4 108.68
    -2 2 -4 115.28
    -2 2 -4 109.95
    -2 2 -4 114.4
    -2 2 -4 111.72
    -2 2 -4 115.08
    -2 2 -4 114.1
    2 -2 4 115.06
    2 -2 4 114.31
    2 -2 4 114.15
    2 -2 4 112.43
    2 -2 4 110.31
    2 -2 4 114.26
    2 -2 4 111.5
    2 -2 4 109.76
    -3 2 -4 361.8
    -3 2 -4 361.79
    -3 2 -4 349.5
    -3 2 -4 371.06
    -3 2 -4 373.55
    -3 2 -4 348.86
    -3 2 -4 374.96
    -3 2 -4 353.93
    3 -2 4 356.6
    3 -2 4 366.66
    3 -2 4 368.26
    3 -2 4 372.33
    3 -2 4 361.15
    3 -2 4 353.09
    3 -2 4 371.29
    3 -2 4 358.51
    -4 2 -4 44.27
    -4 2 -4 45.56
    -4 2 -4 45.38
    -4 2 -4 38.89
    -4 2 -4 40.55
    -4 2 -4 39.4
    4 -2 4 37.37
    4 -2 4 40.65
    4 -2 4 39.44
    4 -2 4 42.01
    4 -2 4 41.08
    4 -2 4 40.85
    4 -2 4 32.83
    4 -2 4 42.51
    -5 2 -4 138.66
    -5 2 -4 130.75
    -5 2 -4 130.76
    -5 2 -4 129.48
    -5 2 -4 127.15
    -5 2 -4 129.77
    5 -2 4 130.68
    5 -2 4 130.16
    5 -2 4 125.26
    5 -2 4 134.12
    5 -2 4 129.96
    5 -2 4 125.77
    5 -2 4 129.15
    -6 2 -4 56.09
    -6 2 -4 58.63
    -6 2 -4 54
    -6 2 -4 60.39
    -6 2 -4 59.95
    -6 2 -4 58.64
    6 -2 4 64.57
    6 -2 4 55.56
    6 -2 4 55.49
    6 -2 4 59.57
    6 -2 4 46.86
    6 -2 4 56
    6 -2 4 54.27
    -7 2 -4 12.89
    -7 2 -4 16.32
    -7 2 -4 12.96
    -7 2 -4 13.18
    -7 2 -4 10.63
    -7 2 -4 13.2
    7 -2 4 13.33
    7 -2 4 13.06
    7 -2 4 12.36
    7 -2 4 11.57
    7 -2 4 12.57
    7 -2 4 11.9
    -8 2 -4 60.86
    -8 2 -4 56.33
    -8 2 -4 60.45
    -8 2 -4 54.77
    8 -2 4 58.09
    8 -2 4 61.54
    8 -2 4 57.25
    8 -2 4 61.3
    8 -2 4 61.77
    -9 2 -4 -0.29
    -9 2 -4 -2.42
    -9 2 -4 0.91
    9 -2 4 1.44
    9 -2 4 1.77
    9 -2 4 -0.6
    -10 2 -4 64.51
    -10 2 -4 59.43
    -10 2 -4 56.98
    10 -2 4 64.18
    10 -2 4 57.61
    10 -2 4 46.51
    -11 2 -4 51.17
    -11 2 -4 49.3
    11 -2 4 45.69
    11 -2 4 42.98
    -12 2 -4 3.03
    -12 2 -4 2.67
    12 -2 4 -1.74
    12 -2 4 -3.77
    12 1 -4 -1.7
    12 1 -4 -0.64
    12 1 -4 -2.5
    -12 -1 4 0.94
    -12 -1 4 1.82
    11 1 -4 17.23
    11 1 -4 19
    11 1 -4 18.45
    -11 -1 4 18.41
    -11 -1 4 15.82
    -11 -1 4 14.16
    10 1 -4 25.08
    10 1 -4 24.84
    10 1 -4 20.03
    -10 -1 4 23.53
    -10 -1 4 25.7
    -10 -1 4 25.26
    9 1 -4 -0.19
    9 1 -4 0.04
    -9 -1 4 0.86
    -9 -1 4 2.81
    -9 -1 4 -1.33
    -9 -1 4 0.15
    8 1 -4 54.99
    8 1 -4 50.88
    8 1 -4 53.05
    8 1 -4 52.99
    8 1 -4 52.95
    8 1 -4 51.39
    -8 -1 4 50.38
    -8 -1 4 51.1
    -8 -1 4 42.6
    -8 -1 4 50.51
    -8 -1 4 53.16
    7 1 -4 37.25
    7 1 -4 33.8
    7 1 -4 38.19
    7 1 -4 37.98
    7 1 -4 38.82
    7 1 -4 33.31
    -7 -1 4 36.34
    -7 -1 4 33.5
    -7 -1 4 32.24
    -7 -1 4 38.19
    -7 -1 4 35.64
    6 1 -4 130.19
    6 1 -4 122.11
    6 1 -4 123.81
    6 1 -4 125.68
    6 1 -4 129.49
    6 1 -4 126.58
    -6 -1 4 124.37
    -6 -1 4 129.6
    -6 -1 4 130.18
    -6 -1 4 129.68
    -6 -1 4 127.36
    -6 -1 4 130.21
    5 1 -4 259.71
    5 1 -4 243.52
    5 1 -4 252.3
    5 1 -4 248.26
    5 1 -4 256.14
    5 1 -4 255.25
    -5 -1 4 254.37
    -5 -1 4 243.9
    -5 -1 4 255.86
    -5 -1 4 258.44
    -5 -1 4 252.33
    -5 -1 4 246.72
    4 1 -4 49.47
    4 1 -4 49.36
    4 1 -4 50.09
    4 1 -4 50.49
    4 1 -4 46.72
    4 1 -4 52.76
    4 1 -4 46.11
    4 1 -4 47.89
    4 1 -4 48.48
    -4 -1 4 51.55
    -4 -1 4 51.54
    -4 -1 4 43.54
    -4 -1 4 50.57
    -4 -1 4 48.44
    -4 -1 4 49.02
    -4 -1 4 47.39
    3 1 -4 14.7
    3 1 -4 14.33
    3 1 -4 17.71
    3 1 -4 16.7
    3 1 -4 17.06
    3 1 -4 15.06
    3 1 -4 15.35
    3 1 -4 17.09
    -3 -1 4 16.21
    -3 -1 4 15.16
    -3 -1 4 18.93
    -3 -1 4 16.56
    -3 -1 4 13.78
    -3 -1 4 14.9
    -3 -1 4 16.71
    -3 -1 4 14.64
    2 1 -4 130.24
    2 1 -4 128.41
    2 1 -4 128.18
    2 1 -4 132.03
    2 1 -4 127.71
    2 1 -4 127.34
    2 1 -4 127.5
    2 1 -4 130.55
    -2 -1 4 137.31
    -2 -1 4 126.09
    -2 -1 4 133.74
    -2 -1 4 124.89
    -2 -1 4 130.1
    -2 -1 4 127.15
    -2 -1 4 130.25
    -2 -1 4 125.14
    1 1 -4 45.53
    1 1 -4 47.25
    1 1 -4 48.03
    1 1 -4 48.62
    1 1 -4 47.03
    1 1 -4 49.93
    1 1 -4 45.6
    1 1 -4 46.52
    1 1 -4 47.54
    -1 -1 4 43.41
    -1 -1 4 51.95
    -1 -1 4 48.98
    -1 -1 4 46.44
    -1 -1 4 43.45
    -1 -1 4 43.42
    -1 -1 4 46
    -1 -1 4 48.78
    -1 -1 4 46.59
    0 1 -4 37.99
    0 1 -4 43.34
    0 1 -4 41.85
    0 1 -4 43.1
    0 1 -4 41.35
    0 1 -4 40.19
    0 1 -4 41.08
    0 1 -4 38.13
    0 -1 4 41.41
    0 -1 4 43.96
    0 -1 4 38.04
    0 -1 4 41.22
    0 -1 4 42.92
    0 -1 4 41.22
    0 -1 4 41.88
    -1 1 -4 1.72
    -1 1 -4 1.07
    -1 1 -4 -0.32
    -1 1 -4 0.53
    -1 1 -4 0.81
    -1 1 -4 0.43
    -1 1 -4 0.8
    -1 1 -4 0.86
    1 -1 4 0.66
    1 -1 4 1.84
    1 -1 4 1.2
    1 -1 4 1.2
    1 -1 4 0.23
    1 -1 4 0.63
    1 -1 4 -0.74
    -2 1 -4 84.34
    -2 1 -4 83.02
    -2 1 -4 83.17
    -2 1 -4 88.13
    -2 1 -4 86.45
    -2 1 -4 88.04
    -2 1 -4 86.83
    -2 1 -4 86.86
    2 -1 4 88.07
    2 -1 4 86.16
    2 -1 4 88.42
    2 -1 4 85.59
    2 -1 4 85.34
    2 -1 4 86.13
    2 -1 4 84.57
    2 -1 4 82.45
    -3 1 -4 99.27
    -3 1 -4 106.23
    -3 1 -4 107.81
    -3 1 -4 103.07
    -3 1 -4 108.01
    -3 1 -4 107.52
    -3 1 -4 105.91
    3 -1 4 103.5
    3 -1 4 108.14
    3 -1 4 104.94
    3 -1 4 105.37
    3 -1 4 105.87
    3 -1 4 103.33
    3 -1 4 102
    3 -1 4 103.48
    3 -1 4 109.5
    -4 1 -4 47.63
    -4 1 -4 46.64
    -4 1 -4 46.5
    -4 1 -4 43.91
    -4 1 -4 46
    -4 1 -4 46.45
    4 -1 4 46.95
    4 -1 4 45.92
    4 -1 4 46.62
    4 -1 4 44.61
    4 -1 4 44.79
    4 -1 4 38.96
    4 -1 4 47.81
    4 -1 4 43.74
    -5 1 -4 34.6
    -5 1 -4 36.66
    -5 1 -4 30.45
    -5 1 -4 37.18
    -5 1 -4 39.05
    -5 1 -4 37.81
    5 -1 4 34.74
    5 -1 4 35.48
    5 -1 4 39.22
    5 -1 4 35.36
    5 -1 4 34.68
    5 -1 4 35.3
    5 -1 4 36.84
    -6 1 -4 67.77
    -6 1 -4 63.43
    -6 1 -4 68.33
    -6 1 -4 67.75
    -6 1 -4 64.66
    -6 1 -4 64.86
    6 -1 4 66.23
    6 -1 4 63.91
    6 -1 4 64.26
    6 -1 4 60.38
    6 -1 4 59.58
    6 -1 4 62.16
    6 -1 4 64.65
    -7 1 -4 15.04
    -7 1 -4 17.71
    -7 1 -4 13.43
    -7 1 -4 16.35
    -7 1 -4 13.68
    7 -1 4 15.91
    7 -1 4 16.33
    7 -1 4 16.2
    7 -1 4 13.22
    7 -1 4 16.53
    7 -1 4 17.08
    -8 1 -4 84.38
    -8 1 -4 79.58
    -8 1 -4 81.53
    -8 1 -4 84.41
    8 -1 4 89.33
    8 -1 4 82.47
    8 -1 4 79.02
    8 -1 4 78.3
    -9 1 -4 57.6
    -9 1 -4 55.11
    -9 1 -4 57.02
    9 -1 4 60.93
    9 -1 4 52
    9 -1 4 64.39
    -10 1 -4 14.38
    -10 1 -4 13.66
    10 -1 4 14.41
    10 -1 4 14.03
    10 -1 4 13.07
    -11 1 -4 26.6
    -11 1 -4 23.4
    11 -1 4 33.55
    11 -1 4 25.37
    -12 1 -4 0.31
    -12 1 -4 1.59
    12 -1 4 6.14
    12 -1 4 6.88
    13 0 -4 36.02
    13 0 -4 35.78
    13 0 -4 28.93
    -13 0 4 28.21
    -13 0 4 30.99
    -13 0 4 32.24
    12 0 -4 8.27
    12 0 -4 1.68
    12 0 -4 3.89
    -12 0 4 7.53
    -12 0 4 3.87
    11 0 -4 13.33
    11 0 -4 11.71
    11 0 -4 9.94
    -11 0 4 6.8
    -11 0 4 11.5
    -11 0 4 13.08
    10 0 -4 45.52
    10 0 -4 39.38
    10 0 -4 50.98
    -10 0 4 37.57
    -10 0 4 41.86
    -10 0 4 44.01
    9 0 -4 9.37
    9 0 -4 11.06
    9 0 -4 10.73
    -9 0 4 10.49
    -9 0 4 10.59
    -9 0 4 10.22
    8 0 -4 50.3
    8 0 -4 50.89
    8 0 -4 50.25
    8 0 -4 51.46
    8 0 -4 51.89
    8 0 -4 52.38
    -8 0 4 53
    -8 0 4 48.12
    -8 0 4 50.06
    -8 0 4 52.26
    -8 0 4 49.58
    7 0 -4 82.22
    7 0 -4 75.66
    7 0 -4 83.29
    7 0 -4 83.6
    7 0 -4 73.34
    7 0 -4 69.36
    -7 0 4 76.54
    -7 0 4 87.98
    -7 0 4 79.32
    -7 0 4 86.79
    -7 0 4 84.09
    6 0 -4 27.93
    6 0 -4 19.74
    6 0 -4 27.31
    6 0 -4 25.82
    6 0 -4 26.75
    6 0 -4 25.34
    -6 0 4 24.09
    -6 0 4 27.2
    -6 0 4 26.83
    -6 0 4 25.07
    -6 0 4 28.46
    -6 0 4 26.67
    5 0 -4 189.36
    5 0 -4 181.81
    5 0 -4 183.56
    5 0 -4 169.91
    5 0 -4 174.99
    5 0 -4 187.57
    -5 0 4 179.55
    -5 0 4 185.54
    -5 0 4 175.81
    -5 0 4 191.45
    -5 0 4 185.05
    -5 0 4 182.18
    4 0 -4 9.52
    4 0 -4 8.6
    4 0 -4 7.53
    4 0 -4 10.68
    4 0 -4 7.26
    4 0 -4 9.16
    4 0 -4 8.05
    4 0 -4 8.81
    4 0 -4 7.17
    4 0 -4 9.91
    -4 0 4 9.19
    -4 0 4 9.97
    -4 0 4 7.63
    -4 0 4 10.12
    -4 0 4 7.61
    -4 0 4 9.67
    -4 0 4 8.33
    -4 0 4 7.01
    -4 0 4 7.76
    3 0 -4 95.03
    3 0 -4 96.56
    3 0 -4 96.55
    3 0 -4 96.39
    3 0 -4 94.06
    3 0 -4 92.61
    3 0 -4 96.39
    3 0 -4 96.54
    -3 0 4 97.79
    -3 0 4 98.12
    -3 0 4 99.84
    -3 0 4 103.61
    -3 0 4 103.63
    -3 0 4 96.45
    -3 0 4 96.47
    -3 0 4 99
    -3 0 4 100.2
    2 0 -4 405.28
    2 0 -4 415.8
    2 0 -4 409.27
    2 0 -4 399.75
    2 0 -4 416.49
    2 0 -4 401.97
    2 0 -4 416.5
    2 0 -4 412.53
    2 0 -4 411.15
    -2 0 4 422.56
    -2 0 4 406.45
    -2 0 4 424.15
    -2 0 4 412.46
    -2 0 4 410.93
    -2 0 4 407.47
    -2 0 4 396.26
    -2 0 4 399.43
    -2 0 4 420.79
    1 0 -4 1.89
    1 0 -4 0.58
    1 0 -4 0.08
    1 0 -4 1.73
    1 0 -4 1.06
    1 0 -4 1.37
    1 0 -4 1.96
    -1 0 4 2.09
    -1 0 4 -0.74
    -1 0 4 2.05
    -1 0 4 2.55
    -1 0 4 1.78
    -1 0 4 0.82
    -1 0 4 0.88
    0 0 -4 20.95
    0 0 -4 21.08
    0 0 -4 19.95
    0 0 -4 22.19
    0 0 -4 19.01
    0 0 -4 18.79
    0 0 -4 21.15
    0 0 -4 22.12
    0 0 4 23.03
    0 0 4 20.84
    0 0 4 19.95
    0 0 4 19.96
    0 0 4 18.88
    0 0 4 20.84
    0 0 4 22.09
    -1 0 -4 43.74
    -1 0 -4 46.55
    -1 0 -4 45.33
    -1 0 -4 42.43
    -1 0 -4 42.28
    -1 0 -4 43.28
    -1 0 -4 41.71
    1 0 4 45.45
    1 0 4 43.48
    1 0 4 47.62
    1 0 4 45.47
    1 0 4 45.33
    1 0 4 41.82
    -2 0 -4 80.99
    -2 0 -4 77.13
    -2 0 -4 82.54
    -2 0 -4 84.46
    -2 0 -4 86.57
    -2 0 -4 82.61
    -2 0 -4 83.19
    2 0 4 83.49
    2 0 4 80.22
    2 0 4 80.12
    2 0 4 80.72
    2 0 4 83.56
    2 0 4 83.64
    2 0 4 84.72
    -3 0 -4 91.77
    -3 0 -4 92.52
    -3 0 -4 93.67
    -3 0 -4 92.98
    -3 0 -4 95.38
    -3 0 -4 98.74
    -3 0 -4 96.85
    3 0 4 100.22
    3 0 4 87.64
    3 0 4 96.34
    3 0 4 92.44
    3 0 4 89.39
    3 0 4 96.56
    3 0 4 93.33
    -4 0 -4 28.76
    -4 0 -4 28.09
    -4 0 -4 27.42
    -4 0 -4 27.02
    4 0 4 26
    4 0 4 26.68
    4 0 4 29.31
    4 0 4 29.7
    4 0 4 29.07
    4 0 4 27.11
    -5 0 -4 39.75
    -5 0 -4 36.34
    -5 0 -4 39.57
    -5 0 -4 42.31
    -5 0 -4 39.51
    5 0 4 38.69
    5 0 4 37.96
    5 0 4 40.89
    5 0 4 33.31
    5 0 4 37.49
    5 0 4 41.32
    -6 0 -4 83.52
    -6 0 -4 85.56
    -6 0 -4 84.92
    -6 0 -4 79.66
    -6 0 -4 81.68
    6 0 4 85.76
    6 0 4 83.74
    6 0 4 86.19
    6 0 4 87.52
    6 0 4 80.8
    -7 0 -4 35.41
    -7 0 -4 31.16
    -7 0 -4 34.84
    -7 0 -4 32.68
    -7 0 -4 29.22
    7 0 4 28.68
    7 0 4 32.73
    7 0 4 35.44
    7 0 4 32.85
    7 0 4 32.67
    -8 0 -4 101.69
    -8 0 -4 107.08
    -8 0 -4 109.61
    -8 0 -4 94.82
    8 0 4 110.16
    8 0 4 108.01
    8 0 4 104.36
    8 0 4 100.8
    -9 0 -4 46.57
    -9 0 -4 51.63
    -9 0 -4 49.31
    9 0 4 54.35
    9 0 4 45.69
    9 0 4 53.5
    -10 0 -4 4.08
    -10 0 -4 4.3
    10 0 4 1.48
    10 0 4 -0.61
    10 0 4 4.15
    -11 0 -4 14.48
    -11 0 -4 17.38
    11 0 4 18.39
    11 0 4 18.76
    -12 0 -4 0.98
    -12 0 -4 10.92
    12 0 4 4.63
    12 0 4 5.46
    13 -1 -4 22.79
    13 -1 -4 20.21
    13 -1 -4 25.29
    -13 1 4 23.48
    -13 1 4 22.06
    -13 1 4 23.22
    12 -1 -4 7.04
    12 -1 -4 13.21
    12 -1 -4 13.26
    -12 1 4 9.38
    -12 1 4 12.32
    11 -1 -4 12.84
    11 -1 -4 10.58
    11 -1 -4 13.58
    -11 1 4 12.92
    -11 1 4 13.05
    -11 1 4 18.83
    10 -1 -4 38.11
    10 -1 -4 50.82
    10 -1 -4 36.2
    -10 1 4 45.95
    -10 1 4 39.37
    -10 1 4 35.54
    9 -1 -4 9.54
    9 -1 -4 15.28
    9 -1 -4 5.81
    -9 1 4 9.34
    -9 1 4 9.5
    -9 1 4 9.02
    8 -1 -4 87.43
    8 -1 -4 88.3
    8 -1 -4 85.18
    8 -1 -4 85.35
    8 -1 -4 89.73
    -8 1 4 87.51
    -8 1 4 87.66
    -8 1 4 91.39
    -8 1 4 92.5
    -8 1 4 91.22
    7 -1 -4 202.35
    7 -1 -4 200.88
    7 -1 -4 196.22
    7 -1 -4 202.64
    7 -1 -4 198.78
    -7 1 4 205.82
    -7 1 4 196.36
    -7 1 4 186.68
    -7 1 4 201.23
    -7 1 4 199.34
    6 -1 -4 8.81
    6 -1 -4 7.51
    6 -1 -4 7.55
    6 -1 -4 5
    6 -1 -4 7.5
    6 -1 -4 6.86
    -6 1 4 6.37
    -6 1 4 6.76
    -6 1 4 8.31
    -6 1 4 6.13
    -6 1 4 8.24
    5 -1 -4 109.86
    5 -1 -4 110.14
    5 -1 -4 105.93
    5 -1 -4 104.82
    5 -1 -4 108.59
    5 -1 -4 106.25
    5 -1 -4 110.76
    -5 1 4 105
    -5 1 4 108.05
    -5 1 4 107.03
    -5 1 4 109.07
    -5 1 4 112.04
    -5 1 4 108.41
    -5 1 4 102.64
    -5 1 4 107.2
    4 -1 -4 20.55
    4 -1 -4 22.88
    4 -1 -4 21.35
    4 -1 -4 21.71
    4 -1 -4 22.21
    4 -1 -4 24.72
    4 -1 -4 22.89
    4 -1 -4 21.87
    4 -1 -4 19.92
    4 -1 -4 20.77
    4 -1 -4 21.37
    -4 1 4 21.03
    -4 1 4 24.04
    -4 1 4 18.6
    -4 1 4 22.6
    -4 1 4 22.93
    -4 1 4 23.01
    -4 1 4 23.1
    -4 1 4 20.74
    -4 1 4 22.01
    3 -1 -4 43.69
    3 -1 -4 44.3
    3 -1 -4 47.52
    3 -1 -4 45.18
    3 -1 -4 46.37
    3 -1 -4 47.98
    3 -1 -4 45.65
    3 -1 -4 46.89
    -3 1 4 45.24
    -3 1 4 44.69
    -3 1 4 45.67
    -3 1 4 48.85
    -3 1 4 48.29
    -3 1 4 45.5
    -3 1 4 44.96
    -3 1 4 46.92
    2 -1 -4 202.51
    2 -1 -4 206.02
    2 -1 -4 206.77
    2 -1 -4 202.32
    2 -1 -4 205.32
    2 -1 -4 211.06
    2 -1 -4 212.46
    2 -1 -4 206.48
    2 -1 -4 204.1
    -2 1 4 212.37
    -2 1 4 204.72
    -2 1 4 207.92
    -2 1 4 206.5
    -2 1 4 203.03
    -2 1 4 209.5
    1 -1 -4 6.35
    1 -1 -4 7.11
    1 -1 -4 7.7
    1 -1 -4 8.65
    1 -1 -4 8.33
    1 -1 -4 6.93
    1 -1 -4 6.69
    -1 1 4 7.1
    -1 1 4 7.82
    -1 1 4 6.92
    -1 1 4 7.66
    -1 1 4 7.56
    -1 1 4 8.38
    -1 1 4 7.04
    0 -1 -4 359.13
    0 -1 -4 353.08
    0 -1 -4 354.34
    0 -1 -4 363.49
    0 -1 -4 355.31
    0 -1 -4 364.88
    0 -1 -4 349.09
    0 1 4 359.03
    0 1 4 364.78
    0 1 4 358.63
    0 1 4 368.29
    0 1 4 357.99
    0 1 4 366.23
    0 1 4 348.26
    -1 -1 -4 662.87
    -1 -1 -4 659.6
    -1 -1 -4 675.45
    -1 -1 -4 656.93
    -1 -1 -4 699.35
    -1 -1 -4 662.69
    -1 -1 -4 665.45
    1 1 4 658.64
    1 1 4 643.89
    1 1 4 670.92
    1 1 4 662.08
    1 1 4 681.71
    1 1 4 670.1
    -2 -1 -4 0.98
    -2 -1 -4 1.21
    -2 -1 -4 2.77
    -2 -1 -4 2.11
    -2 -1 -4 1.83
    -2 -1 -4 -0.99
    -2 -1 -4 2.35
    2 1 4 0.38
    2 1 4 1.05
    2 1 4 1.11
    2 1 4 1.04
    2 1 4 0.79
    2 1 4 0.09
    2 1 4 1.18
    -3 -1 -4 235.66
    -3 -1 -4 230.91
    -3 -1 -4 241.15
    -3 -1 -4 239.81
    -3 -1 -4 234.26
    -3 -1 -4 233.11
    -3 -1 -4 239.81
    3 1 4 232.23
    3 1 4 238.05
    3 1 4 230.67
    3 1 4 244.49
    3 1 4 234.55
    3 1 4 235.26
    3 1 4 238.53
    3 1 4 251.16
    -4 -1 -4 201.2
    -4 -1 -4 196.4
    -4 -1 -4 185.17
    -4 -1 -4 194.99
    -4 -1 -4 203.45
    4 1 4 196.44
    4 1 4 192.24
    4 1 4 202.44
    4 1 4 206.22
    4 1 4 193.63
    4 1 4 200.26
    4 1 4 195.61
    -5 -1 -4 48.15
    -5 -1 -4 50.9
    -5 -1 -4 44.66
    -5 -1 -4 48.82
    -5 -1 -4 46.63
    5 1 4 50.22
    5 1 4 54.39
    5 1 4 43.35
    5 1 4 48.55
    5 1 4 50.23
    -6 -1 -4 153.76
    -6 -1 -4 151.51
    -6 -1 -4 151.42
    6 1 4 154.7
    6 1 4 149.16
    6 1 4 153.53
    6 1 4 149.67
    6 1 4 146.06
    -7 -1 -4 0.25
    -7 -1 -4 -0.14
    -7 -1 -4 1.08
    7 1 4 0.76
    7 1 4 2.96
    7 1 4 2.3
    7 1 4 0.39
    -8 -1 -4 13.3
    -8 -1 -4 12.62
    -8 -1 -4 12.85
    -8 -1 -4 11
    8 1 4 14.73
    8 1 4 13.49
    8 1 4 15.61
    8 1 4 12.36
    -9 -1 -4 17.71
    -9 -1 -4 22.3
    9 1 4 17.86
    9 1 4 15.17
    9 1 4 14.86
    -10 -1 -4 1.23
    -10 -1 -4 5.27
    10 1 4 4.96
    10 1 4 1.97
    10 1 4 4.58
    -11 -1 -4 13.17
    -11 -1 -4 5.62
    11 1 4 6.3
    11 1 4 10.77
    -12 -1 -4 6.7
    -12 -1 -4 12.03
    12 1 4 4.78
    12 1 4 3.54
    13 -2 -4 27.78
    13 -2 -4 25.08
    13 -2 -4 26.3
    -13 2 4 30.34
    -13 2 4 33.37
    -13 2 4 30.8
    12 -2 -4 28.2
    12 -2 -4 29.76
    12 -2 -4 27.99
    -12 2 4 31.21
    -12 2 4 34.28
    -12 2 4 30.79
    11 -2 -4 5.36
    11 -2 -4 7.53
    11 -2 -4 9.88
    -11 2 4 9.28
    -11 2 4 4.24
    10 -2 -4 61.21
    10 -2 -4 65.51
    10 -2 -4 56.33
    -10 2 4 53.28
    -10 2 4 56.29
    -10 2 4 49.86
    9 -2 -4 12.47
    9 -2 -4 8.54
    9 -2 -4 8.61
    -9 2 4 8.06
    -9 2 4 8.44
    -9 2 4 8.01
    8 -2 -4 31.48
    8 -2 -4 33.39
    8 -2 -4 32.45
    8 -2 -4 30.92
    8 -2 -4 32.95
    -8 2 4 31.88
    -8 2 4 33.05
    -8 2 4 33.3
    -8 2 4 33.06
    7 -2 -4 143.47
    7 -2 -4 144.39
    7 -2 -4 138.49
    7 -2 -4 140.99
    7 -2 -4 143.17
    -7 2 4 142.46
    -7 2 4 139.55
    -7 2 4 138.05
    6 -2 -4 11.06
    6 -2 -4 10.46
    6 -2 -4 12.22
    6 -2 -4 9.9
    6 -2 -4 12.23
    6 -2 -4 12.01
    -6 2 4 7.99
    -6 2 4 7.14
    -6 2 4 10.2
    -6 2 4 11.3
    -6 2 4 10.42
    5 -2 -4 19.94
    5 -2 -4 20.69
    5 -2 -4 22.58
    5 -2 -4 23.48
    5 -2 -4 25.6
    5 -2 -4 23.26
    5 -2 -4 21.61
    5 -2 -4 23.61
    -5 2 4 21.99
    -5 2 4 22.7
    -5 2 4 20.42
    -5 2 4 23.68
    -5 2 4 26.46
    4 -2 -4 15.46
    4 -2 -4 13.9
    4 -2 -4 12.23
    4 -2 -4 15.24
    4 -2 -4 15.13
    4 -2 -4 15.49
    4 -2 -4 12.03
    4 -2 -4 12.01
    4 -2 -4 17.03
    4 -2 -4 13.47
    -4 2 4 13.06
    -4 2 4 12.19
    -4 2 4 13.58
    -4 2 4 11.58
    -4 2 4 13.37
    3 -2 -4 103.81
    3 -2 -4 112.19
    3 -2 -4 106.54
    3 -2 -4 104.91
    3 -2 -4 105.72
    3 -2 -4 106.65
    3 -2 -4 105.59
    3 -2 -4 104.99
    -3 2 4 101.77
    -3 2 4 105.47
    -3 2 4 107.32
    -3 2 4 104.19
    -3 2 4 107.4
    -3 2 4 95.81
    -3 2 4 104.51
    2 -2 -4 136.05
    2 -2 -4 128.67
    2 -2 -4 133.13
    2 -2 -4 129.3
    2 -2 -4 128.93
    2 -2 -4 131.4
    2 -2 -4 130.08
    -2 2 4 129.94
    -2 2 4 137.42
    -2 2 4 134.77
    -2 2 4 127.36
    -2 2 4 133.03
    -2 2 4 129.77
    -2 2 4 137.24
    1 -2 -4 391.36
    1 -2 -4 393.37
    1 -2 -4 390.72
    1 -2 -4 390.73
    1 -2 -4 387.94
    1 -2 -4 395.41
    1 -2 -4 378.54
    1 -2 -4 389.27
    -1 2 4 392.43
    -1 2 4 397.84
    -1 2 4 393.88
    -1 2 4 378.68
    -1 2 4 381.91
    -1 2 4 405.77
    -1 2 4 395.12
    0 -2 -4 111.59
    0 -2 -4 108.96
    0 -2 -4 109.78
    0 -2 -4 116.79
    0 -2 -4 109.78
    0 -2 -4 106.61
    0 2 4 111.37
    0 2 4 106.31
    0 2 4 113.31
    0 2 4 106.43
    0 2 4 110.13
    0 2 4 99.98
    0 2 4 111.88
    0 2 4 114.21
    -1 -2 -4 10.01
    -1 -2 -4 11.73
    -1 -2 -4 11.66
    -1 -2 -4 9.61
    -1 -2 -4 10.99
    -1 -2 -4 9.75
    -1 -2 -4 9.72
    1 2 4 12.03
    1 2 4 12.43
    1 2 4 11.56
    1 2 4 10.57
    1 2 4 10.79
    1 2 4 8.59
    1 2 4 11.07
    -2 -2 -4 1
    -2 -2 -4 0.04
    -2 -2 -4 1.41
    -2 -2 -4 0.62
    -2 -2 -4 0.55
    -2 -2 -4 1.59
    -2 -2 -4 2.06
    2 2 4 1.61
    2 2 4 0.43
    2 2 4 0.11
    2 2 4 0.37
    2 2 4 1.05
    2 2 4 2.73
    2 2 4 2.54
    2 2 4 1.51
    -3 -2 -4 156.63
    -3 -2 -4 157.66
    -3 -2 -4 160.4
    -3 -2 -4 160.66
    -3 -2 -4 170.12
    -3 -2 -4 166.3
    3 2 4 159.05
    3 2 4 165.1
    3 2 4 165.65
    3 2 4 162.01
    3 2 4 164.65
    3 2 4 165.74
    -4 -2 -4 16.64
    -4 -2 -4 21.7
    -4 -2 -4 21.07
    -4 -2 -4 19.41
    -4 -2 -4 17.34
    4 2 4 23.74
    4 2 4 21.62
    4 2 4 20.64
    4 2 4 15.68
    4 2 4 22.57
    4 2 4 19.98
    -5 -2 -4 43.19
    -5 -2 -4 38.45
    5 2 4 40.33
    5 2 4 37.43
    5 2 4 38.86
    5 2 4 40.77
    -6 -2 -4 158.35
    -6 -2 -4 152.43
    -6 -2 -4 148.78
    6 2 4 150.77
    6 2 4 157.28
    6 2 4 148.38
    6 2 4 148.46
    -7 -2 -4 19.69
    -7 -2 -4 23.02
    -7 -2 -4 22.93
    7 2 4 16.47
    7 2 4 16.3
    7 2 4 19.71
    7 2 4 20.96
    -8 -2 -4 1.18
    -8 -2 -4 0.19
    8 2 4 -1.9
    8 2 4 3.07
    8 2 4 1.36
    8 2 4 0.95
    -9 -2 -4 17.46
    -9 -2 -4 17.28
    9 2 4 19.85
    9 2 4 17.62
    9 2 4 17.32
    -10 -2 -4 6.26
    -10 -2 -4 6.49
    10 2 4 6.11
    10 2 4 5.34
    10 2 4 8.51
    -11 -2 -4 20.05
    -11 -2 -4 11.14
    11 2 4 18.51
    11 2 4 19.59
    13 -3 -4 11.59
    13 -3 -4 7.25
    -13 3 4 8.12
    -13 3 4 9.17
    12 -3 -4 29.15
    12 -3 -4 22.01
    12 -3 -4 27.35
    -12 3 4 29.24
    -12 3 4 28.99
    -12 3 4 30.74
    11 -3 -4 -0.02
    11 -3 -4 1.23
    11 -3 -4 1.43
    -11 3 4 0.26
    -11 3 4 -3.17
    -11 3 4 -0.42
    10 -3 -4 60.56
    10 -3 -4 62.41
    10 -3 -4 60.11
    10 -3 -4 56.04
    -10 3 4 59.67
    -10 3 4 60.9
    -10 3 4 60.13
    9 -3 -4 19.05
    9 -3 -4 20.8
    9 -3 -4 22.21
    -9 3 4 21.14
    -9 3 4 27.75
    -9 3 4 24.36
    8 -3 -4 6.94
    8 -3 -4 7.4
    8 -3 -4 5.61
    8 -3 -4 10.74
    -8 3 4 6.31
    -8 3 4 7.4
    -8 3 4 5.75
    -8 3 4 5.47
    -8 3 4 7.75
    7 -3 -4 111.73
    7 -3 -4 112.53
    7 -3 -4 111.14
    7 -3 -4 112.37
    -7 3 4 116.57
    -7 3 4 106.09
    -7 3 4 116.58
    -7 3 4 113.64
    -7 3 4 109.27
    -7 3 4 113.21
    -7 3 4 109.12
    6 -3 -4 1.02
    6 -3 -4 1.85
    6 -3 -4 2.24
    -6 3 4 2.74
    -6 3 4 2.15
    -6 3 4 1.96
    -6 3 4 1.09
    -6 3 4 1.71
    -6 3 4 0.51
    -6 3 4 1.39
    5 -3 -4 77.74
    5 -3 -4 79.11
    5 -3 -4 78.67
    -5 3 4 82.51
    -5 3 4 81.58
    -5 3 4 81.08
    -5 3 4 82.19
    -5 3 4 77.3
    -5 3 4 80.01
    -5 3 4 84.75
    4 -3 -4 89.79
    4 -3 -4 90.28
    4 -3 -4 94.63
    4 -3 -4 88.05
    4 -3 -4 87.07
    4 -3 -4 90.43
    -4 3 4 86.33
    -4 3 4 86.08
    -4 3 4 87.89
    -4 3 4 90.8
    -4 3 4 89.09
    -4 3 4 86.86
    -4 3 4 94.5
    -4 3 4 92.53
    3 -3 -4 -0.89
    3 -3 -4 2.52
    3 -3 -4 0.53
    3 -3 -4 0.41
    3 -3 -4 1
    3 -3 -4 0.25
    3 -3 -4 0.42
    3 -3 -4 -0.01
    3 -3 -4 0.38
    3 -3 -4 0.06
    -3 3 4 -0.03
    -3 3 4 0.62
    -3 3 4 0.47
    -3 3 4 0.87
    -3 3 4 0.46
    -3 3 4 -0.25
    2 -3 -4 25
    2 -3 -4 27.87
    2 -3 -4 26.85
    2 -3 -4 25.66
    2 -3 -4 27.18
    2 -3 -4 19.78
    2 -3 -4 27.6
    2 -3 -4 25.2
    2 -3 -4 28.12
    -2 3 4 26.01
    -2 3 4 27.89
    -2 3 4 29.48
    -2 3 4 24.77
    -2 3 4 29.22
    -2 3 4 27.51
    -2 3 4 28.19
    1 -3 -4 161.09
    1 -3 -4 155.86
    1 -3 -4 152.86
    1 -3 -4 146.22
    1 -3 -4 152.76
    1 -3 -4 151.27
    1 -3 -4 148.68
    1 -3 -4 152.89
    -1 3 4 153.11
    -1 3 4 148.84
    -1 3 4 154.48
    -1 3 4 158.03
    -1 3 4 151.46
    -1 3 4 153.88
    -1 3 4 151.69
    -1 3 4 151.73
    0 -3 -4 -0.41
    0 -3 -4 -0.1
    0 -3 -4 -0.57
    0 -3 -4 -0.11
    0 -3 -4 -0.57
    0 -3 -4 1.99
    0 -3 -4 -0.21
    0 -3 -4 -0.45
    0 3 4 0.63
    0 3 4 -0.29
    0 3 4 1.5
    0 3 4 1.48
    0 3 4 0.63
    0 3 4 -0.58
    0 3 4 0.89
    -1 -3 -4 116.52
    -1 -3 -4 110.68
    -1 -3 -4 108.19
    -1 -3 -4 105.73
    -1 -3 -4 115.27
    -1 -3 -4 109.3
    -1 -3 -4 116.57
    1 3 4 115.08
    1 3 4 115.91
    1 3 4 110.99
    1 3 4 118.27
    1 3 4 112.62
    1 3 4 107
    -2 -3 -4 -0.2
    -2 -3 -4 3.2
    -2 -3 -4 1.16
    -2 -3 -4 0.25
    -2 -3 -4 -0.27
    -2 -3 -4 -0.19
    -2 -3 -4 -0.73
    2 3 4 0.71
    2 3 4 -1.2
    2 3 4 0.7
    2 3 4 0.35
    2 3 4 -0.68
    2 3 4 1.45
    2 3 4 0.34
    -3 -3 -4 144.39
    -3 -3 -4 148.91
    -3 -3 -4 138.55
    -3 -3 -4 144.95
    3 3 4 147.06
    3 3 4 149.98
    3 3 4 143.62
    3 3 4 144.22
    3 3 4 148.68
    -4 -3 -4 80.21
    -4 -3 -4 80.29
    -4 -3 -4 75.58
    4 3 4 82.64
    4 3 4 75.55
    4 3 4 72.36
    4 3 4 75.04
    4 3 4 73.02
    -5 -3 -4 5.26
    -5 -3 -4 5
    -5 -3 -4 4.16
    5 3 4 3.56
    5 3 4 5.46
    5 3 4 6.34
    5 3 4 4.84
    -6 -3 -4 5.33
    -6 -3 -4 7.61
    -6 -3 -4 7.97
    6 3 4 6.38
    6 3 4 7.92
    6 3 4 7.37
    6 3 4 8.08
    -7 -3 -4 18.28
    -7 -3 -4 20.72
    -7 -3 -4 23.69
    7 3 4 24
    7 3 4 19.51
    7 3 4 25.18
    7 3 4 23.54
    -8 -3 -4 7.26
    -8 -3 -4 5.79
    8 3 4 3.71
    8 3 4 7.42
    8 3 4 3.83
    8 3 4 0.49
    -9 -3 -4 35.95
    9 3 4 33.59
    9 3 4 35.09
    9 3 4 31.59
    -10 -3 -4 3.98
    -10 -3 -4 4.99
    10 3 4 7.22
    10 3 4 3.72
    10 3 4 2.83
    -11 -3 -4 32.85
    -11 -3 -4 39.02
    11 3 4 33.9
    11 3 4 33.45
    13 -4 -4 4.15
    13 -4 -4 7.71
    -13 4 4 3.45
    -13 4 4 7.22
    12 -4 -4 37.4
    12 -4 -4 54.75
    -12 4 4 38
    -12 4 4 51.13
    11 -4 -4 12.57
    11 -4 -4 12.24
    11 -4 -4 15
    -11 4 4 11.93
    -11 4 4 11.68
    -11 4 4 10.15
    10 -4 -4 31.82
    10 -4 -4 28.65
    10 -4 -4 32.13
    10 -4 -4 25.54
    -10 4 4 28.77
    -10 4 4 27.5
    9 -4 -4 51.43
    9 -4 -4 53.49
    9 -4 -4 47.88
    -9 4 4 51.81
    -9 4 4 45.4
    -9 4 4 44.77
    8 -4 -4 54.38
    8 -4 -4 51.85
    8 -4 -4 50.5
    -8 4 4 49.46
    -8 4 4 47.2
    -8 4 4 46.78
    -8 4 4 49.78
    7 -4 -4 75.47
    7 -4 -4 79.45
    7 -4 -4 79.65
    -7 4 4 78.54
    -7 4 4 78.05
    -7 4 4 82.94
    -7 4 4 79.2
    -7 4 4 77.3
    6 -4 -4 3.49
    6 -4 -4 3.99
    6 -4 -4 1.93
    6 -4 -4 3.52
    -6 4 4 3.54
    -6 4 4 2.72
    -6 4 4 4.03
    -6 4 4 4.02
    -6 4 4 2.89
    5 -4 -4 31.35
    5 -4 -4 32.71
    5 -4 -4 32.41
    -5 4 4 32.67
    -5 4 4 31.46
    -5 4 4 32.29
    -5 4 4 34.79
    -5 4 4 33.19
    -5 4 4 34.31
    4 -4 -4 106.89
    4 -4 -4 103.12
    4 -4 -4 106.16
    4 -4 -4 101.36
    4 -4 -4 102.34
    4 -4 -4 101.01
    -4 4 4 104.34
    -4 4 4 101.83
    -4 4 4 95.93
    -4 4 4 97.99
    -4 4 4 102.03
    -4 4 4 107.21
    3 -4 -4 62.4
    3 -4 -4 64.53
    3 -4 -4 60.86
    3 -4 -4 61.72
    3 -4 -4 60.54
    3 -4 -4 62.97
    3 -4 -4 60.63
    3 -4 -4 61.83
    3 -4 -4 63.57
    -3 4 4 60.88
    -3 4 4 59.47
    -3 4 4 64.62
    -3 4 4 61.59
    -3 4 4 60.49
    2 -4 -4 43.03
    2 -4 -4 38.6
    2 -4 -4 41.12
    2 -4 -4 40.65
    2 -4 -4 40.64
    2 -4 -4 41.53
    2 -4 -4 37.61
    2 -4 -4 41.56
    2 -4 -4 39.4
    -2 4 4 43.71
    -2 4 4 40.62
    -2 4 4 38.55
    -2 4 4 40.98
    -2 4 4 42.52
    -2 4 4 38.41
    -2 4 4 38.16
    -2 4 4 40.62
    1 -4 -4 110.48
    1 -4 -4 117
    1 -4 -4 114.42
    1 -4 -4 109.2
    1 -4 -4 117.39
    1 -4 -4 109.36
    1 -4 -4 121.82
    1 -4 -4 121.33
    -1 4 4 116.93
    -1 4 4 118.15
    -1 4 4 122.53
    -1 4 4 113.24
    -1 4 4 113.58
    -1 4 4 110.85
    -1 4 4 120.76
    0 -4 -4 31.04
    0 -4 -4 34.72
    0 -4 -4 30.7
    0 -4 -4 30.77
    0 -4 -4 28.9
    0 -4 -4 32.18
    0 -4 -4 24.95
    0 -4 -4 29.69
    0 4 4 29.33
    0 4 4 30.5
    0 4 4 32.71
    0 4 4 30.22
    0 4 4 29.79
    0 4 4 30.33
    0 4 4 30.73
    0 4 4 30.75
    -1 -4 -4 237.39
    -1 -4 -4 237.74
    -1 -4 -4 238.47
    -1 -4 -4 256.46
    -1 -4 -4 236.09
    -1 -4 -4 254.19
    -1 -4 -4 260.38
    1 4 4 249.35
    1 4 4 243.06
    1 4 4 251.72
    1 4 4 240.71
    1 4 4 252.48
    1 4 4 244.63
    -2 -4 -4 20.58
    -2 -4 -4 24.02
    -2 -4 -4 20.66
    -2 -4 -4 20.47
    2 4 4 21.81
    2 4 4 22.93
    2 4 4 21.1
    2 4 4 23.13
    2 4 4 21.28
    2 4 4 23.93
    -3 -4 -4 69.56
    -3 -4 -4 71.66
    -3 -4 -4 64.45
    3 4 4 68.51
    3 4 4 68.29
    3 4 4 73.04
    3 4 4 69.72
    3 4 4 67.37
    -4 -4 -4 197.02
    -4 -4 -4 193.34
    -4 -4 -4 189.81
    4 4 4 188.04
    4 4 4 196.57
    4 4 4 190.74
    4 4 4 193.63
    4 4 4 195.44
    -5 -4 -4 15.95
    -5 -4 -4 18.92
    -5 -4 -4 16.38
    5 4 4 16.97
    5 4 4 14.22
    5 4 4 17.12
    5 4 4 14.71
    -6 -4 -4 17.88
    -6 -4 -4 18.59
    -6 -4 -4 18.97
    6 4 4 18.29
    6 4 4 19.63
    6 4 4 15.36
    6 4 4 19.52
    -7 -4 -4 30.26
    -7 -4 -4 25.96
    7 4 4 27.15
    7 4 4 31.87
    7 4 4 24
    7 4 4 23.13
    -8 -4 -4 1.26
    -8 -4 -4 1.28
    8 4 4 -0.22
    8 4 4 1.59
    8 4 4 0.73
    8 4 4 -1.54
    -9 -4 -4 58.46
    9 4 4 63.78
    9 4 4 62.94
    9 4 4 63.55
    -10 -4 -4 40.75
    10 4 4 42.63
    10 4 4 37.52
    10 4 4 50.33
    -11 -4 -4 4.05
    -11 -4 -4 17.55
    11 4 4 9.74
    11 4 4 11.19
    13 -5 -4 2.16
    13 -5 -4 5.97
    -13 5 4 2.94
    -13 5 4 9.04
    12 -5 -4 102.78
    12 -5 -4 107.88
    -12 5 4 102.52
    -12 5 4 101.39
    11 -5 -4 26.55
    11 -5 -4 25.8
    -11 5 4 29.04
    -11 5 4 27.9
    10 -5 -4 18.73
    10 -5 -4 20.73
    10 -5 -4 15.42
    -10 5 4 15.2
    -10 5 4 14.76
    -10 5 4 15.5
    9 -5 -4 11.11
    9 -5 -4 18.44
    -9 5 4 15.19
    -9 5 4 14.42
    -9 5 4 15.45
    -9 5 4 14.84
    8 -5 -4 -1.79
    8 -5 -4 0.42
    -8 5 4 1.03
    -8 5 4 -0.14
    -8 5 4 -0.74
    -8 5 4 -1.88
    7 -5 -4 28.84
    7 -5 -4 26.83
    -7 5 4 29.34
    -7 5 4 28.25
    -7 5 4 27.57
    -7 5 4 24.17
    -7 5 4 30.15
    6 -5 -4 31.53
    6 -5 -4 31.91
    -6 5 4 32.53
    -6 5 4 29.71
    -6 5 4 32.09
    -6 5 4 34.19
    -6 5 4 31.19
    -6 5 4 33.78
    5 -5 -4 6.06
    5 -5 -4 4.06
    5 -5 -4 6.16
    5 -5 -4 5.66
    -5 5 4 5.39
    -5 5 4 5.02
    -5 5 4 7.21
    -5 5 4 4.53
    -5 5 4 6.28
    4 -5 -4 41.18
    4 -5 -4 42.27
    4 -5 -4 42.89
    4 -5 -4 42.25
    4 -5 -4 40.76
    4 -5 -4 40.08
    -4 5 4 41.35
    -4 5 4 41.86
    -4 5 4 43
    -4 5 4 39.54
    -4 5 4 41.49
    3 -5 -4 1.28
    3 -5 -4 0.49
    3 -5 -4 0.12
    3 -5 -4 1.71
    3 -5 -4 1
    3 -5 -4 0.77
    3 -5 -4 0.27
    -3 5 4 1.2
    -3 5 4 1.08
    -3 5 4 -0.32
    -3 5 4 -0.04
    -3 5 4 0.14
    -3 5 4 -0.38
    2 -5 -4 68.22
    2 -5 -4 72.5
    2 -5 -4 71.14
    2 -5 -4 72.26
    2 -5 -4 70.76
    2 -5 -4 71.46
    2 -5 -4 73.8
    -2 5 4 70.12
    -2 5 4 75.38
    -2 5 4 69.59
    -2 5 4 75.65
    -2 5 4 70.53
    -2 5 4 73.55
    -2 5 4 75.35
    -2 5 4 71.92
    1 -5 -4 152.44
    1 -5 -4 148.03
    1 -5 -4 149.47
    1 -5 -4 152.7
    1 -5 -4 148.45
    1 -5 -4 145.08
    1 -5 -4 144.31
    -1 5 4 149.94
    -1 5 4 148.29
    -1 5 4 149.57
    -1 5 4 152.8
    -1 5 4 149.6
    -1 5 4 153.38
    -1 5 4 144.57
    0 -5 -4 2.81
    0 -5 -4 2.89
    0 -5 -4 4.6
    0 -5 -4 2.76
    0 -5 -4 2.42
    0 -5 -4 4.13
    0 -5 -4 2.4
    0 5 4 4.39
    0 5 4 2.8
    0 5 4 3.41
    0 5 4 1.75
    0 5 4 5.59
    0 5 4 4.14
    -1 -5 -4 116.93
    -1 -5 -4 120.6
    -1 -5 -4 122.67
    -1 -5 -4 117.77
    -1 -5 -4 115.37
    -1 -5 -4 125.66
    1 5 4 125.42
    1 5 4 119.39
    1 5 4 126.55
    1 5 4 121.85
    -2 -5 -4 146.98
    -2 -5 -4 146.74
    -2 -5 -4 153.94
    -2 -5 -4 134.77
    -2 -5 -4 141.11
    2 5 4 148.89
    2 5 4 140.32
    2 5 4 144.72
    2 5 4 147.79
    2 5 4 144.45
    -3 -5 -4 -0.5
    -3 -5 -4 -0.32
    -3 -5 -4 1.87
    -3 -5 -4 1.24
    3 5 4 -0.74
    3 5 4 0.31
    3 5 4 0.83
    3 5 4 -1.67
    3 5 4 -0.66
    -4 -5 -4 11.02
    -4 -5 -4 11.24
    -4 -5 -4 11.97
    -4 -5 -4 11.59
    4 5 4 13.81
    4 5 4 11.53
    4 5 4 13.16
    4 5 4 12.62
    4 5 4 14.41
    -5 -5 -4 8.13
    -5 -5 -4 5.25
    -5 -5 -4 7.72
    -5 -5 -4 5.97
    5 5 4 7.89
    5 5 4 7.25
    5 5 4 8.68
    5 5 4 6
    -6 -5 -4 19.69
    -6 -5 -4 22.89
    6 5 4 19.9
    6 5 4 19.43
    6 5 4 23.84
    6 5 4 17.49
    -7 -5 -4 44.48
    -7 -5 -4 43.43
    7 5 4 49.84
    7 5 4 52.1
    7 5 4 45.84
    7 5 4 54.51
    -8 -5 -4 4.83
    -8 -5 -4 2.85
    8 5 4 2.35
    8 5 4 3.08
    8 5 4 2.07
    8 5 4 2.2
    -9 -5 -4 66.64
    9 5 4 76.78
    9 5 4 69.82
    9 5 4 70.8
    -10 -5 -4 63.29
    10 5 4 68.1
    10 5 4 67.73
    10 5 4 78.03
    13 -6 -4 5.56
    13 -6 -4 -0.43
    -13 6 4 -0.19
    -13 6 4 3.47
    12 -6 -4 38.01
    12 -6 -4 25.81
    -12 6 4 35.14
    -12 6 4 32.61
    11 -6 -4 9.09
    11 -6 -4 4.91
    11 -6 -4 11.12
    -11 6 4 8.13
    -11 6 4 8.71
    10 -6 -4 17.22
    10 -6 -4 21.33
    10 -6 -4 16.04
    -10 6 4 21.25
    -10 6 4 22.14
    9 -6 -4 71.27
    9 -6 -4 80.44
    9 -6 -4 73.1
    -9 6 4 74.63
    -9 6 4 76.16
    8 -6 -4 -2.04
    8 -6 -4 -0.43
    -8 6 4 0.37
    -8 6 4 2.47
    -8 6 4 -2.06
    7 -6 -4 36.25
    7 -6 -4 35.29
    7 -6 -4 37.03
    -7 6 4 34.23
    -7 6 4 39.27
    -7 6 4 39.24
    -7 6 4 38
    6 -6 -4 133.98
    6 -6 -4 126.61
    -6 6 4 125.54
    -6 6 4 132.14
    -6 6 4 126.82
    -6 6 4 127.05
    -6 6 4 126.14
    5 -6 -4 15.16
    5 -6 -4 15.53
    5 -6 -4 15.48
    5 -6 -4 13.81
    -5 6 4 15.55
    -5 6 4 15.44
    -5 6 4 14.78
    -5 6 4 17.43
    -5 6 4 17.37
    -5 6 4 16
    4 -6 -4 63.8
    4 -6 -4 61.97
    4 -6 -4 58.71
    4 -6 -4 61.59
    4 -6 -4 60.8
    4 -6 -4 60.67
    -4 6 4 58.54
    -4 6 4 59.43
    -4 6 4 62.41
    -4 6 4 54.49
    -4 6 4 62.8
    3 -6 -4 56.02
    3 -6 -4 56.34
    3 -6 -4 55.56
    3 -6 -4 59.29
    3 -6 -4 56.1
    3 -6 -4 52.09
    3 -6 -4 58.77
    -3 6 4 55.09
    -3 6 4 55.85
    -3 6 4 56.9
    -3 6 4 53.77
    -3 6 4 59.91
    -3 6 4 55.79
    -3 6 4 57.37
    2 -6 -4 65.33
    2 -6 -4 70.62
    2 -6 -4 69.88
    2 -6 -4 71.79
    2 -6 -4 65.91
    2 -6 -4 63.24
    -2 6 4 60.98
    -2 6 4 71.22
    -2 6 4 72.35
    -2 6 4 66.69
    -2 6 4 69.95
    -2 6 4 65.57
    -2 6 4 67.06
    1 -6 -4 172.68
    1 -6 -4 166.68
    1 -6 -4 173.51
    1 -6 -4 169.5
    1 -6 -4 172.95
    1 -6 -4 174.43
    -1 6 4 168.07
    -1 6 4 167.07
    -1 6 4 176.64
    -1 6 4 177.63
    -1 6 4 165.77
    0 -6 -4 23.45
    0 -6 -4 26.44
    0 -6 -4 23.63
    0 -6 -4 27.95
    0 -6 -4 29.33
    0 -6 -4 29.4
    0 6 4 24.57
    0 6 4 28.38
    0 6 4 26.35
    0 6 4 28.06
    0 6 4 28.71
    0 6 4 26.8
    -1 -6 -4 189.09
    -1 -6 -4 206.55
    -1 -6 -4 190.23
    -1 -6 -4 194.66
    -1 -6 -4 190.62
    -1 -6 -4 198.75
    1 6 4 202.73
    1 6 4 202.74
    1 6 4 190.09
    -2 -6 -4 27.72
    -2 -6 -4 31.53
    -2 -6 -4 32.58
    -2 -6 -4 34.59
    2 6 4 33.96
    2 6 4 33.84
    2 6 4 30.48
    2 6 4 32.59
    -3 -6 -4 -1.77
    -3 -6 -4 0.77
    -3 -6 -4 0.35
    -3 -6 -4 0.88
    3 6 4 0.58
    3 6 4 -0.12
    3 6 4 -0.9
    3 6 4 -2.19
    -4 -6 -4 31.54
    -4 -6 -4 33.92
    -4 -6 -4 35.57
    -4 -6 -4 34.5
    4 6 4 35.03
    4 6 4 40.36
    4 6 4 33.99
    4 6 4 37.9
    -5 -6 -4 49.03
    -5 -6 -4 50.26
    -5 -6 -4 47.11
    5 6 4 49.43
    5 6 4 50.82
    5 6 4 43.66
    5 6 4 50.34
    -6 -6 -4 8.57
    -6 -6 -4 4.18
    6 6 4 5.12
    6 6 4 6.16
    6 6 4 3.33
    6 6 4 7.01
    -7 -6 -4 119.96
    -7 -6 -4 120.65
    7 6 4 118.05
    7 6 4 118.77
    7 6 4 114.62
    7 6 4 125.93
    -8 -6 -4 22.68
    -8 -6 -4 23.69
    8 6 4 22.23
    8 6 4 19.5
    8 6 4 25.63
    8 6 4 25.5
    -9 -6 -4 27.14
    9 6 4 29.4
    9 6 4 26.94
    9 6 4 25.76
    -10 -6 -4 32.49
    10 6 4 27.95
    10 6 4 29.62
    10 6 4 31.09
    13 -7 -4 -1.31
    13 -7 -4 -0.92
    13 -7 -4 1.91
    -13 7 4 -1.77
    12 -7 -4 27.12
    12 -7 -4 29.3
    12 -7 -4 35.9
    -12 7 4 30.48
    -12 7 4 25.16
    11 -7 -4 6.66
    11 -7 -4 0.76
    11 -7 -4 2.52
    11 -7 -4 4.64
    -11 7 4 6.22
    -11 7 4 3.78
    10 -7 -4 -0.27
    10 -7 -4 -0.9
    10 -7 -4 3.65
    10 -7 -4 -0.45
    -10 7 4 -3.3
    -10 7 4 1.84
    9 -7 -4 72.39
    9 -7 -4 67.46
    9 -7 -4 76.52
    9 -7 -4 70.91
    -9 7 4 73.38
    -9 7 4 78.6
    -9 7 4 74.57
    8 -7 -4 26.52
    8 -7 -4 23.71
    8 -7 -4 25.1
    8 -7 -4 20.12
    -8 7 4 25.16
    -8 7 4 27.7
    -8 7 4 25.9
    7 -7 -4 3.19
    7 -7 -4 3.78
    -7 7 4 1.26
    -7 7 4 2.6
    -7 7 4 3.83
    6 -7 -4 81.77
    6 -7 -4 83.83
    6 -7 -4 90.05
    6 -7 -4 87.97
    -6 7 4 91.95
    -6 7 4 95.01
    -6 7 4 87.78
    -6 7 4 88.02
    -6 7 4 88.54
    5 -7 -4 31.53
    5 -7 -4 30
    5 -7 -4 30.6
    5 -7 -4 33.11
    -5 7 4 33.71
    -5 7 4 31.49
    -5 7 4 30.85
    -5 7 4 31.09
    -5 7 4 29.37
    -5 7 4 31.61
    4 -7 -4 36.58
    4 -7 -4 32.96
    4 -7 -4 33.86
    4 -7 -4 32.22
    4 -7 -4 34.52
    -4 7 4 32.99
    -4 7 4 35.53
    -4 7 4 39.06
    -4 7 4 37.79
    -4 7 4 36.29
    3 -7 -4 99.9
    3 -7 -4 112.85
    3 -7 -4 110.59
    3 -7 -4 108.43
    3 -7 -4 108.39
    3 -7 -4 106.32
    3 -7 -4 113.23
    -3 7 4 107.46
    -3 7 4 102.42
    -3 7 4 106.77
    -3 7 4 108.81
    -3 7 4 110.13
    -3 7 4 100.18
    -3 7 4 103.22
    2 -7 -4 39.74
    2 -7 -4 37.91
    2 -7 -4 30.42
    2 -7 -4 40.94
    2 -7 -4 36.23
    2 -7 -4 44.62
    -2 7 4 36.92
    -2 7 4 36.08
    -2 7 4 34.42
    -2 7 4 31.22
    -2 7 4 34.18
    -2 7 4 35.69
    1 -7 -4 287.21
    1 -7 -4 276.12
    1 -7 -4 272.74
    1 -7 -4 273.87
    1 -7 -4 279.02
    1 -7 -4 291.31
    -1 7 4 289.57
    -1 7 4 279.53
    -1 7 4 283.5
    -1 7 4 276.18
    -1 7 4 282.1
    0 -7 -4 6.89
    0 -7 -4 5.86
    0 -7 -4 4.3
    0 -7 -4 8.59
    0 7 4 6.89
    0 7 4 6.64
    0 7 4 7.8
    0 7 4 6.75
    -1 -7 -4 12.75
    -1 -7 -4 12.02
    -1 -7 -4 11.05
    -1 -7 -4 10.73
    1 7 4 11.42
    1 7 4 9.75
    1 7 4 11.13
    -2 -7 -4 56.16
    -2 -7 -4 53.78
    -2 -7 -4 47.59
    -2 -7 -4 50.06
    -2 -7 -4 57.59
    2 7 4 51.79
    2 7 4 51.21
    2 7 4 54.8
    -3 -7 -4 0.86
    -3 -7 -4 -0.7
    -3 -7 -4 0
    -3 -7 -4 -2.16
    3 7 4 0.61
    3 7 4 1.41
    3 7 4 0.92
    3 7 4 -0.19
    -4 -7 -4 10.46
    -4 -7 -4 12.06
    -4 -7 -4 9.19
    4 7 4 12.85
    4 7 4 7.46
    4 7 4 11.7
    4 7 4 8.9
    -5 -7 -4 53.8
    -5 -7 -4 54.45
    -5 -7 -4 49.54
    5 7 4 61.28
    5 7 4 54.64
    5 7 4 57.33
    5 7 4 55.86
    -6 -7 -4 1.91
    -6 -7 -4 1.04
    6 7 4 0.83
    6 7 4 2.03
    6 7 4 2.2
    6 7 4 2.17
    -7 -7 -4 122.22
    -7 -7 -4 105.43
    7 7 4 116.06
    7 7 4 115.66
    7 7 4 115.09
    7 7 4 121.18
    -8 -7 -4 50.27
    -8 -7 -4 48.27
    8 7 4 50.03
    8 7 4 36.98
    8 7 4 39.81
    8 7 4 49.06
    -9 -7 -4 7.22
    9 7 4 6.82
    9 7 4 4.42
    9 7 4 6.47
    12 -8 -4 23.02
    12 -8 -4 29.91
    12 -8 -4 22.54
    -12 8 4 26.79
    11 -8 -4 5.68
    11 -8 -4 8.27
    11 -8 -4 7.07
    11 -8 -4 4.2
    -11 8 4 9.97
    -11 8 4 10.51
    10 -8 -4 7.72
    10 -8 -4 7.42
    10 -8 -4 2.5
    10 -8 -4 3.47
    -10 8 4 5.93
    9 -8 -4 40.03
    9 -8 -4 43.65
    9 -8 -4 37.12
    9 -8 -4 43.9
    -9 8 4 45.31
    -9 8 4 36.27
    -9 8 4 39.11
    8 -8 -4 48.46
    8 -8 -4 38.9
    8 -8 -4 51.63
    8 -8 -4 41.81
    -8 8 4 45.84
[truncated: 1,258,934 more chars]
