# Supplementary material for: Crystal structure of tricarbon­yl(μ-di­phenyl­phosphido-κ2 P:P)(methyl­diphenyl­silyl-κSi)bis(tri­phenyl­phosphane-κP)iron(II)platinum(0)(Fe—Pt)
Source: Acta Crystallogr E Crystallogr Commun. 2015 Jan 31;71(Pt 2):241–3. doi: 10.1107/S2056989015001565 (PMC4384561; doi:10.1107/S2056989015001565)
Supplement: Supplementary file 2 [file e-71-00241-Isup2.hkl]

#
# h,k,l, Fc-squared, Fo-squared, sigma(Fo-squared), status flag
#
data_I
_shelx_title ' 13mk0503_0m in P1 New: P-1'
_shelx_refln_list_code          4
_shelx_F_calc_maximum      302.53
_exptl_crystal_F_000      1290.00
_reflns_d_resolution_high  0.7661

loop_
 _space_group_symop_operation_xyz
 'x, y, z'
 '-x, -y, -z'

_cell_length_a    10.3522
_cell_length_b    13.0010
_cell_length_c    21.9803
_cell_angle_alpha  99.823
_cell_angle_beta   99.061
_cell_angle_gamma 102.677

_shelx_F_squared_multiplier     1.000

loop_
 _refln_index_h
 _refln_index_k
 _refln_index_l
 _refln_F_squared_calc
 _refln_F_squared_meas
 _refln_F_squared_sigma
 _refln_observed_status
   2   0   0      14277.34      16587.22       115.86 o
   3   0   0      24791.74      24949.54       157.56 o
   4   0   0         45.11          6.21        27.81 o
   5   0   0        300.88        303.07        26.33 o
   6   0   0       2281.88       2727.95        50.10 o
   7   0   0       2441.02       2842.59        87.03 o
   8   0   0      10421.77       9930.24       125.28 o
   9   0   0       3433.45       3580.21       122.23 o
  10   0   0        778.29       1005.34        94.54 o
  11   0   0       5573.02       5201.49       168.72 o
  12   0   0        194.05        172.77       106.80 o
 -13   1   0       2616.10       2778.83       175.35 o
 -12   1   0          4.21       -114.72       114.72 o
 -11   1   0       8330.19       8737.97       197.31 o
 -10   1   0       2003.33       1932.58       105.87 o
  -9   1   0       2968.85       3084.10        99.84 o
  -8   1   0       9317.02       9264.22        96.57 o
  -7   1   0       5788.95       5555.34        78.17 o
  -6   1   0        247.26        218.30        27.46 o
  -5   1   0       5344.72       5355.11        52.44 o
  -4   1   0         10.65         30.28        16.72 o
  -3   1   0      29846.80      31467.33       187.00 o
  -2   1   0      29172.67      28842.26       162.51 o
   1   1   0        570.89        352.94        88.69 o
   2   1   0       6980.68       7118.67        60.02 o
   3   1   0        888.82        996.66        28.94 o
   4   1   0       3467.14       3652.36        51.14 o
   5   1   0       9278.66       9054.08       102.19 o
   6   1   0      15285.00      14613.10       146.21 o
   7   1   0       3476.80       3923.87        83.55 o
   8   1   0       1946.39       2057.09        71.82 o
   9   1   0       4480.90       4628.54       190.41 o
  10   1   0         30.20         56.54        81.87 o
  11   1   0       3152.87       3373.33       146.03 o
  12   1   0       1019.76       1260.90       134.84 o
 -13   2   0       3970.39       4163.72       305.17 o
 -12   2   0         77.10        -83.87       110.40 o
 -11   2   0       7616.56       8015.24       183.49 o
 -10   2   0       5946.97       5994.51       187.06 o
  -9   2   0        132.72        192.10        51.66 o
  -8   2   0       1364.90       1440.70        45.59 o
  -7   2   0        451.18        479.86        34.28 o
  -6   2   0        160.82        113.28        20.63 o
  -5   2   0      12704.73      13076.41       108.90 o
  -4   2   0        300.48        407.16        18.43 o
  -3   2   0      23716.77      24213.32       147.09 o
  -2   2   0      17245.73      18935.34       134.35 o
  -1   2   0       9034.28       9068.18        90.42 o
   0   2   0      14724.36      14540.87       208.63 o
   1   2   0        274.15        411.85        94.40 o
   2   2   0        464.89        477.65        26.86 o
   3   2   0       1741.73       1777.60        36.83 o
   4   2   0       1228.23       1262.60        44.36 o
   5   2   0       7360.78       7695.34       105.72 o
   6   2   0      17790.65      17573.49       185.57 o
   7   2   0       5640.61       5900.28       116.23 o
   8   2   0       5757.62       5617.81       130.78 o
   9   2   0       3312.09       3461.70       131.89 o
  10   2   0       2352.57       2424.16       127.49 o
  11   2   0       5583.74       5570.20       201.72 o
  12   2   0        330.83        516.52       128.71 o
 -13   3   0       4540.05       4495.45       250.09 o
 -12   3   0        694.87        796.91        99.65 o
 -11   3   0       2918.63       2800.41       122.16 o
 -10   3   0       4929.88       4845.51       122.17 o
  -9   3   0        195.33        169.15        49.79 o
  -8   3   0        143.34         90.05        30.03 o
  -7   3   0       1083.16       1085.15        52.29 o
  -6   3   0          5.98        -19.76        19.76 o
  -5   3   0      32975.25      32791.47       233.04 o
  -4   3   0      18329.86      17780.09       124.74 o
  -3   3   0       4293.55       4269.82        52.36 o
  -2   3   0      33779.42      34429.29       194.86 o
  -1   3   0      22875.17      24942.79       157.50 o
   0   3   0       2448.81       2610.73        41.03 o
   1   3   0       5064.22       6875.14       109.40 o
   2   3   0       1932.58       2201.82        48.26 o
   3   3   0      11607.72      11016.22       103.15 o
   4   3   0       9778.03       9476.25       101.93 o
   5   3   0       2033.91       2153.53        70.38 o
   6   3   0      13882.24      13624.77       187.30 o
   7   3   0       1044.15       1054.88        76.63 o
   8   3   0       6635.96       6415.15       153.93 o
   9   3   0       2908.14       3070.58       123.61 o
  10   3   0        746.76        943.28       107.41 o
  11   3   0       6535.31       6541.49       233.11 o
  12   3   0       2626.02       2728.39       175.07 o
 -13   4   0       4540.54       4579.43       369.39 o
 -12   4   0       4273.29       4607.98       186.71 o
 -11   4   0         95.77         64.63        63.62 o
 -10   4   0        425.79        414.38        56.91 o
  -9   4   0         64.88        -44.18        44.18 o
  -8   4   0       1595.79       1629.98        39.49 o
  -7   4   0       4448.42       4435.70        64.93 o
  -6   4   0        196.24        286.07        27.84 o
  -5   4   0      32860.39      31366.19       271.82 o
  -4   4   0      25473.27      24715.63       199.37 o
  -3   4   0       1039.72       1143.81        28.01 o
  -2   4   0       5330.04       5212.52        46.21 o
  -1   4   0       6366.63       6837.67        59.46 o
   0   4   0       1179.49       1267.04        30.37 o
   1   4   0       4558.45       4551.04        51.19 o
   2   4   0        687.38       1239.71       141.09 o
   3   4   0       1402.48       1425.10        56.37 o
   4   4   0      19789.64      18734.53       250.85 o
   5   4   0       1789.65       2148.54        57.26 o
   6   4   0       8643.22       8590.22       149.54 o
   7   4   0        820.63        934.63        78.08 o
   8   4   0       7563.92       8308.34       169.66 o
   9   4   0       6711.76       6873.37       179.44 o
  10   4   0        582.07        670.74       116.00 o
  11   4   0       1140.50       1101.46       141.81 o
 -13   5   0        994.34        951.82       260.17 o
 -12   5   0       1214.38       1325.65       176.72 o
 -11   5   0         81.78        -73.79        73.79 o
 -10   5   0       1518.47       1690.83       122.51 o
  -9   5   0       3189.88       3031.59        70.53 o
  -8   5   0       3412.21       3362.44       124.17 o
  -7   5   0      20527.03      20039.97       208.44 o
  -6   5   0       7691.42       7750.62        95.56 o
  -5   5   0       6555.05       6594.66        84.99 o
  -4   5   0      13325.56      13314.77       112.73 o
  -3   5   0        806.43       1026.99        27.14 o
  -2   5   0      12130.12      12390.59        89.11 o
  -1   5   0       5924.57       6323.53        64.21 o
   0   5   0       4781.93       4895.78        61.47 o
   1   5   0      25570.88      25236.79       190.81 o
   2   5   0      32641.15      32803.27       291.50 o
   3   5   0        173.66        251.68        42.67 o
   4   5   0       7531.95       7648.70       117.14 o
   5   5   0       1983.08       2096.09        85.53 o
   6   5   0       6071.77       5911.99       104.28 o
   7   5   0        302.19        410.67        71.30 o
   8   5   0       4184.93       4320.47       134.64 o
   9   5   0       8531.74       8612.45       205.22 o
  10   5   0       1439.29       1432.83       235.69 o
  11   5   0        228.83        168.84       131.23 o
 -13   6   0        166.75        117.62       232.98 o
 -12   6   0        789.32        506.63       159.88 o
 -11   6   0         82.83       -146.73       146.73 o
 -10   6   0       4043.91       3902.37       148.69 o
  -9   6   0      10722.04      10525.04       189.21 o
  -8   6   0        681.15        698.48        38.55 o
  -7   6   0      36900.20      35751.99       396.63 o
  -6   6   0      18694.18      17982.71       209.59 o
  -5   6   0         62.40         96.04        24.89 o
  -4   6   0       8714.13       9221.77        93.74 o
  -3   6   0        297.38        243.71        23.32 o
  -2   6   0      14355.35      15119.94       113.95 o
  -1   6   0       9684.04       9236.14       125.62 o
   0   6   0        330.89        461.25        38.50 o
   1   6   0      19243.40      19797.18       171.36 o
   2   6   0       3170.69       2888.79        62.79 o
   3   6   0       4345.43       4698.77        81.54 o
   4   6   0       8013.96       8057.23       121.17 o
   5   6   0        773.48        759.43        59.46 o
   6   6   0       8380.38       8621.21       140.05 o
   7   6   0       9488.21       9588.73       205.66 o
   8   6   0        103.08        142.64        81.31 o
   9   6   0       1237.44       1362.34       133.39 o
  10   6   0        836.72        770.13       155.39 o
 -13   7   0         44.66       -122.16       187.32 o
 -12   7   0       1893.56       1679.07       182.56 o
 -11   7   0        201.60        129.16        97.63 o
 -10   7   0       8308.48       7971.16       198.11 o
  -9   7   0       5129.66       5144.75       156.27 o
  -8   7   0        800.18        861.96       120.45 o
  -7   7   0       3273.23       3111.81       107.54 o
  -6   7   0        988.55       1075.75        45.14 o
  -5   7   0       3539.92       3269.94        55.95 o
  -4   7   0      12307.00      12597.33       121.85 o
  -3   7   0        616.24        755.28        34.92 o
  -2   7   0      11399.30      10996.25       105.27 o
  -1   7   0      11997.59      11619.89       135.07 o
   0   7   0       5320.26       4740.20        71.02 o
   1   7   0        889.62        949.12        38.65 o
   2   7   0        742.63        648.07        39.53 o
   3   7   0       1289.38       1240.69        59.83 o
   4   7   0       7609.53       7601.04       132.35 o
   5   7   0        192.09        176.69        70.20 o
   6   7   0       3378.61       3346.81       138.14 o
   7   7   0       7326.85       7329.72       166.33 o
   8   7   0        804.20        870.48       111.57 o
   9   7   0        537.83        438.07       110.89 o
  10   7   0       1563.49       1611.99       184.71 o
 -12   8   0       4176.45       4449.54       249.76 o
 -11   8   0       1858.07       1850.49       128.81 o
 -10   8   0       2204.02       2137.28       133.11 o
  -9   8   0       5119.68       4914.95       146.81 o
  -8   8   0       3568.21       3563.33       134.30 o
  -7   8   0       4944.60       4904.71        83.43 o
  -6   8   0        204.63        282.69        43.63 o
  -5   8   0        509.06        456.40        38.25 o
  -4   8   0      14149.95      13669.43       136.76 o
  -3   8   0       8789.28       9141.39       101.20 o
  -2   8   0        143.72        186.19        34.70 o
  -1   8   0      16785.09      16320.52       160.79 o
   0   8   0       7427.87       7769.54       132.52 o
   1   8   0       5309.79       5548.06       104.42 o
   2   8   0       6220.14       6415.12        96.00 o
   3   8   0       1855.80       2009.00       100.72 o
   4   8   0      14854.56      14284.18       193.01 o
   5   8   0      10556.98      10648.82       176.77 o
   6   8   0         27.69         83.46        87.95 o
   7   8   0       3883.56       3503.35       153.99 o
   8   8   0       3286.15       3040.28       189.16 o
   9   8   0        282.85        274.12       131.54 o
 -12   9   0       3282.95       3098.58       216.95 o
 -11   9   0       6554.25       6739.74       210.59 o
 -10   9   0       1522.84       1383.72       115.92 o
  -9   9   0        344.91        201.84        85.73 o
  -8   9   0       1780.90       1544.89       120.72 o
  -7   9   0       2189.26       2222.44        65.89 o
  -6   9   0       3449.30       3247.54        65.20 o
  -5   9   0        452.15        488.52        32.94 o
  -4   9   0       6252.60       6304.52        84.76 o
  -3   9   0      19224.38      18186.63       177.90 o
  -2   9   0       2628.84       2660.56        67.63 o
  -1   9   0       4752.62       4812.07        87.82 o
   0   9   0       1278.64       1287.51        61.05 o
   1   9   0       6503.89       6663.14       151.93 o
   2   9   0       8380.45       8147.14       156.57 o
   3   9   0        577.61        465.45        75.22 o
   4   9   0       9378.50       9374.97       186.68 o
   5   9   0       3077.33       2986.33       118.09 o
   6   9   0        589.71        569.22       102.56 o
   7   9   0        738.92        673.71       113.05 o
   8   9   0       1118.93       1089.27       157.34 o
   9   9   0        573.28        915.00       336.12 o
 -12  10   0       1624.27       1768.48       194.34 o
 -11  10   0       5221.40       5149.79       191.45 o
 -10  10   0        592.35        514.26       108.41 o
  -9  10   0       1052.42       1070.10       121.07 o
  -8  10   0       1384.84       1545.24       127.91 o
  -7  10   0       1843.46       1749.81        47.79 o
  -6  10   0       6836.95       6759.88       125.20 o
  -5  10   0       7672.80       7527.39       121.42 o
  -4  10   0        691.91        764.78        44.06 o
  -3  10   0       5573.56       5598.56       107.48 o
  -2  10   0         14.70        -13.17        38.38 o
  -1  10   0       4177.48       4151.48        89.05 o
   0  10   0       2476.64       2329.40       109.80 o
   1  10   0       3389.38       3311.02       134.34 o
   2  10   0      12297.27      12044.61       217.98 o
   3  10   0       7324.61       8014.04       186.15 o
   4  10   0        884.23        866.61       107.18 o
   5  10   0       4598.36       4473.18       179.26 o
   6  10   0         44.98       -108.16       108.16 o
   7  10   0       3947.25       3843.12       211.51 o
   8  10   0        669.52        644.96       144.70 o
 -11  11   0       1392.10       1200.86       165.68 o
 -10  11   0         67.63        107.80       107.90 o
  -9  11   0       2569.74       2585.20       185.08 o
  -8  11   0       4842.73       4878.09       291.84 o
  -7  11   0       1051.70       1089.42        60.64 o
  -6  11   0      10727.22      10398.86       180.77 o
  -5  11   0      10212.12      10138.84       165.49 o
  -4  11   0         50.88         83.77        67.32 o
  -3  11   0        508.51        436.20        59.11 o
  -2  11   0       1823.14       1932.35        90.13 o
  -1  11   0       4322.09       4353.80       156.57 o
   0  11   0       8807.00       8703.41       195.86 o
   1  11   0          4.73        -41.75        84.75 o
   2  11   0      11666.31      11383.65       221.85 o
   3  11   0       4405.58       4033.09       155.70 o
   4  11   0        391.30        313.55       103.04 o
   5  11   0       1824.69       1697.19       178.85 o
   6  11   0        349.77        509.67       146.05 o
   7  11   0       4811.90       4972.68       246.04 o
 -11  12   0       1685.74       1864.28       191.35 o
 -10  12   0        133.35         74.94       118.59 o
  -9  12   0       4225.41       4473.65       215.10 o
  -8  12   0       7170.74       7466.33       252.29 o
  -7  12   0        392.48        357.61        63.42 o
  -6  12   0       3295.27       3341.06       117.02 o
  -5  12   0       2503.61       2470.89       106.46 o
  -4  12   0        485.06        480.14        75.32 o
  -3  12   0       7012.11       6738.28       159.90 o
  -2  12   0       2165.44       2234.42        98.43 o
  -1  12   0       5115.25       4911.42       145.68 o
   0  12   0      18442.75      17642.47       277.70 o
   1  12   0       3094.38       3352.79       151.50 o
   2  12   0        409.62        433.49       109.69 o
   3  12   0       1802.84       1836.74       172.43 o
   4  12   0        221.57        259.99       133.24 o
   5  12   0       2339.96       2361.10       187.60 o
   6  12   0        211.94        346.04       136.64 o
 -10  13   0        583.92       1012.79       147.32 o
  -9  13   0       1766.44       1884.20       156.43 o
  -8  13   0       5295.67       5034.22       222.16 o
  -7  13   0       1592.99       1727.61        94.65 o
  -6  13   0        237.92        264.74        73.92 o
  -5  13   0        698.79        595.75        84.21 o
  -4  13   0        593.16        675.38        89.81 o
  -3  13   0       4667.20       4563.35       147.78 o
  -2  13   0       4388.90       4254.96       157.10 o
  -1  13   0         68.04        176.51        79.89 o
   0  13   0       5827.18       5626.16       189.29 o
   1  13   0       2642.25       3071.67       178.60 o
   2  13   0       1295.31       1265.42       151.47 o
   3  13   0       4461.30       4401.82       365.21 o
   4  13   0          3.24        211.86       148.24 o
   5  13   0       2454.31       2789.56       184.38 o
  -9  14   0         95.96        -60.17       132.26 o
  -8  14   0        949.67        726.68       187.16 o
  -7  14   0        366.81        277.20        78.06 o
  -6  14   0       1304.42       1514.71       195.94 o
  -5  14   0       4209.65       4166.53       157.51 o
  -4  14   0        247.68        143.32        96.96 o
  -3  14   0       3724.86       3592.87       156.17 o
  -2  14   0      10231.92      10266.56       240.82 o
  -1  14   0       3681.16       3570.94       165.23 o
   0  14   0       1220.97       1441.80       158.21 o
   1  14   0       1754.51       1774.08       131.06 o
   2  14   0       1746.72       2045.77       157.33 o
   3  14   0       3314.61       3627.99       290.70 o
   4  14   0         96.10        110.36       150.92 o
  -8  15   0        490.65        250.17       201.03 o
  -7  15   0       1144.30       1287.02       203.79 o
  -6  15   0        138.67         74.08       126.40 o
  -5  15   0       4876.79       4576.41       179.02 o
  -4  15   0       2914.55       2927.92       186.37 o
  -3  15   0       1638.33       1608.38       158.22 o
  -2  15   0       3747.24       3771.09       202.44 o
  -1  15   0         68.37         16.67       120.02 o
   0  15   0       2909.60       2934.31       216.67 o
   1  15   0       1708.30       1661.81       179.26 o
   2  15   0       1793.69       1990.57       171.43 o
  -6  16   0          6.39       -212.76       239.58 o
  -5  16   0       3194.19       3140.71       280.48 o
  -4  16   0       7655.04       8108.69       372.55 o
  -3  16   0         49.73        124.32       131.06 o
  -2  16   0       4554.97       4402.60       442.93 o
  -1  16   0         38.43         17.39       144.95 o
   0  16   0       4210.95       3667.66       217.98 o
   0 -16   1        729.07        828.97       291.26 o
   1 -16   1       3402.64       3437.06       286.00 o
   2 -16   1        382.99        388.97       147.95 o
   3 -16   1       2404.51       2339.54       183.43 o
   4 -16   1        590.63        254.59       188.67 o
   5 -16   1        817.10        620.30       188.92 o
   6 -16   1       2593.72       2424.01       219.25 o
   7 -16   1       1032.32       1112.11       366.21 o
  -2 -15   1       2900.72       2685.59       452.54 o
  -1 -15   1       1231.26       1174.50       167.17 o
   0 -15   1        963.25       1084.39       173.25 o
   1 -15   1       2654.55       2413.09       254.41 o
   2 -15   1        535.90        588.71       140.60 o
   3 -15   1       6412.83       6533.94       215.33 o
   4 -15   1       7139.96       7022.23       215.80 o
   5 -15   1         54.14        -81.81       130.52 o
   6 -15   1       4269.80       4483.98       174.67 o
   7 -15   1       1681.83       1535.66       152.38 o
   8 -15   1        277.20        293.70       306.60 o
  -4 -14   1       4099.75       3852.52       272.82 o
  -3 -14   1        284.26        463.67       150.43 o
  -2 -14   1       2073.76       2377.44       182.49 o
  -1 -14   1       2440.61       2435.42       174.81 o
   0 -14   1        928.30        487.30       135.63 o
   1 -14   1       5331.48       4855.75       178.52 o
   2 -14   1        699.79        612.09        97.20 o
   3 -14   1       2788.56       2739.30       134.70 o
   4 -14   1       6141.55       6066.00       168.73 o
   5 -14   1        891.30        880.29        96.57 o
   6 -14   1       1071.30       1096.78        96.35 o
   7 -14   1       1100.82       1011.86        90.78 o
   8 -14   1       1168.25        953.93       150.42 o
   9 -14   1       6141.64       6250.84       437.06 o
  -5 -13   1        770.43        689.89       157.97 o
  -4 -13   1       4761.25       4535.18       187.16 o
  -3 -13   1        209.56        116.10       118.10 o
  -2 -13   1        921.53        951.53       201.24 o
  -1 -13   1       2037.84       2029.72       138.10 o
   0 -13   1        150.88        312.62        93.70 o
   1 -13   1       8218.94       7877.39       156.63 o
   2 -13   1       5885.00       6204.35       166.06 o
   3 -13   1        471.19        550.50        87.09 o
   4 -13   1       6108.75       5922.76       157.82 o
   5 -13   1        320.41        322.80        88.33 o
   6 -13   1       2726.32       2229.62       107.09 o
   7 -13   1       1632.52       1542.14        89.93 o
   8 -13   1        454.65        503.33       139.25 o
   9 -13   1       5028.69       5174.64       293.52 o
  10 -13   1       2820.79       2635.35       212.53 o
  -6 -12   1       1792.18       1804.59       184.03 o
  -5 -12   1        217.41        252.02       124.07 o
  -4 -12   1       4481.92       4389.71       175.56 o
  -3 -12   1        303.74        370.22       103.70 o
  -2 -12   1        743.84        802.14       104.72 o
  -1 -12   1       8962.19       8716.62       214.79 o
   0 -12   1       1258.04       1393.69       112.68 o
   1 -12   1       4000.04       3806.78       110.04 o
   2 -12   1      14284.36      14283.15       194.18 o
   3 -12   1        878.94        979.70        88.71 o
   4 -12   1       5317.52       5059.74       139.74 o
   5 -12   1        139.69        120.18        67.85 o
   6 -12   1       6726.47       6651.42       150.82 o
   7 -12   1       4597.82       4774.14       138.49 o
   8 -12   1        382.44        493.38       133.19 o
   9 -12   1       2091.40       2133.93       212.89 o
  10 -12   1       3066.35       3395.19       181.63 o
  11 -12   1        541.37        367.79       155.67 o
  -7 -11   1        911.13        607.76       157.45 o
  -6 -11   1       4401.45       4512.92       200.18 o
  -5 -11   1         65.13       -110.03       110.03 o
  -4 -11   1       2621.50       2395.06       139.72 o
  -3 -11   1         84.48          4.13        91.57 o
  -2 -11   1       1374.31       1305.31       107.13 o
  -1 -11   1      20081.03      18707.26       334.61 o
   0 -11   1       9438.33       9158.75       191.91 o
   1 -11   1       2252.23       2311.92        88.19 o
   2 -11   1      11559.35      11390.66       163.14 o
   3 -11   1        692.29        636.21        61.89 o
   4 -11   1       3764.93       3599.51       129.01 o
   5 -11   1       1084.27       1145.17        84.51 o
   6 -11   1       2042.87       1915.94        81.10 o
   7 -11   1       5616.76       5649.96       143.16 o
   8 -11   1       3695.05       3466.40       113.15 o
   9 -11   1         80.35         24.00       103.64 o
  10 -11   1       2444.33       2429.94       144.76 o
  11 -11   1          3.42         -3.48       164.07 o
  -8 -10   1        925.01       1016.69       167.48 o
  -7 -10   1        474.19        551.94       129.05 o
  -6 -10   1        883.86        790.83       126.05 o
  -5 -10   1        349.60        362.99       113.38 o
  -4 -10   1       3555.59       3491.25       146.43 o
  -3 -10   1       4076.24       4090.14       139.86 o
  -2 -10   1         83.05         66.76        67.32 o
  -1 -10   1       7160.97       7371.59       169.34 o
   0 -10   1       3472.30       3367.55       131.30 o
   1 -10   1        670.27        639.60        53.34 o
   2 -10   1       2361.39       2361.63        64.12 o
   3 -10   1         38.32         28.17        40.62 o
   4 -10   1      12379.74      11842.45       136.96 o
   5 -10   1      12606.46      12785.01       165.76 o
   6 -10   1        732.50        640.09        58.43 o
   7 -10   1       1856.30       1898.36        65.20 o
   8 -10   1       2058.33       2145.35        77.48 o
   9 -10   1        819.51        753.88       144.03 o
  10 -10   1       1119.99       1121.92       110.40 o
  11 -10   1         13.15        322.06       123.60 o
  12 -10   1       5353.58       5378.88       272.05 o
  -9  -9   1       2017.34       1896.00       222.31 o
  -8  -9   1        495.91        525.11       131.57 o
  -7  -9   1       1276.72       1317.86       122.41 o
  -6  -9   1       2025.35       2070.14       125.10 o
  -5  -9   1        882.00        746.45        93.36 o
  -4  -9   1       3980.54       3869.16       105.04 o
  -3  -9   1      14367.50      13896.13       183.63 o
  -2  -9   1       7300.93       7518.34       128.90 o
  -1  -9   1       7295.24       7026.98        95.08 o
   0  -9   1       9495.28       9280.55       147.62 o
   1  -9   1        507.84        550.06        48.33 o
   2  -9   1      11986.17      11539.46       133.62 o
   3  -9   1        409.98        450.89        39.41 o
   4  -9   1       5230.30       5195.32        83.61 o
   5  -9   1       9040.96       8585.41       100.76 o
   6  -9   1       3218.82       3341.82        67.53 o
   7  -9   1       1530.82       1680.73        63.50 o
   8  -9   1       7135.06       6605.92       199.12 o
   9  -9   1        465.40        392.06        95.56 o
  10  -9   1       7971.73       8237.35       211.13 o
  11  -9   1       1090.91       1207.99       142.99 o
  12  -9   1       1532.59       1419.19       189.50 o
  -9  -8   1       1981.76       1830.32       157.22 o
  -8  -8   1       1244.81       1220.04       122.99 o
  -7  -8   1         40.25         72.46        95.87 o
  -6  -8   1       7233.62       7286.15       187.10 o
  -5  -8   1       9509.17       8991.49       163.68 o
  -4  -8   1        283.75        289.87        58.42 o
  -3  -8   1       9364.36       9474.69       144.03 o
  -2  -8   1       4049.99       3970.11        79.45 o
  -1  -8   1       1987.77       2042.62        64.75 o
   0  -8   1       6014.34       5995.90       115.18 o
   1  -8   1       1404.51       1104.77        48.96 o
   2  -8   1      16888.06      16946.20       153.04 o
   3  -8   1      18833.42      18058.49       153.57 o
   4  -8   1       1053.35       1125.49        63.01 o
   5  -8   1       4086.47       4367.04        84.58 o
   6  -8   1       7646.86       7207.60       101.84 o
   7  -8   1        129.73        142.34        39.75 o
   8  -8   1       4184.10       3946.46       138.62 o
   9  -8   1        127.59        180.70        83.64 o
  10  -8   1       7895.15       8157.88       201.80 o
  11  -8   1       3517.49       3388.04       154.63 o
  12  -8   1        745.39        903.70       168.16 o
 -10  -7   1        341.88        332.26       153.36 o
  -9  -7   1       1060.87       1230.20       125.26 o
  -8  -7   1       1475.37       1430.10       105.31 o
  -7  -7   1         60.34        -36.73        74.97 o
  -6  -7   1      10065.78       9946.45       204.40 o
  -5  -7   1      11405.92      11386.70       202.63 o
  -4  -7   1          7.37         31.92        50.33 o
  -3  -7   1      11816.30      11741.08       157.52 o
  -2  -7   1       2125.69       2056.44        61.34 o
  -1  -7   1      11218.16      11352.20       129.89 o
   0  -7   1      20229.51      20544.14       190.12 o
   1  -7   1         43.31         18.25        34.12 o
   2  -7   1       3540.70       2901.34        54.10 o
   3  -7   1       2972.12       2911.80        58.63 o
   4  -7   1       2847.24       2647.40        72.95 o
   5  -7   1       2861.29       2878.75        43.21 o
   6  -7   1       2399.50       2476.88        51.53 o
   7  -7   1       9933.31       9791.74       127.41 o
   8  -7   1      14659.01      14556.42       195.80 o
   9  -7   1        938.44        983.47       104.84 o
  10  -7   1       3087.76       3176.57       138.06 o
  11  -7   1       5180.51       5153.47       200.46 o
  12  -7   1         19.23         66.83       141.41 o
  13  -7   1        431.04        445.37       235.52 o
 -10  -6   1        777.04        891.45       195.20 o
  -9  -6   1        536.44        634.75        95.59 o
  -8  -6   1       4665.25       4430.49       140.95 o
  -7  -6   1       6542.58       6754.98       154.61 o
  -6  -6   1        325.82        272.60        70.55 o
  -5  -6   1      11001.89      10499.26       151.17 o
  -4  -6   1         23.99         42.89        44.68 o
  -3  -6   1       9976.81       9971.94       138.21 o
  -2  -6   1       4272.96       4490.79        70.80 o
  -1  -6   1      13539.07      13388.59       138.71 o
   0  -6   1      16621.06      15085.13       140.18 o
   1  -6   1       6587.48       7060.37        89.09 o
   2  -6   1        112.02         93.62        22.37 o
   3  -6   1       8997.46       8981.53        75.19 o
   4  -6   1       1784.68       1747.83        32.35 o
   5  -6   1       1633.19       1794.26        49.22 o
   6  -6   1       2363.27       2363.72        66.22 o
   7  -6   1       7387.35       7243.65       108.66 o
   8  -6   1      11569.45      11190.15       166.89 o
   9  -6   1       3458.85       3478.45       124.57 o
  10  -6   1       1816.70       1798.69        86.86 o
  11  -6   1       1783.91       1688.90       172.35 o
  12  -6   1        143.91       -113.51       154.93 o
  13  -6   1       1494.62       1303.68       282.48 o
 -11  -5   1       1834.20       1995.57       202.36 o
 -10  -5   1        904.39        915.07       139.03 o
  -9  -5   1         13.97          4.56        80.90 o
  -8  -5   1       9743.02      10441.84       211.74 o
  -7  -5   1      10041.67      10012.41       174.48 o
  -6  -5   1         95.81        168.45        38.84 o
  -5  -5   1       9756.48       9797.40       139.32 o
  -4  -5   1        149.45        156.96        42.98 o
  -3  -5   1      11778.65      10735.10       146.75 o
  -2  -5   1       6342.66       7180.37        89.93 o
  -1  -5   1        124.25        294.03        72.86 o
   0  -5   1       2845.56       3336.26        55.40 o
   1  -5   1      11516.48      11985.05        95.20 o
   2  -5   1        128.53        231.26        20.72 o
   3  -5   1       7145.54       7746.47        65.91 o
   4  -5   1        253.00        332.69        18.38 o
   5  -5   1      17912.47      17269.87       153.37 o
   6  -5   1      29852.12      28630.12       307.83 o
   7  -5   1        503.31        502.41        31.27 o
   8  -5   1       2644.51       2586.85        63.55 o
   9  -5   1       1717.08       1744.43        82.34 o
  10  -5   1        304.70        289.14        76.32 o
  11  -5   1        324.66        131.91        79.64 o
  12  -5   1        263.83        270.43       176.47 o
  13  -5   1       2448.06       2389.71       311.36 o
 -11  -4   1       1477.94       1449.98       134.01 o
 -10  -4   1       4808.33       4653.10       285.42 o
  -9  -4   1       1338.80       1437.25        99.05 o
  -8  -4   1       2823.91       2929.26       132.98 o
  -7  -4   1       2585.18       2878.91       102.11 o
  -6  -4   1       1378.22       1694.08        79.67 o
  -5  -4   1      10517.09       9993.49       135.04 o
  -4  -4   1        301.14        851.97       104.91 o
  -3  -4   1      15754.16      16003.72       162.30 o
  -2  -4   1      44901.73      47050.62       356.81 o
  -1  -4   1      13324.04      15308.60       119.56 o
   1  -4   1        841.12        918.31        25.62 o
   2  -4   1       1974.24       2352.76        41.43 o
   3  -4   1      15082.45      15553.46        98.50 o
   4  -4   1       7698.59       7921.36        66.01 o
   5  -4   1      18152.46      17915.37       166.54 o
   6  -4   1      20670.05      20272.48       164.20 o
   7  -4   1        413.86        412.97        32.54 o
   8  -4   1       1879.04       1826.14        52.89 o
   9  -4   1        145.25         84.10        49.77 o
  10  -4   1        162.46        179.37        59.54 o
  11  -4   1       2215.16       2359.58       101.49 o
  12  -4   1       3704.36       3742.90       212.46 o
  13  -4   1         74.42        -79.72       244.57 o
 -12  -3   1       2649.46       2560.29       170.82 o
 -11  -3   1        165.76         70.74       103.56 o
 -10  -3   1       4248.67       4404.02       177.13 o
  -9  -3   1       7507.41       7745.48       163.36 o
  -8  -3   1        597.80        754.14        77.61 o
  -7  -3   1       7872.59       8397.89       150.60 o
  -6  -3   1        487.04        514.14        59.63 o
  -5  -3   1      19643.37      19807.28       201.85 o
  -4  -3   1      12744.95      12503.79       124.92 o
  -3  -3   1       1137.59       1720.04        50.57 o
  -2  -3   1       9651.50      13705.53       243.34 o
  -1  -3   1      57762.13      63951.20       407.14 o
   0  -3   1       1851.64       1979.95        46.02 o
   1  -3   1      34604.45      37849.65       226.57 o
   2  -3   1       2363.73       3190.31        41.56 o
   3  -3   1      42045.10      41891.78       249.27 o
   4  -3   1      26293.13      26480.32       161.32 o
   5  -3   1        478.62        529.61        24.95 o
   6  -3   1       5845.31       5424.41        58.91 o
   7  -3   1        329.99        430.96        27.08 o
   8  -3   1        211.90        193.19        28.97 o
   9  -3   1        461.57        503.32        55.91 o
  10  -3   1         10.86         20.61        64.21 o
  11  -3   1       4761.74       4843.11       143.30 o
  12  -3   1       9596.48       9919.29       249.94 o
  13  -3   1        176.69        153.28       144.87 o
 -12  -2   1       6680.02       7129.44       237.62 o
 -11  -2   1       1041.88       1109.15       113.51 o
 -10  -2   1       1425.50       1537.79       123.86 o
  -9  -2   1       4430.93       4392.65       118.84 o
  -8  -2   1       2836.96       2784.32        93.31 o
  -7  -2   1       7746.23       7973.41       129.15 o
  -6  -2   1         15.96        105.88        41.50 o
  -5  -2   1      12640.64      12291.58       142.88 o
  -4  -2   1      14552.33      14682.82       136.27 o
  -3  -2   1       5119.07       5065.79        58.28 o
  -2  -2   1        209.49        459.99        33.92 o
   0  -2   1       5767.28       6184.01       103.53 o
   1  -2   1      14267.29      15833.30       101.58 o
   2  -2   1      12213.00      12514.01       112.26 o
   3  -2   1      30419.94      31998.84       187.05 o
   4  -2   1      44447.14      44744.05       268.26 o
   5  -2   1         27.38         40.35        19.72 o
   6  -2   1       2049.07       2111.99        44.84 o
   7  -2   1        700.37        715.18        35.67 o
   8  -2   1       4341.49       4283.45        65.69 o
   9  -2   1       8947.43       9037.84       140.21 o
  10  -2   1       1852.12       2053.73        98.07 o
  11  -2   1       1189.81       1576.46       152.13 o
  12  -2   1       6137.04       6290.72       194.76 o
  13  -2   1        174.71        196.18       117.42 o
 -12  -1   1       6467.27       6530.31       200.66 o
 -11  -1   1        963.96        939.62       104.91 o
 -10  -1   1       5817.96       5913.61       185.12 o
  -9  -1   1       3874.74       4205.42       122.74 o
  -8  -1   1       6854.04       7149.67       143.87 o
  -7  -1   1      17996.66      17366.72       176.49 o
  -6  -1   1       2395.64       2454.38        65.43 o
  -5  -1   1       5483.32       6191.75        91.99 o
  -4  -1   1        914.47        951.51        31.82 o
  -3  -1   1        387.46        399.86        20.07 o
  -2  -1   1       8160.60       8322.83        75.80 o
   2  -1   1       9843.03      11137.77        68.24 o
   3  -1   1       1746.03       1820.74        39.50 o
   4  -1   1      28620.26      30101.29       187.21 o
   5  -1   1        375.78        373.15        25.44 o
   6  -1   1       3957.02       4063.01        60.62 o
   7  -1   1       2790.80       3182.20        64.98 o
   8  -1   1        847.27       1062.95        36.26 o
   9  -1   1      12940.98      12008.52       182.79 o
  10  -1   1       4334.09       4633.77       140.15 o
  11  -1   1        442.75        342.31        96.07 o
  12  -1   1       4947.25       5186.05       191.16 o
 -12   0   1       2495.39       2671.61       138.97 o
 -11   0   1         50.09        179.57        88.38 o
 -10   0   1       6314.48       6612.66       163.57 o
  -9   0   1       2646.39       2445.07       104.65 o
  -8   0   1       4867.39       4742.32       132.67 o
  -7   0   1      10276.05      10151.64       135.80 o
  -6   0   1       7841.20       7388.35        82.58 o
  -5   0   1        235.32        221.97        25.23 o
  -4   0   1      11639.58      11990.47        84.47 o
  -3   0   1       1426.93       1655.90        28.65 o
  -2   0   1       1767.15       1499.95        22.10 o
   2   0   1      91171.29      94988.05       564.45 o
   3   0   1       3362.68       3182.71        39.25 o
   4   0   1       2861.52       3015.64        44.10 o
   5   0   1        148.01        163.02        24.52 o
   6   0   1       2465.91       2530.74        67.16 o
   7   0   1      11497.06      10808.84       125.07 o
   8   0   1       5048.92       5113.41        89.72 o
   9   0   1       3072.48       3056.42       101.90 o
  10   0   1       5424.29       5485.42       160.17 o
  11   0   1         99.59         76.49        96.94 o
  12   0   1       2425.78       2328.84       148.79 o
 -13   1   1         14.85        227.14       122.99 o
 -12   1   1       3732.12       4018.31       175.97 o
 -11   1   1       1423.52       1418.80       110.96 o
 -10   1   1       4145.68       4193.23       136.67 o
  -9   1   1       7172.09       7020.86       172.03 o
  -8   1   1        102.46         67.58        35.16 o
  -7   1   1        551.36        513.94        32.93 o
  -6   1   1       1738.25       1860.96        42.61 o
  -5   1   1         47.42         32.55        19.99 o
  -4   1   1       9265.67       9450.06        68.93 o
  -3   1   1       5188.32       5036.27        43.20 o
  -2   1   1      23961.69      22952.43       124.25 o
   1   1   1        140.31        136.45        15.19 o
   2   1   1      12969.44      14120.65       106.20 o
   3   1   1          0.95         -1.91        22.16 o
   4   1   1       7275.60       7485.44        79.42 o
   5   1   1       1464.61       1421.08        46.00 o
   6   1   1       8988.18       9780.00       114.16 o
   7   1   1      17999.39      18374.71       252.10 o
   8   1   1       6963.01       7120.14       131.28 o
   9   1   1       1899.74       1871.59       105.42 o
  10   1   1       2803.21       3111.02       143.48 o
  11   1   1        205.19        201.73       108.33 o
  12   1   1       4479.80       4880.89       256.12 o
 -13   2   1         18.66         60.95       111.84 o
 -12   2   1       4651.76       4869.05       162.18 o
 -11   2   1       1808.41       1800.89       117.53 o
 -10   2   1       1534.35       1755.96        95.86 o
  -9   2   1      11897.47      11434.72       156.30 o
  -8   2   1       1776.17       1835.35        55.29 o
  -7   2   1         95.85        145.66        28.83 o
  -6   2   1       2868.46       2789.87        44.73 o
  -5   2   1        315.70        386.29        20.63 o
  -4   2   1      25324.93      25408.52       142.89 o
  -3   2   1      30148.54      31620.98       194.50 o
  -2   2   1        377.53        302.48        25.83 o
  -1   2   1      20480.92      20156.54       122.06 o
   0   2   1       1550.83       1498.14        26.40 o
   1   2   1        656.31        789.60        22.96 o
   2   2   1        535.42        452.66        27.01 o
   3   2   1        174.55        154.62        22.73 o
   4   2   1      12055.51      11611.29       107.26 o
   5   2   1      10817.19       9839.44       110.89 o
   6   2   1       2794.04       2836.86        80.43 o
   7   2   1       4554.04       4834.23       117.10 o
   8   2   1       3954.06       4325.12       130.28 o
   9   2   1       1182.84       1386.81        91.75 o
  10   2   1       3495.10       3400.13       158.48 o
  11   2   1        423.33        532.50       117.88 o
  12   2   1       5669.08       5606.05       379.16 o
 -13   3   1        187.12        423.03       255.47 o
 -12   3   1       3733.27       3931.83       137.43 o
 -11   3   1       5656.83       5719.83       151.01 o
 -10   3   1        231.66        303.42        66.84 o
  -9   3   1        390.66        394.11        52.89 o
  -8   3   1        329.21        329.73        38.35 o
  -7   3   1        349.85        333.50        27.05 o
  -6   3   1      10766.67      10711.62        99.40 o
  -5   3   1       1568.68       1733.86        38.37 o
  -4   3   1      25843.77      25401.34       188.62 o
  -3   3   1      59541.82      60230.08       443.90 o
  -2   3   1       1776.87       1840.03        26.77 o
  -1   3   1      13262.56      13680.65        97.26 o
   0   3   1       1809.85       1963.28        42.55 o
   1   3   1       2162.70       2142.44        36.67 o
   2   3   1      24000.38      24791.18       164.32 o
   3   3   1       3402.38       3496.22        52.67 o
   4   3   1       4100.55       4169.85        61.08 o
   5   3   1      14308.38      13329.86       175.04 o
   6   3   1       3876.21       3872.88       136.16 o
   7   3   1       2347.93       2382.95        92.46 o
   8   3   1       2464.32       2590.26       110.25 o
   9   3   1       2155.64       2198.86       104.57 o
  10   3   1       8208.11       8403.03       236.52 o
  11   3   1       1120.24       1394.33       145.42 o
 -13   4   1        397.71        534.47       239.28 o
 -12   4   1       1444.54       1473.23       126.78 o
 -11   4   1       3695.58       3807.83       137.71 o
 -10   4   1        311.92        311.74        53.24 o
  -9   4   1       3995.52       4036.96        78.55 o
  -8   4   1       2080.79       1924.36        49.82 o
  -7   4   1       2146.20       2031.69        42.58 o
  -6   4   1      18441.84      18132.32       168.51 o
  -5   4   1      16771.88      17019.89       208.57 o
  -4   4   1       2817.13       3060.72        46.38 o
  -3   4   1      27198.61      27493.23       164.84 o
  -2   4   1        503.66        612.40        22.52 o
  -1   4   1       5222.18       5392.42        51.90 o
   0   4   1      15830.97      16074.43       112.86 o
   1   4   1       7456.47       7294.79        82.81 o
   2   4   1      23824.66      24072.23       177.62 o
   3   4   1      25421.19      24405.94       218.87 o
   4   4   1        343.59        483.45        40.24 o
   5   4   1       3744.21       3612.57        69.90 o
   6   4   1       1026.38       1069.57        73.12 o
   7   4   1       4567.95       4403.37       122.67 o
   8   4   1       3222.22       3456.79       129.61 o
   9   4   1       1011.19       1137.13       122.48 o
  10   4   1       6357.86       6884.52       318.56 o
  11   4   1       2696.43       2704.90       174.15 o
 -13   5   1       3032.60       2864.87       322.42 o
 -12   5   1         25.57        163.23       154.45 o
 -11   5   1        935.19        967.78        89.57 o
 -10   5   1        149.70        127.51        74.18 o
  -9   5   1      10770.44      10565.69       164.58 o
  -8   5   1      11465.39      11253.33       173.61 o
  -7   5   1         27.99         62.77        34.66 o
  -6   5   1      28765.46      27132.01       298.48 o
  -5   5   1      23837.34      22085.41       254.64 o
  -4   5   1       5018.41       5387.18        60.94 o
  -3   5   1      12291.56      12962.93        99.01 o
  -2   5   1        228.05        264.70        22.69 o
  -1   5   1       4737.99       4759.02        54.09 o
   0   5   1       6407.70       6249.53        60.46 o
   1   5   1       3116.04       3426.23        65.17 o
   2   5   1      15826.87      16085.05       162.78 o
   3   5   1      11882.83      11342.04       130.53 o
   4   5   1        165.81        160.07        51.58 o
   5   5   1       7957.23       7921.65       112.51 o
   6   5   1        392.59        414.61        67.54 o
   7   5   1       1591.69       1751.98        92.98 o
   8   5   1       6700.13       6807.28       203.67 o
   9   5   1        704.84        561.88       103.22 o
  10   5   1        775.02        529.72       142.24 o
  11   5   1       3532.60       3636.26       199.42 o
 -13   6   1       1995.62       2066.04       288.44 o
 -12   6   1          4.49         17.59       143.09 o
 -11   6   1       1346.76       1499.39       142.10 o
 -10   6   1       1071.61       1041.97       100.25 o
  -9   6   1       1769.74       1707.15       106.57 o
  -8   6   1      12153.76      12284.29       209.13 o
  -7   6   1      11186.25      11006.35       164.26 o
  -6   6   1        104.38         65.52        55.12 o
  -5   6   1       6399.65       6150.18        86.09 o
  -4   6   1          7.70        -15.51        18.68 o
  -3   6   1       9860.59      10186.38        83.65 o
  -2   6   1        105.99        147.78        25.15 o
  -1   6   1       4938.46       4795.20        63.59 o
   0   6   1      33538.25      33820.00       264.58 o
   1   6   1      21114.42      21246.53       223.64 o
   2   6   1        127.76         97.93        30.36 o
   3   6   1       5104.19       5001.24        84.46 o
   4   6   1        198.40        194.55        54.10 o
   5   6   1       6473.01       6726.40       110.55 o
   6   6   1        417.17        450.98        72.14 o
   7   6   1       3023.38       2991.29       131.17 o
   8   6   1      10416.91      10672.57       257.97 o
   9   6   1       2037.80       2140.60       136.62 o
  10   6   1        541.63        497.94       154.86 o
 -13   7   1        589.04        663.61       204.11 o
 -12   7   1         92.95        -80.50       181.18 o
 -11   7   1       3784.91       3521.98       151.73 o
 -10   7   1       6598.11       6576.62       211.55 o
  -9   7   1       1881.63       2015.74       111.87 o
  -8   7   1      20309.85      19969.64       250.90 o
  -7   7   1       5742.35       5582.78       136.70 o
  -6   7   1         37.98         23.27        27.59 o
  -5   7   1       2587.79       2635.61        51.41 o
  -4   7   1       1987.22       2112.12        46.06 o
  -3   7   1      14248.21      13819.68       150.94 o
  -2   7   1      13617.23      13774.92       135.46 o
  -1   7   1         31.56         42.54        37.21 o
   0   7   1      12053.01      11847.63       146.49 o
   1   7   1       4856.38       4547.22        92.89 o
   2   7   1       2058.08       2128.48        91.48 o
   3   7   1       4740.76       4691.29       101.53 o
   4   7   1         73.53         66.41        70.69 o
   5   7   1      17823.78      16986.07       234.52 o
   6   7   1      19239.17      18998.67       291.29 o
   7   7   1          0.17        -59.27        95.39 o
   8   7   1       3042.37       2867.43       148.20 o
   9   7   1        316.31        272.64       127.40 o
  10   7   1        173.64        205.65       149.84 o
 -12   8   1         95.76         50.78       134.10 o
 -11   8   1       3580.20       3564.35       160.00 o
 -10   8   1       6608.97       6844.22       247.52 o
  -9   8   1        296.02        318.14        79.14 o
  -8   8   1       6048.35       6079.62       150.99 o
  -7   8   1        124.21        241.24        84.44 o
  -6   8   1       1802.58       1689.47        39.86 o
  -5   8   1       6978.12       6403.37        86.46 o
  -4   8   1        563.64        699.50        37.33 o
  -3   8   1       9167.58       9322.01        97.49 o
  -2   8   1      21614.61      20395.61       192.96 o
  -1   8   1       8069.46       8336.38       132.01 o
   0   8   1        275.92        277.08        67.28 o
   1   8   1       7549.44       7709.44       137.78 o
   2   8   1        488.45        517.23        54.72 o
   3   8   1       7417.30       7309.16       131.54 o
   4   8   1       2304.00       2329.44       111.92 o
   5   8   1       4601.52       4653.15       133.61 o
   6   8   1       5257.70       5083.76       167.42 o
   7   8   1       3522.88       3750.66       172.17 o
   8   8   1        938.56        905.56       122.78 o
   9   8   1        807.67        318.73       135.69 o
 -12   9   1       1104.24        846.00       209.81 o
 -11   9   1        996.06       1166.98       120.58 o
 -10   9   1       6380.22       6497.39       193.61 o
  -9   9   1       6332.58       6191.16       183.48 o
  -8   9   1        499.78        482.11       118.81 o
  -7   9   1       1009.07       1035.17        65.64 o
  -6   9   1          5.02         31.97        29.00 o
  -5   9   1       8033.31       7981.54        96.08 o
  -4   9   1       7038.83       6715.75        87.84 o
  -3   9   1        540.90        460.50        32.15 o
  -2   9   1       9139.41       9195.15       114.09 o
  -1   9   1       1723.59       1744.36        57.19 o
   0   9   1       4487.62       4304.79       137.29 o
   1   9   1       4735.58       4563.48       143.10 o
   2   9   1        255.17        180.62        64.83 o
   3   9   1      12271.50      12365.78       205.60 o
   4   9   1       9022.65       8634.39       164.53 o
   5   9   1         15.20        119.74        87.30 o
   6   9   1       3482.81       3320.68       262.87 o
   7   9   1        116.99        177.01       105.81 o
   8   9   1       2553.84       2617.59       172.76 o
 -12  10   1       3533.01       3269.36       341.02 o
 -11  10   1         85.75        210.33       113.91 o
 -10  10   1        791.66        810.99       109.57 o
  -9  10   1       2015.97       1962.54       114.87 o
  -8  10   1       1076.88        954.77       111.09 o
  -7  10   1       5624.89       5485.17       132.62 o
  -6  10   1        126.29         61.75        66.59 o
  -5  10   1       9499.67       9307.28       137.67 o
  -4  10   1      14862.85      14481.48       146.11 o
  -3  10   1         90.69         66.87        38.30 o
  -2  10   1        270.93        261.96        41.75 o
  -1  10   1        155.46        151.09        47.96 o
   0  10   1       3949.12       3790.47       135.03 o
   1  10   1       6599.52       6379.27       175.31 o
   2  10   1        605.45        573.71        88.32 o
   3  10   1       6680.76       6641.65       180.09 o
   4  10   1       7200.89       6741.97       165.42 o
   5  10   1        140.49        196.65       123.58 o
   6  10   1       3166.14       2847.28       186.36 o
   7  10   1        645.46        486.49       132.06 o
   8  10   1       3879.40       3648.69       248.78 o
 -11  11   1        373.60        -12.34       114.08 o
 -10  11   1       1467.90       1434.79       128.74 o
  -9  11   1       1656.16       1814.83       130.69 o
  -8  11   1       3528.36       3579.94       188.00 o
  -7  11   1       7990.69       7930.25       137.10 o
  -6  11   1       2480.50       2509.01        92.04 o
  -5  11   1       2291.90       2492.34        90.71 o
  -4  11   1       2146.69       2074.69        98.81 o
  -3  11   1         67.70         76.60        52.49 o
  -2  11   1       2430.78       2604.56        90.68 o
  -1  11   1        682.17        719.01        88.10 o
   0  11   1        575.10        689.61        96.15 o
   1  11   1       9839.10       9664.67       213.24 o
   2  11   1       8302.23       8121.13       251.86 o
   3  11   1        452.02        395.69       110.33 o
   4  11   1       3084.21       3094.33       147.23 o
   5  11   1        165.05        166.56       133.55 o
   6  11   1       2824.93       2661.89       173.12 o
   7  11   1        908.62       1114.33       157.07 o
 -11  12   1         31.27         49.04       139.63 o
 -10  12   1       4591.71       4748.80       206.68 o
  -9  12   1       6012.63       6362.21       221.98 o
  -8  12   1         16.41        231.57       123.20 o
  -7  12   1       6316.31       6574.98       149.55 o
  -6  12   1       3463.49       3473.73       119.53 o
  -5  12   1         21.81          3.29        69.11 o
  -4  12   1       2705.83       2715.58       116.11 o
  -3  12   1         45.92         17.09        75.69 o
  -2  12   1       6166.94       6051.14       141.84 o
  -1  12   1       5232.69       5132.70       150.42 o
   0  12   1        301.59        425.00        87.11 o
   1  12   1       7933.22       7786.20       233.91 o
   2  12   1       6612.03       6430.09       234.06 o
   3  12   1        271.13        335.10       113.15 o
   4  12   1       3251.60       3043.65       173.28 o
   5  12   1        158.76         57.46       124.74 o
   6  12   1       3023.62       3627.51       202.56 o
 -10  13   1       3920.14       4329.15       214.64 o
  -9  13   1       6690.30       7364.18       241.56 o
  -8  13   1         22.26         70.94       116.09 o
  -7  13   1       3925.60       3917.02       125.87 o
  -6  13   1        865.21        934.47        88.26 o
  -5  13   1       1468.20       1422.21        99.40 o
  -4  13   1       3967.82       3839.91       175.53 o
  -3  13   1       2209.77       2070.77       126.27 o
  -2  13   1       2799.29       2592.13       137.53 o
  -1  13   1      16698.21      16342.64       267.20 o
   0  13   1       5627.63       5811.92       173.48 o
   1  13   1       1054.86       1160.22       162.28 o
   2  13   1       1369.52       1568.86       212.74 o
   3  13   1       1147.72       1106.47       126.50 o
   4  13   1       3599.47       3823.91       214.92 o
   5  13   1         69.53       -115.77       145.46 o
  -9  14   1       4829.33       4681.25       240.97 o
  -8  14   1        586.26        691.33       140.63 o
  -7  14   1        102.30         71.39        75.50 o
  -6  14   1        144.53         43.38       108.49 o
  -5  14   1        242.82        144.13       146.80 o
  -4  14   1       2127.21       2161.41       130.68 o
  -3  14   1       4018.55       3776.95       213.11 o
  -2  14   1         52.37        -35.18        99.80 o
  -1  14   1       2269.51       2157.66       183.33 o
   0  14   1       2875.16       2833.11       183.04 o
   1  14   1       1778.65       1612.86       131.01 o
   2  14   1       1579.64       1668.48       161.36 o
   3  14   1       1081.40       1391.97       152.31 o
  -8  15   1         45.58        109.60       376.58 o
  -7  15   1       1880.28       1935.80       238.23 o
  -6  15   1       2759.71       2638.52       159.45 o
  -5  15   1        599.30        497.80       124.79 o
  -4  15   1       2327.37       2264.06       165.67 o
  -3  15   1      13984.77      14680.03       336.56 o
  -2  15   1        863.80       1207.54       186.12 o
  -1  15   1       4121.54       3717.90       232.34 o
   0  15   1        565.00        632.04       172.20 o
   1  15   1       3598.36       3718.55       203.60 o
   2  15   1       3923.22       4689.79       495.98 o
  -6  16   1       2879.24       3113.62       174.67 o
  -5  16   1       3434.85       3859.86       285.51 o
  -4  16   1        101.42         73.73       132.18 o
  -3  16   1       4998.23       5319.16       232.82 o
  -2  16   1         27.86        173.99       136.57 o
  -1  16   1       3764.05       3281.67       189.68 o
   0  16   1       2360.75       2405.19       279.48 o
  -1 -16   2       1522.73       1434.75       335.09 o
   0 -16   2       2299.55       2472.71       196.09 o
   1 -16   2        115.81         65.85       143.37 o
   2 -16   2       3058.89       3366.71       209.60 o
   3 -16   2        180.39        -26.82       114.97 o
   4 -16   2       2343.56       2289.07       156.69 o
   5 -16   2       5631.24       5532.93       210.09 o
   6 -16   2        193.10         65.13       146.24 o
   7 -16   2       3156.28       3192.61       384.50 o
  -3 -15   2       8007.50       8632.34       627.64 o
  -2 -15   2        940.35       1174.16       174.48 o
  -1 -15   2       1959.18       2160.08       214.03 o
   0 -15   2       4577.58       4506.57       230.94 o
   1 -15   2         18.64        -17.49       151.94 o
   2 -15   2       2078.73       2272.26       153.63 o
   3 -15   2       2432.71       1913.19       145.37 o
   4 -15   2       1166.88       1206.40       200.29 o
   5 -15   2       7143.31       7278.35       228.32 o
   6 -15   2        922.90        899.21       149.37 o
   7 -15   2       2702.04       3159.95       182.31 o
   8 -15   2       1586.28       1523.86       227.28 o
  -4 -14   2        397.36        545.07       130.54 o
  -3 -14   2       3612.93       3433.61       188.24 o
  -2 -14   2        582.98        523.23       188.46 o
  -1 -14   2        367.59        509.44       118.53 o
   0 -14   2       2156.07       1837.01       140.04 o
   1 -14   2         90.30        -52.46       105.89 o
   2 -14   2       4097.99       4053.64       206.48 o
   3 -14   2       9007.51       8659.17       225.04 o
   4 -14   2         28.52        -98.10        98.10 o
   5 -14   2       5978.60       5799.19       187.00 o
   6 -14   2       3225.37       3248.40       159.94 o
   7 -14   2       1146.71       1179.45       101.48 o
   8 -14   2       1514.47       1238.98       215.01 o
   9 -14   2         68.85       -185.84       185.84 o
  -5 -13   2       4767.39       5109.82       205.10 o
  -4 -13   2          3.14        101.02       119.29 o
  -3 -13   2       4187.78       4213.96       275.27 o
  -2 -13   2        933.51        810.53       122.62 o
  -1 -13   2        223.87        222.03       101.18 o
   0 -13   2       3801.85       3712.04       142.32 o
   1 -13   2        827.61        833.00        84.34 o
   2 -13   2        987.49        986.09        93.72 o
   3 -13   2       8980.26       8389.37       209.67 o
   4 -13   2        216.10        172.54        95.11 o
   5 -13   2       2080.39       1936.41       109.57 o
   6 -13   2        861.37        743.88        85.18 o
   7 -13   2       4080.54       4056.61       128.00 o
   8 -13   2       3453.94       3549.35       197.90 o
   9 -13   2        557.43        631.96       178.72 o
  10 -13   2        495.52        673.50       204.06 o
  -6 -12   2       2437.62       2265.56       169.86 o
  -5 -12   2       3527.94       3494.03       231.05 o
  -4 -12   2         56.63         52.89       119.31 o
  -3 -12   2        404.64        354.43       104.87 o
  -2 -12   2       1660.42       1582.42       118.06 o
  -1 -12   2        221.18        312.00       106.83 o
   0 -12   2       9263.28       8976.41       188.36 o
   1 -12   2       5847.29       5712.75       128.32 o
   2 -12   2        283.27        245.79        76.03 o
   3 -12   2      10374.39      10118.75       187.64 o
   4 -12   2        325.69        246.39        76.16 o
   5 -12   2       6083.99       6106.80       148.91 o
   6 -12   2       4336.55       4455.54       130.24 o
   7 -12   2         62.30         87.32        60.40 o
   8 -12   2       4016.68       4015.54       159.93 o
   9 -12   2       2829.77       2923.10       502.82 o
  10 -12   2         16.94         45.18       178.69 o
  11 -12   2       2709.69       2708.51       203.15 o
  -7 -11   2       2816.32       2734.44       177.29 o
  -6 -11   2        138.52        279.40       123.81 o
  -5 -11   2       1781.47       1667.80       134.27 o
  -4 -11   2        756.43        800.09       108.25 o
  -3 -11   2         69.46          0.63        86.81 o
  -2 -11   2       3605.24       3354.25       138.00 o
  -1 -11   2        494.62        562.70        77.28 o
   0 -11   2       2083.11       2166.32       118.36 o
   1 -11   2       6230.96       6194.97       124.41 o
   2 -11   2         93.16         75.38        54.35 o
   3 -11   2       5744.96       5577.13       118.27 o
   4 -11   2       3681.80       3693.09        99.01 o
   5 -11   2       6034.67       5675.95       127.21 o
   6 -11   2       7406.70       7466.71       142.27 o
   7 -11   2        752.09        745.81        59.97 o
   8 -11   2        935.36        949.63        92.78 o
   9 -11   2       2665.25       2503.75       153.90 o
  10 -11   2        594.30        478.33       150.57 o
  11 -11   2       2407.86       2475.03       214.05 o
  -8 -10   2       2118.45       2227.60       273.59 o
  -7 -10   2       2547.21       2512.73       163.57 o
  -6 -10   2        394.08        425.12       118.40 o
  -5 -10   2       4867.47       4590.66       169.54 o
  -4 -10   2        785.09        747.76        90.11 o
  -3 -10   2        674.32        618.30        77.77 o
  -2 -10   2      20159.38      19767.79       233.79 o
  -1 -10   2       9073.35       8752.86       228.35 o
   0 -10   2       3894.23       3911.11       120.27 o
   1 -10   2      12605.32      12243.53       155.36 o
   2 -10   2         99.35         91.37        39.68 o
   3 -10   2       5144.31       4857.15        82.48 o
   4 -10   2         94.56         62.65        36.09 o
   5 -10   2       3508.41       3508.29       104.44 o
   6 -10   2       7085.57       6811.17       142.03 o
   7 -10   2       4462.50       4366.80        97.74 o
   8 -10   2        727.66        870.31        72.51 o
   9 -10   2       3912.69       3895.06       173.52 o
  10 -10   2        120.84        110.75       101.86 o
  11 -10   2       3950.64       4032.42       205.00 o
  12 -10   2       3437.72       3560.69       255.22 o
  -9  -9   2        538.61        527.01       157.85 o
  -8  -9   2       1395.82       1329.02       131.95 o
  -7  -9   2       1438.97       1612.20       127.64 o
  -6  -9   2         11.26         60.35        86.86 o
  -5  -9   2       2898.15       2828.94       101.98 o
  -4  -9   2       5350.32       5285.00       121.17 o
  -3  -9   2       1050.93       1019.33        66.31 o
  -2  -9   2      12357.05      12222.88       146.09 o
  -1  -9   2       6268.41       6007.63       122.01 o
   0  -9   2       5938.94       5968.11       124.52 o
   1  -9   2      14054.81      13655.77       152.17 o
   2  -9   2        604.51        459.85        41.33 o
   3  -9   2      13757.30      13609.88       137.87 o
   4  -9   2      13602.54      13069.64       130.90 o
   5  -9   2       1916.70       2040.44        48.52 o
   6  -9   2        722.10        842.72        42.98 o
   7  -9   2       4168.67       4127.03        69.95 o
   8  -9   2        315.29        344.71        63.48 o
   9  -9   2       2782.77       2653.78       130.94 o
  10  -9   2         29.01        -24.46       103.63 o
  11  -9   2       6575.98       6915.36       237.15 o
  12  -9   2       3911.56       3793.24       237.17 o
  -9  -8   2        554.59        729.23       125.39 o
  -8  -8   2        458.73        678.38       112.33 o
  -7  -8   2       2677.80       2563.55       117.21 o
  -6  -8   2        437.30        324.73        76.07 o
  -5  -8   2       5748.89       5733.83       132.95 o
  -4  -8   2      11785.41      12426.58       178.32 o
  -3  -8   2       2863.55       2702.41        86.19 o
  -2  -8   2      10404.32      10167.89       131.37 o
  -1  -8   2       6705.23       6584.33       111.13 o
   0  -8   2       5786.81       5513.48       111.75 o
   1  -8   2      16503.36      17150.88       175.73 o
   2  -8   2       3392.07       3548.58        64.23 o
   3  -8   2       1673.05       1439.66        46.08 o
   4  -8   2      13018.31      13183.22       126.50 o
   5  -8   2       4830.43       4729.97        73.03 o
   6  -8   2        444.37        426.19        40.04 o
   7  -8   2       1244.48       1239.69        92.15 o
   8  -8   2       1620.77       1524.86        82.35 o
   9  -8   2       5920.08       5729.41       172.28 o
  10  -8   2       1981.23       2042.93       125.53 o
  11  -8   2       2744.45       2808.56       172.58 o
  12  -8   2       3155.15       3117.42       223.56 o
 -10  -7   2       3332.93       3036.77       242.52 o
  -9  -7   2       1632.22       1710.43       132.83 o
  -8  -7   2         29.90         54.54        83.53 o
  -7  -7   2       5321.12       5093.38       143.60 o
  -6  -7   2       3482.32       3758.04       120.40 o
  -5  -7   2        226.92        325.00        57.02 o
  -4  -7   2      13827.85      13554.73       181.09 o
  -3  -7   2        952.69       1040.73        59.90 o
  -2  -7   2       7872.42       7991.04       114.76 o
  -1  -7   2       7203.24       8012.97       110.94 o
   0  -7   2      14759.67      15429.42       148.57 o
   1  -7   2      30222.71      29103.67       257.85 o
   2  -7   2      10162.54      10584.59       103.54 o
   3  -7   2        907.78        679.95        33.21 o
   4  -7   2       5061.38       4967.20        68.77 o
   5  -7   2       5145.70       5069.42        61.23 o
   6  -7   2        829.87        928.22        35.77 o
   7  -7   2      10438.33      10349.85       147.82 o
   8  -7   2        641.89        608.40        41.68 o
   9  -7   2       8392.62       8346.51       158.27 o
  10  -7   2       6596.49       6714.11       207.68 o
  11  -7   2         25.21        125.97       139.40 o
  12  -7   2        555.44        451.33       156.99 o
 -11  -6   2        380.54        362.06       291.51 o
 -10  -6   2        773.52        797.80       130.94 o
  -9  -6   2       1034.73        995.22        99.21 o
  -8  -6   2         80.31         51.73        76.00 o
  -7  -6   2       6918.64       7484.44       159.46 o
  -6  -6   2       9658.04       9114.24       163.95 o
  -5  -6   2       1928.81       2161.88        78.32 o
  -4  -6   2      17969.48      17923.16       205.37 o
  -3  -6   2       2135.83       2369.60       105.83 o
  -2  -6   2       6411.38       6119.81        96.21 o
  -1  -6   2      16412.12      17259.96       158.59 o
   0  -6   2        334.54        522.95        39.97 o
   1  -6   2       2143.20       2108.61        42.55 o
   2  -6   2       5566.71       4940.43        58.75 o
   3  -6   2       2524.74       2711.88        40.98 o
   4  -6   2       2709.10       2727.52        47.59 o
   5  -6   2       4163.21       4001.29        49.81 o
   6  -6   2       7587.33       7369.20        89.66 o
   7  -6   2      28827.28      27824.76       239.96 o
   8  -6   2         36.43          7.96        27.35 o
   9  -6   2       5899.32       6043.93        92.48 o
  10  -6   2       3709.55       3761.96       118.15 o
  11  -6   2         91.24       -131.67       131.67 o
  12  -6   2        599.81        414.30       169.36 o
  13  -6   2        475.17        431.64       260.39 o
 -11  -5   2        337.50        290.00       126.16 o
 -10  -5   2        386.47        470.66       117.31 o
  -9  -5   2       5331.18       5554.41       156.20 o
  -8  -5   2       9368.61       9348.41       180.51 o
  -7  -5   2        789.24       1250.08        85.35 o
  -6  -5   2       9583.77       9778.85       145.87 o
  -5  -5   2         71.56        355.79        63.90 o
  -4  -5   2      10234.58       9992.68       176.69 o
  -3  -5   2        359.10        945.42       184.66 o
  -2  -5   2       4385.55       4034.74        98.70 o
  -1  -5   2      22824.64      23386.32       226.27 o
   0  -5   2      20684.34      22012.39       178.34 o
   1  -5   2       1989.64       2542.29        55.07 o
   2  -5   2       8345.79       9029.83        68.54 o
   3  -5   2      11078.57      11552.85        95.08 o
   4  -5   2       2554.27       2511.35        41.85 o
   5  -5   2       4111.86       4265.82        59.29 o
   6  -5   2       8565.59       8197.89       101.65 o
   7  -5   2      26289.34      25678.96       251.08 o
   8  -5   2        200.20        200.67        38.66 o
   9  -5   2       5015.99       4889.54       166.79 o
  10  -5   2       1187.74       1170.96        84.30 o
  11  -5   2        444.31        478.21       140.78 o
  12  -5   2       1222.59       1218.02       260.44 o
  13  -5   2       1712.96       1737.67       298.59 o
 -11  -4   2       1886.15       1580.61       146.18 o
 -10  -4   2        215.49        299.31        99.25 o
  -9  -4   2       9858.50      10302.45       190.74 o
  -8  -4   2      10515.13      10441.37       180.01 o
  -7  -4   2       4234.98       4256.03       118.33 o
  -6  -4   2      19215.67      18658.62       218.47 o
  -5  -4   2         69.77        325.40        49.27 o
  -4  -4   2      22306.14      22314.06       228.66 o
  -3  -4   2       7371.83       7539.83        95.40 o
  -1  -4   2      11247.44      13951.10       124.66 o
   0  -4   2      56451.81      61376.04       386.69 o
   1  -4   2       1043.74       1117.33        27.08 o
   2  -4   2       5166.88       5387.73        47.48 o
   3  -4   2        577.30        645.87        22.16 o
   4  -4   2      20303.79      19878.47       145.94 o
   5  -4   2      26220.23      26345.77       214.10 o
   6  -4   2        990.58        948.95        37.22 o
   7  -4   2       9662.62       9585.29       117.49 o
   8  -4   2        270.13        280.09        49.36 o
   9  -4   2        203.69         64.87        54.72 o
  10  -4   2        863.07        868.53        76.87 o
  11  -4   2         33.25         82.84        69.86 o
  12  -4   2       1546.54       1519.61       123.47 o
  13  -4   2       8012.03       9987.91       733.97 o
 -12  -3   2        794.27        829.13       160.41 o
 -11  -3   2       2635.41       2776.93       160.26 o
 -10  -3   2       1463.03       1503.20       114.07 o
  -9  -3   2       4845.21       4875.48       129.44 o
  -8  -3   2       3878.64       4043.95       127.79 o
  -7  -3   2       2152.78       2408.50        90.98 o
  -6  -3   2      10773.59      10710.31       163.56 o
  -5  -3   2       3429.48       3740.48        85.28 o
  -4  -3   2      13088.55      12655.37       161.35 o
  -3  -3   2      27605.58      29076.82       219.33 o
  -2  -3   2      11428.97      14275.39       176.48 o
   0  -3   2      14983.59      16200.25       129.59 o
   1  -3   2      31292.91      32636.29       191.38 o
   2  -3   2       9616.69       9586.48        68.37 o
   3  -3   2        879.50       1284.51        54.85 o
   4  -3   2      23389.17      24037.55       163.46 o
   5  -3   2      10355.23       9459.14        88.68 o
   6  -3   2        203.10        165.60        23.93 o
   7  -3   2       2926.38       2965.02        63.04 o
   8  -3   2       1144.04       1238.92        44.36 o
   9  -3   2        252.42        262.19        55.00 o
  10  -3   2       4399.61       4233.36       127.40 o
  11  -3   2       3713.31       3838.22       197.02 o
  12  -3   2         29.82        259.31       105.55 o
  13  -3   2       5154.38       5307.41       347.96 o
 -12  -2   2        808.59        925.71       119.91 o
 -11  -2   2       3721.01       4023.79       199.05 o
 -10  -2   2       4813.02       4689.39       153.99 o
  -9  -2   2       4528.92       4527.32       119.06 o
  -8  -2   2       3554.34       3541.39       102.03 o
  -7  -2   2        142.32        111.89        49.91 o
  -6  -2   2       9074.79       8548.94       120.89 o
  -5  -2   2       8240.13       8520.98       127.45 o
  -4  -2   2        170.04        317.19        28.44 o
  -3  -2   2       8378.80       9382.12       106.72 o
  -2  -2   2       1861.82       1936.19        36.88 o
  -1  -2   2       7488.37       8820.90        83.35 o
   0  -2   2       7369.54       7728.34        68.84 o
   1  -2   2          2.40        106.85        41.50 o
   2  -2   2      52202.49      53927.64       318.35 o
   3  -2   2      21905.66      22216.88       138.48 o
   4  -2   2        216.74        365.24        20.90 o
   5  -2   2      12078.29      12883.51        98.11 o
   6  -2   2       4505.71       4859.84        66.51 o
   7  -2   2       1634.59       1522.17        42.37 o
   8  -2   2       3113.08       3336.46        62.15 o
   9  -2   2        439.02        421.15        66.22 o
  10  -2   2       7289.19       6847.30       156.86 o
  11  -2   2       7711.01       8374.58       220.30 o
  12  -2   2        266.43        302.57       115.23 o
 -12  -1   2         49.51         73.17        95.73 o
 -11  -1   2       2587.75       2615.36       148.90 o
 -10  -1   2       2218.04       2201.80       116.13 o
  -9  -1   2       5181.73       5301.52       132.09 o
  -8  -1   2       8486.21       8464.29       119.80 o
  -7  -1   2        500.24        591.71        58.40 o
  -6  -1   2      15775.04      15739.95       140.77 o
  -5  -1   2      13738.13      12895.62       139.74 o
  -4  -1   2       2212.30       2256.39        37.11 o
  -3  -1   2       2637.63       2941.48        42.13 o
  -2  -1   2       1021.81       1312.92        28.19 o
  -1  -1   2         64.19        -22.77        27.35 o
   1  -1   2       1364.49       1453.37        25.86 o
   2  -1   2      10677.20      11408.45        73.26 o
   3  -1   2       9154.04       8768.92        65.92 o
   4  -1   2        211.48        171.10        24.46 o
   5  -1   2       1091.20       1107.87        33.20 o
   6  -1   2       3608.67       3892.29        54.51 o
   7  -1   2       3826.38       3825.28        59.42 o
   8  -1   2      20079.99      19730.72       184.31 o
   9  -1   2       6452.18       6649.98       147.00 o
  10  -1   2       1125.21       1297.44       107.11 o
  11  -1   2       8931.31       9031.54       224.93 o
  12  -1   2        274.13        265.86       126.63 o
 -13   0   2       2198.81       2215.10       143.35 o
 -12   0   2         29.52        -26.72        92.72 o
 -11   0   2       2814.05       2945.22       130.55 o
 -10   0   2       3754.43       3688.84       132.03 o
  -9   0   2       3031.19       3130.10       122.13 o
  -8   0   2      13315.06      13382.23       137.85 o
  -7   0   2       1674.96       1543.92        45.85 o
  -6   0   2        467.79        451.23        32.39 o
  -5   0   2       1897.91       1851.90        50.34 o
  -4   0   2       3505.38       3764.43        42.14 o
  -3   0   2       8054.22       8191.48        61.26 o
  -2   0   2      18554.37      18017.84       106.19 o
   1   0   2      12050.38      11617.39       103.19 o
   2   0   2       2350.71       2075.76        31.88 o
   3   0   2      13093.95      13990.45        99.34 o
   4   0   2       2335.48       2616.18        42.02 o
   5   0   2       7892.01       8126.72        92.32 o
   6   0   2       5225.19       5529.03        78.79 o
   7   0   2       1839.32       2134.00        77.54 o
   8   0   2      15007.77      14986.37       174.62 o
   9   0   2       3526.36       3516.57       115.53 o
  10   0   2         26.38        103.87        91.83 o
  11   0   2       3532.04       3648.39       159.07 o
  12   0   2          9.58        -40.09       125.97 o
 -13   1   2       1140.01       1098.91       117.87 o
 -12   1   2         20.62        -29.57        88.29 o
 -11   1   2       3911.83       3985.26       142.68 o
 -10   1   2       6274.59       6670.32       181.78 o
  -9   1   2         12.12         33.67        54.43 o
  -8   1   2      11171.50      10609.92       115.60 o
  -7   1   2       7840.51       7740.87        88.02 o
  -6   1   2        639.50        682.37        30.86 o
  -5   1   2       3356.47       3397.08        43.54 o
  -4   1   2       4527.30       4874.91        46.56 o
  -3   1   2      20807.72      20918.61       123.14 o
  -2   1   2       7717.65       8545.44        55.79 o
  -1   1   2        567.52        212.65        55.01 o
   0   1   2       6955.66       6802.73        70.97 o
   1   1   2      10844.18      11648.95        90.90 o
   2   1   2       7042.15       7924.67        66.88 o
   3   1   2      30444.45      30714.73       215.00 o
   4   1   2        624.31        670.64        34.06 o
   5   1   2      12056.11      12005.25       131.12 o
   6   1   2      15739.89      14931.83       169.27 o
   7   1   2       3785.04       3748.27        80.70 o
   8   1   2       5172.57       5069.18       103.41 o
   9   1   2       2664.17       2897.80       131.81 o
  10   1   2         61.84        244.79        97.39 o
  11   1   2        906.17        745.56       121.00 o
  12   1   2         51.62       -132.63       132.63 o
 -13   2   2       4366.75       4460.74       165.95 o
 -12   2   2       2355.68       2360.24       121.34 o
 -11   2   2       3793.95       3664.61       132.14 o
 -10   2   2      11906.82      11695.33       200.52 o
  -9   2   2       3419.47       3377.30       109.58 o
  -8   2   2       3758.00       3801.84       115.50 o
  -7   2   2       5267.29       5222.27        72.11 o
  -6   2   2       1770.73       1858.69        38.30 o
  -5   2   2      10785.34      10710.89        92.64 o
  -4   2   2       1978.46       2036.80        28.40 o
  -3   2   2       4369.04       4482.15        39.04 o
  -2   2   2      30367.45      30324.80       168.01 o
  -1   2   2      13408.35      14333.62        89.89 o
   0   2   2        155.56        158.81        20.22 o
   1   2   2        471.37        621.79        24.28 o
   2   2   2       2552.62       2396.10        42.45 o
   3   2   2      12328.93      13038.06       103.01 o
   4   2   2        135.17        238.79        29.08 o
   5   2   2       4198.59       4287.40        73.05 o
   6   2   2      18327.90      17745.12       194.95 o
   7   2   2       5605.96       5686.51       122.87 o
   8   2   2       4560.43       4514.73       131.84 o
   9   2   2       2038.86       2150.60       129.40 o
  10   2   2          0.65        105.28       103.17 o
  11   2   2       4465.89       4919.42       254.27 o
  12   2   2       2485.89       2686.19       200.28 o
 -13   3   2       3216.96       3207.76       235.59 o
 -12   3   2       2606.35       2712.09       118.37 o
 -11   3   2       1461.95       1647.74       102.81 o
 -10   3   2       7621.03       7406.10       150.76 o
  -9   3   2       3078.75       2906.06        89.17 o
  -8   3   2         71.38         62.17        23.83 o
  -7   3   2       1835.54       1887.57        39.77 o
  -6   3   2        882.59        896.02        24.42 o
  -5   3   2      12370.35      12144.31       108.73 o
  -4   3   2      15825.50      16060.28       123.15 o
  -3   3   2       6694.62       6624.03        63.11 o
  -2   3   2      20886.64      20831.97       138.81 o
  -1   3   2      16047.53      16689.62       109.77 o
   0   3   2       2878.67       2968.43        45.35 o
   1   3   2       5401.16       5535.33        58.27 o
   2   3   2         82.40        152.01        26.89 o
   3   3   2      22989.56      23483.31       185.21 o
   4   3   2      23166.38      22633.72       201.83 o
   5   3   2        874.33       1011.68        43.19 o
   6   3   2       4176.12       3997.91       115.29 o
   7   3   2        505.63        367.38        68.43 o
   8   3   2       1668.57       1738.76       101.79 o
   9   3   2       1531.05       1325.72       104.12 o
  10   3   2         62.19        261.96       111.86 o
  11   3   2       6375.47       6374.97       230.40 o
 -13   4   2       2257.36       2382.88       222.64 o
 -12   4   2       4294.89       4232.52       163.14 o
 -11   4   2        115.62         82.84        60.16 o
 -10   4   2       1600.41       1720.76        73.03 o
  -9   4   2       2960.95       2758.77        70.56 o
  -8   4   2       8696.76       8258.76        95.21 o
  -7   4   2      13021.71      12525.67       134.47 o
  -6   4   2         21.58         28.34        35.91 o
  -5   4   2      14026.75      13096.62       184.03 o
  -4   4   2      28723.88      27466.66       253.62 o
  -3   4   2      15870.78      16419.48       101.11 o
  -2   4   2       4441.74       4430.83        44.14 o
  -1   4   2      12829.29      12853.91        91.97 o
   0   4   2       7916.90       8342.62        83.37 o
   1   4   2      22118.42      23095.45       206.85 o
   2   4   2      12135.00      12502.47       128.22 o
   3   4   2      29472.03      29755.88       248.11 o
   4   4   2      22877.38      22685.00       200.55 o
   5   4   2       6691.61       6525.38       102.74 o
   6   4   2       4625.61       4648.06       128.34 o
   7   4   2       1299.15       1316.20        95.30 o
   8   4   2       1453.91       1559.82       108.26 o
   9   4   2       7460.33       8126.11       197.98 o
  10   4   2       1069.99        900.86       142.58 o
  11   4   2        611.95        580.25       137.55 o
 -13   5   2       1498.04       1596.67       268.90 o
 -12   5   2       5407.51       6341.61       319.06 o
 -11   5   2        641.44        749.72        87.93 o
 -10   5   2       2284.21       2263.74       108.18 o
  -9   5   2       2997.91       3039.45        73.50 o
  -8   5   2       2796.10       2779.99        67.22 o
  -7   5   2      11847.03      11837.82       164.98 o
  -6   5   2       4024.22       3828.99        98.07 o
  -5   5   2       1617.68       1411.16        49.92 o
  -4   5   2       8537.96       8420.65       114.91 o
  -3   5   2       2124.17       2322.69        38.32 o
  -2   5   2       6063.83       5968.18        56.48 o
  -1   5   2      11208.43      11457.05        89.31 o
   0   5   2       1127.34       1116.99        42.76 o
   1   5   2      29512.34      28762.23       241.09 o
   2   5   2      28237.46      28603.17       284.47 o
   3   5   2         53.98         66.82        38.29 o
   4   5   2       4737.02       4712.40        77.99 o
   5   5   2        542.39        599.98        49.01 o
   6   5   2       3833.67       3869.86       145.25 o
   7   5   2       2440.86       2350.21       117.36 o
   8   5   2         40.16         71.98        85.41 o
   9   5   2       7474.89       7716.96       204.67 o
  10   5   2       2813.81       2949.97       200.37 o
  11   5   2         30.79        173.56       210.96 o
 -13   6   2         25.11         60.77       257.80 o
 -12   6   2       1640.27       1328.59       186.91 o
 -11   6   2         92.08         54.25        94.06 o
 -10   6   2       1174.17       1158.50       102.58 o
  -9   6   2       2412.58       2210.25       111.23 o
  -8   6   2          3.69        -80.88        80.88 o
  -7   6   2      10586.34      10229.44       148.90 o
  -6   6   2      17960.45      17171.39       222.20 o
  -5   6   2       1069.76       1016.37        50.09 o
  -4   6   2       7694.76       8033.01        71.75 o
  -3   6   2        260.50        351.39        23.27 o
  -2   6   2      10934.72      10800.60        97.98 o
  -1   6   2      29461.13      29580.62       249.08 o
   0   6   2       1205.16       1306.16        55.57 o
   1   6   2      18611.48      18483.74       202.82 o
   2   6   2       3141.82       2899.79        77.48 o
   3   6   2        566.70        537.45        47.13 o
   4   6   2       3213.53       3381.31        97.98 o
   5   6   2       1534.01       1504.16        68.67 o
   6   6   2       6275.01       6330.19       182.70 o
   7   6   2      15011.26      14918.57       258.16 o
   8   6   2        396.36        412.92       101.94 o
   9   6   2       2606.70       2483.22       158.35 o
  10   6   2       2747.01       2955.75       206.15 o
 -13   7   2         11.21         67.80       184.04 o
 -12   7   2       3110.73       3298.07       233.44 o
 -11   7   2        676.05        643.57       116.16 o
 -10   7   2       1243.28       1333.47       102.69 o
  -9   7   2       5631.00       5582.08       150.76 o
  -8   7   2       4330.19       4453.60       114.43 o
  -7   7   2       1001.36       1029.14        75.40 o
  -6   7   2       5198.92       4966.65        79.13 o
  -5   7   2        278.13        277.71        22.13 o
  -4   7   2       8891.56       8452.00        92.53 o
  -3   7   2       1453.92       1376.01        41.06 o
  -2   7   2       3123.13       2866.09        52.13 o
  -1   7   2      25348.18      24493.98       226.82 o
   0   7   2       6316.65       6057.79       114.15 o
   1   7   2        357.25        373.31        48.08 o
   2   7   2        984.00       1020.45        59.69 o
   3   7   2        171.78        243.32        49.39 o
   4   7   2       1944.69       1842.81        83.11 o
   5   7   2       3426.48       3660.14       125.34 o
   6   7   2       1729.47       1850.07       126.65 o
   7   7   2      17849.91      17082.13       350.28 o
   8   7   2       5455.11       6020.17       194.67 o
   9   7   2       1605.65       1487.85       155.17 o
 -12   8   2       5055.96       5489.49       262.49 o
 -11   8   2       1980.00       2000.44       146.39 o
 -10   8   2        821.28        784.72       103.58 o
  -9   8   2      10052.86       9899.79       194.32 o
  -8   8   2       3110.53       2950.96       162.97 o
  -7   8   2       2180.21       2012.20       107.05 o
  -6   8   2       5311.48       5325.60        71.51 o
  -5   8   2         55.77         45.80        29.08 o
  -4   8   2      11398.23      11291.80       121.97 o
  -3   8   2       7693.08       7464.51        83.58 o
  -2   8   2         14.78        -32.89        32.89 o
  -1   8   2       7523.03       7709.71       118.72 o
   0   8   2       5010.26       4713.35       146.88 o
   1   8   2        450.33        523.64        65.65 o
   2   8   2       1853.13       1667.32        72.75 o
   3   8   2       1307.50       1474.25        68.32 o
   4   8   2      11137.79      10843.64       186.20 o
   5   8   2      12153.87      11368.50       210.81 o
   6   8   2       1012.00        939.32       108.24 o
   7   8   2       2890.81       2968.29       151.58 o
   8   8   2       1308.55       1422.65       133.21 o
   9   8   2        813.47        797.75       164.31 o
 -12   9   2       2352.08       2432.93       195.73 o
 -11   9   2       5036.18       5238.28       203.89 o
 -10   9   2        442.80        319.12       103.00 o
  -9   9   2        486.18        458.05        85.26 o
  -8   9   2       1500.75       1515.07       107.13 o
  -7   9   2        146.07        155.29        34.07 o
  -6   9   2      10580.37      10265.72       121.56 o
  -5   9   2       2367.79       2249.59        53.90 o
  -4   9   2       8688.72       8206.32        99.11 o
  -3   9   2      18058.59      17977.84       165.04 o
  -2   9   2       2120.54       1842.29        56.51 o
  -1   9   2        152.67        166.77        61.46 o
   0   9   2       1243.95       1585.15       107.39 o
   1   9   2        843.13        847.79        73.06 o
   2   9   2       5522.47       5428.93       133.26 o
   3   9   2       3185.83       2968.29       114.25 o
   4   9   2       3796.46       3433.71       132.88 o
   5   9   2       8039.99       7923.08       198.73 o
   6   9   2       1422.93       1401.46       123.31 o
   7   9   2       2478.24       2416.04       165.84 o
   8   9   2        451.83        380.83       132.00 o
 -12  10   2        552.01        449.03       218.64 o
 -11  10   2       4183.94       4148.84       215.04 o
 -10  10   2       1388.18       1483.98       130.98 o
  -9  10   2        780.33        641.14        91.22 o
  -8  10   2       4327.80       4343.14       159.40 o
  -7  10   2         13.37        -14.10        52.51 o
  -6  10   2      11099.53      10666.97       167.55 o
  -5  10   2       8596.46       8441.05       144.53 o
  -4  10   2       3021.70       3079.92        76.43 o
  -3  10   2       2847.79       2900.33        69.11 o
  -2  10   2       1105.60       1062.49        55.66 o
  -1  10   2        543.98        613.58        79.64 o
   0  10   2       3966.23       3795.00       129.38 o
   1  10   2        265.93        236.16        97.85 o
   2  10   2      10245.04      10063.04       255.04 o
   3  10   2      11417.25      11021.46       219.90 o
   4  10   2         90.43        224.53        91.48 o
   5  10   2       3597.46       3715.17       288.01 o
   6  10   2         25.54        -54.82       116.92 o
   7  10   2       3807.21       3630.65       191.01 o
 -11  11   2        765.91        851.56       207.39 o
 -10  11   2        386.89        402.99       107.24 o
  -9  11   2       3672.94       3911.79       166.34 o
  -8  11   2       9029.33       8815.04       213.82 o
  -7  11   2        221.15        241.05        50.28 o
  -6  11   2      11374.84      11494.64       178.11 o
  -5  11   2       7900.12       7824.90       158.01 o
  -4  11   2        105.68         96.64        65.24 o
  -3  11   2        308.55        488.91        63.96 o
  -2  11   2        368.75        303.40        66.85 o
  -1  11   2       3637.43       3735.92       126.29 o
   0  11   2       4539.14       4393.56       170.21 o
   1  11   2        432.73        436.45        99.69 o
   2  11   2       8988.92       8642.11       218.64 o
   3  11   2       9258.45       9211.51       230.78 o
   4  11   2          8.54        -66.09        96.25 o
   5  11   2       4037.85       3788.66       184.48 o
   6  11   2        337.08        369.68       144.62 o
   7  11   2       2984.68       3283.35       195.64 o
 -11  12   2       1141.19       1611.82       184.78 o
 -10  12   2       1457.50       1610.55       148.14 o
  -9  12   2       2374.44       2401.37       161.56 o
  -8  12   2      13126.29      13496.69       290.68 o
  -7  12   2       1295.78       1412.18        78.70 o
  -6  12   2       1469.31       1535.88        91.84 o
  -5  12   2       1308.24       1296.19        92.80 o
  -4  12   2       1214.94       1088.65        97.94 o
  -3  12   2       3766.00       3675.81       144.03 o
  -2  12   2       3275.58       3256.65       116.88 o
  -1  12   2       1742.29       1652.53       105.33 o
   0  12   2      12465.37      11949.14       224.64 o
   1  12   2       7918.66       7913.11       191.81 o
   2  12   2        278.33        242.17        96.23 o
   3  12   2       3889.30       3443.42       155.81 o
   4  12   2        453.85        400.95       138.88 o
   5  12   2       3228.49       3435.12       189.46 o
   6  12   2        206.01        404.95       143.84 o
 -10  13   2       4911.29       5422.43       236.57 o
  -9  13   2          4.45        216.46       142.15 o
  -8  13   2       7187.01       6801.59       274.47 o
  -7  13   2       1727.69       1594.46        92.85 o
  -6  13   2        107.59         75.18        77.43 o
  -5  13   2        995.52        787.99       100.12 o
  -4  13   2        635.85        688.86       102.90 o
  -3  13   2        991.40       1064.06       113.14 o
  -2  13   2       6352.68       6234.37       193.06 o
  -1  13   2       1215.20       1289.32       122.60 o
   0  13   2       4668.35       4689.94       161.21 o
   1  13   2       7137.02       7142.21       187.67 o
   2  13   2       1954.44       1820.11       132.33 o
   3  13   2       3937.23       4269.69       173.33 o
   4  13   2        408.93        506.86       153.26 o
   5  13   2       2705.45       2658.90       417.04 o
  -9  14   2        272.41        338.51       178.09 o
  -8  14   2       1942.30       2114.99       210.30 o
  -7  14   2        262.28        141.35        79.25 o
  -6  14   2        205.75        155.42        85.54 o
  -5  14   2       1874.54       1595.56       119.62 o
  -4  14   2        801.76        682.06       107.40 o
  -3  14   2       1177.26       1241.43       122.40 o
  -2  14   2       8080.68       8206.87       220.33 o
  -1  14   2       1686.32       1767.24       142.19 o
   0  14   2       1326.93       1345.67       137.87 o
   1  14   2        715.11        831.23       118.01 o
   2  14   2       2229.93       2483.31       143.67 o
   3  14   2       5961.37       6296.98       237.31 o
  -8  15   2        168.23        206.00       253.43 o
  -7  15   2        785.77        974.75       131.67 o
  -6  15   2        133.63        142.07        99.48 o
  -5  15   2       1760.91       1716.00       125.59 o
  -4  15   2       3005.97       2947.07       146.71 o
  -3  15   2         34.47        204.45       120.70 o
  -2  15   2       4425.30       4557.25       175.83 o
  -1  15   2        682.62        768.08       122.05 o
   0  15   2       3087.35       3154.70       181.64 o
   1  15   2       1857.95       2350.70       172.62 o
   2  15   2        454.30         22.82       308.11 o
  -6  16   2        136.26        304.06       121.88 o
  -5  16   2       1842.46       1934.16       215.14 o
  -4  16   2       9950.75      10611.63       300.52 o
  -3  16   2        858.54       1047.77       153.93 o
  -2  16   2       2038.05       2128.10       183.79 o
  -1  16   2        435.77        438.35       157.61 o
  -1 -16   3        287.03        417.00       162.83 o
   0 -16   3        686.82        696.32       165.50 o
   1 -16   3       1686.98       1708.18       177.39 o
   2 -16   3        523.37        455.81       132.49 o
   3 -16   3        736.03        671.13       133.62 o
   4 -16   3       1976.13       2009.37       154.98 o
   5 -16   3         22.31        -20.74       202.92 o
   6 -16   3       4083.03       4149.69       186.94 o
   7 -16   3       1077.48        918.96       241.88 o
  -3 -15   3         56.25        327.40       137.52 o
  -2 -15   3       2798.07       2742.02       196.21 o
  -1 -15   3       1381.21       1281.04       195.34 o
   0 -15   3        312.98        377.18       144.07 o
   1 -15   3       2125.92       1594.07       142.00 o
   2 -15   3       1128.01        997.52       131.26 o
   3 -15   3        977.18        753.35       122.29 o
   4 -15   3       9368.69       9714.02       359.43 o
   5 -15   3        877.51        828.85       117.95 o
   6 -15   3       4353.74       4749.58       288.53 o
   7 -15   3       2720.16       2780.79       141.39 o
   8 -15   3        194.20        120.57       193.32 o
  -4 -14   3       5390.18       5640.22       405.58 o
  -3 -14   3        144.28        191.17       117.20 o
  -2 -14   3       2816.01       2715.38       166.34 o
  -1 -14   3       3005.49       3223.92       166.31 o
   0 -14   3        286.18        254.59        96.01 o
   1 -14   3       1233.40       1191.64       129.26 o
   2 -14   3       3105.83       3073.12       158.71 o
   3 -14   3        817.23        852.79       116.38 o
   4 -14   3       6030.58       5770.63       192.70 o
   5 -14   3       1042.35       1088.98       115.32 o
   6 -14   3       4491.64       4688.26       339.98 o
   7 -14   3       3167.18       3485.69       145.18 o
   8 -14   3        646.71        422.17       185.88 o
   9 -14   3       3727.45       3834.72       286.44 o
  -5 -13   3        850.33       1196.58       141.15 o
  -4 -13   3       5917.72       5889.28       206.43 o
  -3 -13   3        480.70        595.32       157.61 o
  -2 -13   3        577.30        569.33       110.54 o
  -1 -13   3       2124.26       2079.48       139.56 o
   0 -13   3        477.61        302.21        75.57 o
   1 -13   3       2895.20       3071.82       106.05 o
   2 -13   3       7355.30       7080.82       166.88 o
   3 -13   3        850.58        917.39       103.23 o
   4 -13   3       6012.43       6232.10       177.10 o
   5 -13   3        895.78        935.79        87.31 o
   6 -13   3       1377.99       1260.63        92.95 o
   7 -13   3        950.28       1091.19        87.07 o
   8 -13   3        142.89        164.56       174.18 o
   9 -13   3       2854.56       2988.19       249.27 o
  10 -13   3       1114.54       1025.37       219.55 o
  -6 -12   3       4846.86       4963.80       213.29 o
  -5 -12   3        660.94        610.37       122.59 o
  -4 -12   3       3370.10       3114.23       188.13 o
  -3 -12   3        853.04        968.97       115.04 o
  -2 -12   3         22.51        -89.73        89.73 o
  -1 -12   3       5024.80       4767.24       139.20 o
   0 -12   3       2423.13       2469.25       124.71 o
   1 -12   3       1434.27       1508.33        81.33 o
   2 -12   3      13673.37      13370.49       183.73 o
   3 -12   3         15.41         16.84        66.96 o
   4 -12   3       1942.40       2033.95        98.37 o
   5 -12   3        673.25        693.15        78.93 o
   6 -12   3       3590.34       3649.04       119.44 o
   7 -12   3       3088.79       3107.94       137.04 o
   8 -12   3       1389.85       1589.74       112.10 o
   9 -12   3        120.96        126.85       144.72 o
  10 -12   3       2681.89       2541.76       313.01 o
  11 -12   3        804.56        995.97       168.45 o
  -7 -11   3       2578.40       2752.41       177.76 o
  -6 -11   3       2866.09       2626.89       165.45 o
  -5 -11   3        124.19        229.78       107.36 o
  -4 -11   3       1123.25       1083.20       115.42 o
  -3 -11   3        793.86        891.38       106.32 o
  -2 -11   3       1047.59       1107.78        86.78 o
  -1 -11   3      10963.98      10894.73       184.90 o
   0 -11   3       5594.87       5538.16       145.11 o
   1 -11   3        629.56        539.64        66.58 o
   2 -11   3       9155.92       8626.63       139.93 o
   3 -11   3         83.04         29.21        51.51 o
   4 -11   3       5187.51       5061.36       102.52 o
   5 -11   3       3161.89       2961.05       119.69 o
   6 -11   3        625.16        628.60        65.96 o
   7 -11   3       6660.77       6514.76       247.82 o
   8 -11   3       2382.84       2505.83       116.77 o
   9 -11   3         39.28         25.64       118.12 o
  10 -11   3       2873.62       3063.67       207.25 o
  11 -11   3        673.11       1016.10       144.84 o
  -8 -10   3        999.77        948.11       143.81 o
  -7 -10   3        431.78        409.42       119.66 o
  -6 -10   3       2800.76       2503.28       157.90 o
  -5 -10   3       2145.25       1762.70       114.69 o
  -4 -10   3        464.54        437.26        83.08 o
  -3 -10   3       5781.10       5942.87       123.73 o
  -2 -10   3        716.65        642.45        52.72 o
  -1 -10   3       3158.74       3247.95        97.64 o
   0 -10   3       4539.14       4332.46       117.69 o
   1 -10   3        213.08        296.23        59.17 o
   2 -10   3      12825.99      12719.48       182.90 o
   3 -10   3        110.86         64.01        38.86 o
   4 -10   3       8584.51       8404.98       106.41 o
   5 -10   3       4517.11       4206.46        96.86 o
   6 -10   3       3934.53       4087.38       104.98 o
   7 -10   3       1066.42       1192.93        65.86 o
   8 -10   3       7938.16       7797.35       204.36 o
   9 -10   3       1480.37       1535.94       116.45 o
  10 -10   3       2772.38       2858.47       175.90 o
  11 -10   3        450.90        595.35       184.02 o
  12 -10   3       1996.88       2401.23       216.72 o
  -9  -9   3       1924.42       1632.33       178.12 o
  -8  -9   3       2365.80       2356.04       147.58 o
  -7  -9   3        284.79        327.48       106.42 o
  -6  -9   3       2637.28       2642.76       142.97 o
  -5  -9   3       1926.75       1947.59        92.41 o
  -4  -9   3        974.27        982.85        73.50 o
  -3  -9   3      19707.12      19833.07       245.04 o
  -2  -9   3       8725.94       8450.47       130.91 o
  -1  -9   3       4857.15       4672.68       109.20 o
   0  -9   3      11833.81      11672.80       171.29 o
   1  -9   3          7.94        -37.97        44.95 o
   2  -9   3      10953.10      11259.56       115.74 o
   3  -9   3        111.83        103.25        36.08 o
   4  -9   3       3114.25       2887.23        63.80 o
   5  -9   3       7044.36       7257.04        95.57 o
   6  -9   3       4966.17       4770.71        91.94 o
   7  -9   3       3067.19       3017.07        69.46 o
   8  -9   3       8972.44       8593.75       153.89 o
   9  -9   3        217.21         96.68        92.51 o
  10  -9   3       6845.34       6689.36       266.40 o
  11  -9   3       3033.88       2962.25       177.21 o
  12  -9   3        679.98        576.78       164.38 o
 -10  -8   3       1308.15       1109.00       329.90 o
  -9  -8   3       1131.48       1469.48       133.44 o
  -8  -8   3       2759.52       2875.14       151.82 o
  -7  -8   3       1251.81       1403.34       100.77 o
  -6  -8   3       3559.25       3374.28       120.24 o
  -5  -8   3       4693.34       4765.46       154.06 o
  -4  -8   3        257.44        232.89        60.87 o
  -3  -8   3      13135.88      13593.44       171.13 o
  -2  -8   3       4101.00       4167.13       101.36 o
  -1  -8   3       3660.88       3781.62        93.93 o
   0  -8   3       8531.90       8423.07       141.06 o
   1  -8   3        269.57        220.00        33.14 o
   2  -8   3      14985.53      14424.93       142.42 o
   3  -8   3      15966.08      16112.30       150.28 o
   4  -8   3        998.94        960.49        42.25 o
   5  -8   3       5213.91       4980.15        71.32 o
   6  -8   3       6563.81       6605.92        86.87 o
   7  -8   3       1650.50       1640.09        47.20 o
   8  -8   3       5789.20       5622.13       124.48 o
   9  -8   3       1254.43       1176.12        67.44 o
  10  -8   3       8882.86       9240.62       238.42 o
  11  -8   3       4544.30       4591.63       237.54 o
  12  -8   3        408.21        418.88       164.52 o
 -10  -7   3        640.51        715.83       167.71 o
  -9  -7   3        966.88       1024.31       105.05 o
  -8  -7   3       3009.30       2871.79       124.88 o
  -7  -7   3        434.43        519.99        81.90 o
  -6  -7   3       4985.74       5279.60       151.27 o
  -5  -7   3      13109.03      12754.55       184.99 o
  -4  -7   3       1450.69       1825.92        82.88 o
  -3  -7   3      19509.29      19925.16       323.19 o
  -2  -7   3       5309.74       5958.95       124.82 o
  -1  -7   3       3536.89       3559.39        85.53 o
   0  -7   3       7775.40       8462.27       162.70 o
   1  -7   3        224.67        531.17        38.38 o
   2  -7   3      13636.56      14408.62       131.39 o
   3  -7   3      11198.57      10506.53       107.37 o
   4  -7   3       2460.34       2658.75        51.45 o
   5  -7   3       1469.71       1542.87        41.33 o
   6  -7   3       5505.35       5285.96        62.82 o
   7  -7   3        723.87        748.45        34.82 o
   8  -7   3      13267.38      12906.34       152.66 o
   9  -7   3       1450.07       1495.03        80.25 o
  10  -7   3       2548.90       2645.57       114.70 o
  11  -7   3       2545.04       2689.00       186.77 o
  12  -7   3        286.76        149.43       153.14 o
 -11  -6   3       2009.54       1967.65       167.01 o
 -10  -6   3       1226.80        980.51       129.37 o
  -9  -6   3         73.38        123.35        82.53 o
  -8  -6   3       2202.22       2152.47       107.62 o
  -7  -6   3       3266.04       3388.80       118.49 o
  -6  -6   3        200.94        336.16        74.55 o
  -5  -6   3      17530.76      17799.44       211.74 o
  -4  -6   3       1227.09       1336.41        65.66 o
  -3  -6   3      11251.93      10579.05       127.04 o
  -2  -6   3       9346.86      10463.43       137.18 o
  -1  -6   3       9062.97       9038.43       112.94 o
   0  -6   3       2764.94       3145.20       107.65 o
   1  -6   3      10233.29      10492.72       100.36 o
   2  -6   3       1532.29       1543.07        38.11 o
   3  -6   3       8374.00       8721.90        74.71 o
   4  -6   3        797.75        666.26        29.28 o
   5  -6   3        849.73        818.57        39.37 o
   6  -6   3       4917.01       4859.69        59.93 o
   7  -6   3        177.99        235.73        32.14 o
   8  -6   3      14094.68      14178.99       171.43 o
   9  -6   3       7272.02       7035.17       151.80 o
  10  -6   3        630.91        549.00        74.57 o
  11  -6   3        847.04        769.24       103.61 o
  12  -6   3        317.71        -18.18       162.83 o
 -11  -5   3        729.48        704.42       117.24 o
 -10  -5   3       1259.31       1063.68       131.77 o
  -9  -5   3        156.94        172.45        82.64 o
  -8  -5   3       7174.55       7424.37       162.19 o
  -7  -5   3       8956.19       8956.73       162.53 o
  -6  -5   3        234.95        272.61        55.08 o
  -5  -5   3      17876.35      17408.89       201.48 o
  -4  -5   3       2123.49       2432.57        74.77 o
  -3  -5   3       3598.25       3965.32        73.18 o
  -2  -5   3       8556.09       8364.75       114.14 o
   0  -5   3        916.28       1210.94        37.92 o
   1  -5   3      18128.14      18744.08       124.59 o
   2  -5   3       1738.42       1882.03        33.64 o
   3  -5   3       4476.62       4387.56        48.65 o
   4  -5   3       9873.00      10303.90        89.53 o
   5  -5   3       1521.80       1449.67        32.19 o
   6  -5   3      21834.19      21599.61       181.01 o
   7  -5   3       1979.75       1816.84        51.62 o
   8  -5   3       4463.38       4291.54       102.35 o
   9  -5   3       4012.44       3934.14       180.43 o
  10  -5   3       1052.47        987.28        91.76 o
  11  -5   3       2162.42       2163.31       141.18 o
  12  -5   3        564.73        634.76       138.50 o
  13  -5   3       1747.58       2316.55       393.18 o
 -11  -4   3        223.11         42.53       102.64 o
 -10  -4   3       3965.63       3969.29       156.09 o
  -9  -4   3       2366.89       2438.51       111.23 o
  -8  -4   3       1894.52       2120.48        98.83 o
  -7  -4   3       4679.14       4655.50       109.60 o
  -6  -4   3        117.13        202.94        50.68 o
  -5  -4   3      18576.81      19197.69       234.25 o
  -4  -4   3       3828.86       3961.82        91.91 o
  -3  -4   3       8130.74       8246.60       124.38 o
  -2  -4   3      23888.17      24816.98       181.40 o
   0  -4   3       8121.12      10947.71       200.26 o
   1  -4   3      11195.53      11838.22        86.59 o
   2  -4   3      14154.84      14652.13        95.57 o
   3  -4   3       9808.38      10059.29        77.09 o
   4  -4   3       6659.97       7014.87        94.41 o
   5  -4   3       5194.71       5300.29        63.02 o
   6  -4   3      19827.84      19072.47       227.81 o
   7  -4   3       3405.89       3346.58        73.19 o
   8  -4   3       1052.60       1168.27        41.95 o
   9  -4   3       5699.51       5415.03       148.28 o
  10  -4   3        450.23        331.31        71.48 o
  11  -4   3       2292.74       1954.39       113.75 o
  12  -4   3       3707.18       3626.17       161.86 o
  13  -4   3          7.52        154.57       292.55 o
 -12  -3   3       1594.54       1882.12       154.35 o
 -11  -3   3         85.78        115.59        99.46 o
 -10  -3   3       6590.44       6000.45       175.48 o
  -9  -3   3       8530.53       8347.68       154.75 o
  -8  -3   3       3827.14       3661.20       111.67 o
  -7  -3   3      11109.29      10905.37       175.77 o
  -6  -3   3       1637.66       1575.38        64.37 o
  -5  -3   3      16173.61      16037.69       164.22 o
  -4  -3   3      12826.97      12987.04       133.79 o
  -3  -3   3       1145.32       1508.81       110.41 o
  -2  -3   3      20168.48      20716.87       159.25 o
  -1  -3   3       2912.95       3800.55        64.18 o
   0  -3   3       7863.79       9344.76       117.99 o
   1  -3   3      17587.39      17207.11       105.94 o
   2  -3   3       2915.41       3155.56        40.87 o
   3  -3   3      38104.43      39633.18       240.30 o
   4  -3   3      27993.93      28770.84       221.45 o
   5  -3   3         44.78         96.92        21.92 o
   6  -3   3       9602.87      10193.93       101.77 o
   7  -3   3       1408.41       1396.37        43.88 o
   8  -3   3        373.22        310.41        39.39 o
   9  -3   3       3862.67       3823.32       102.51 o
  10  -3   3        360.47        320.93        71.30 o
  11  -3   3       3468.50       3466.87       165.31 o
  12  -3   3       7193.77       7343.15       233.00 o
 -12  -2   3       2888.63       2875.27       222.24 o
 -11  -2   3        519.39        430.58       102.69 o
 -10  -2   3       7080.06       7425.99       182.51 o
  -9  -2   3       3384.87       3504.20       106.83 o
  -8  -2   3       4297.99       4177.94       111.37 o
  -7  -2   3      10544.81      10653.46       142.14 o
  -6  -2   3       2144.82       2263.03        47.16 o
  -5  -2   3       5054.09       5065.90        66.40 o
  -4  -2   3      28739.94      28404.02       221.57 o
  -3  -2   3       4464.19       4687.27        56.10 o
  -2  -2   3        159.73        213.10        49.26 o
   0  -2   3       3542.33       3607.48        38.20 o
   1  -2   3      14150.19      14952.84       105.32 o
   2  -2   3       7580.48       7569.53        67.05 o
   3  -2   3      13713.31      13794.53        91.33 o
   4  -2   3      23410.12      24114.39       166.26 o
   5  -2   3        259.29        278.86        24.79 o
   6  -2   3       5212.58       5247.86        83.54 o
   7  -2   3       3567.60       3803.01        66.87 o
   8  -2   3        693.00        767.05        40.07 o
   9  -2   3       7608.79       7377.28       150.52 o
  10  -2   3       1846.79       1820.37        98.06 o
  11  -2   3        456.20        496.79       103.24 o
  12  -2   3       2995.15       3022.60       174.55 o
 -12  -1   3       4272.20       4106.24       162.50 o
 -11  -1   3       2452.05       2495.48       127.49 o
 -10  -1   3       5520.49       5630.41       160.31 o
  -9  -1   3       5456.24       5185.42       132.29 o
  -8  -1   3        235.87        175.60        47.59 o
  -7  -1   3      13413.68      13613.52       131.82 o
  -6  -1   3       7952.28       7543.39        91.00 o
  -5  -1   3       5009.93       5177.94        66.46 o
  -4  -1   3       2985.99       2906.22        41.48 o
  -3  -1   3        885.80        931.59        32.42 o
  -2  -1   3        502.43        508.98        31.42 o
  -1  -1   3       3876.97       3934.46        36.79 o
   0  -1   3       1158.38        564.21        51.75 o
   1  -1   3      45138.21      46244.65       280.59 o
   2  -1   3       7408.76       7260.87        55.43 o
   3  -1   3        890.69        907.73        25.81 o
   4  -1   3       4088.77       4099.40        59.50 o
   5  -1   3        104.26        112.36        25.73 o
   6  -1   3       1883.88       1923.45        52.64 o
   7  -1   3       5021.75       5231.89        71.05 o
   8  -1   3        288.25        506.20        51.48 o
   9  -1   3       7396.19       7389.07       155.61 o
  10  -1   3       8059.34       8220.79       203.49 o
  11  -1   3        132.70        142.64       109.71 o
  12  -1   3       2051.84       2092.96       166.91 o
 -13   0   3         25.24        139.90       144.47 o
 -12   0   3       1175.05       1360.77       160.86 o
 -11   0   3       1127.82        966.65       114.16 o
 -10   0   3       2104.84       1970.50       105.98 o
  -9   0   3       6770.21       6981.62       168.38 o
  -8   0   3         12.11         13.29        34.03 o
  -7   0   3      14333.62      13819.93       131.27 o
  -6   0   3      22764.80      22284.30       181.84 o
  -5   0   3        304.67        193.16        25.51 o
  -4   0   3      13648.98      13683.97        92.57 o
  -3   0   3       8850.45       9162.03        64.54 o
  -2   0   3         78.17         66.13        15.65 o
  -1   0   3       1869.42       2192.13        45.00 o
   0   0   3       1873.21       1629.31        54.45 o
   1   0   3       8022.34       7476.21        65.64 o
   2   0   3       8678.08       9869.34        81.07 o
   3   0   3       3724.26       3987.75        47.69 o
   4   0   3       4402.97       4352.05        57.89 o
   5   0   3        606.20        605.82        30.18 o
   6   0   3       6684.65       6878.14        93.45 o
   7   0   3      16145.97      15911.76       165.22 o
   8   0   3       2491.61       2517.77        82.63 o
   9   0   3       1101.24        991.92        82.19 o
  10   0   3       4919.22       5264.68       300.31 o
  11   0   3          1.11        -89.51        99.52 o
  12   0   3       1909.95       2109.86       172.05 o
 -13   1   3          8.48        118.53        99.26 o
 -12   1   3       1955.01       1734.20       115.28 o
 -11   1   3       2215.47       2380.31       145.18 o
 -10   1   3        513.67        566.45        78.98 o
  -9   1   3      10929.94      10129.69       159.05 o
  -8   1   3       5638.16       5620.52        84.17 o
  -7   1   3         87.96        120.45        30.41 o
  -6   1   3       4456.63       4081.40        60.03 o
  -5   1   3        889.08       1008.94        28.69 o
  -4   1   3        198.93        153.86        18.43 o
  -3   1   3        163.86        171.13        16.12 o
  -2   1   3      31931.94      34442.34       210.28 o
  -1   1   3      51232.75      50998.20       307.55 o
   0   1   3      12474.85      13427.42        97.20 o
   1   1   3       2139.64       1798.44        35.23 o
   2   1   3      52729.44      53102.84       335.57 o
   3   1   3       5958.00       6403.69        69.35 o
   4   1   3      22768.14      24659.24       212.67 o
   5   1   3      10091.15      10103.92       114.09 o
   6   1   3       4228.65       4498.00        83.26 o
   7   1   3      14301.84      14154.62       174.00 o
   8   1   3       3228.52       3438.56        93.81 o
   9   1   3        323.17        259.24        91.73 o
  10   1   3       3677.02       3747.00       203.04 o
  11   1   3         36.61         35.47       105.91 o
  12   1   3       2369.19       2350.69       183.73 o
 -13   2   3        717.53        942.25       107.53 o
 -12   2   3       2271.16       2557.11       162.30 o
 -11   2   3       4985.49       4916.76       153.01 o
 -10   2   3        645.95        520.17        86.20 o
  -9   2   3      10348.71      10318.68       159.29 o
  -8   2   3      11487.15      11041.64       124.01 o
  -7   2   3       3652.16       3791.30        68.61 o
  -6   2   3       6936.71       7166.51        76.46 o
  -5   2   3        707.52        836.98        22.72 o
  -4   2   3       8020.02       7936.87        60.33 o
  -3   2   3      25834.88      25706.76       156.55 o
  -2   2   3        297.55        189.81        17.84 o
  -1   2   3      10505.53      11498.32        85.61 o
   0   2   3      15379.62      14979.97       109.58 o
   1   2   3       7196.70       6813.32        65.30 o
   2   2   3      10989.13      11958.12        97.64 o
   3   2   3         93.86         87.49        29.44 o
   4   2   3      16414.95      16091.85       146.68 o
   5   2   3      19699.10      18985.69       201.83 o
   6   2   3       1760.37       1775.83        85.45 o
   7   2   3       3610.70       3726.78        95.16 o
   8   2   3       1726.94       1638.31        96.28 o
   9   2   3         61.96        187.10        97.38 o
  10   2   3       3958.82       3502.14       164.68 o
  11   2   3         54.56         24.29       115.17 o
  12   2   3       2780.35       2795.84       413.93 o
 -13   3   3       1714.06       1767.90       181.20 o
 -12   3   3       1177.29       1377.57        97.27 o
 -11   3   3       5881.25       6087.05       147.66 o
 -10   3   3       1608.37       1637.70        76.77 o
  -9   3   3       5345.67       5300.10       164.93 o
  -8   3   3       9280.65       8866.89       122.80 o
  -7   3   3        833.40        819.87        38.00 o
  -6   3   3      15349.73      15172.28       119.75 o
  -5   3   3       2840.37       2803.93        47.51 o
  -4   3   3      16300.56      15998.75       119.58 o
  -3   3   3      25914.65      26669.31       162.37 o
  -2   3   3       3341.14       3307.41        39.87 o
  -1   3   3      17558.61      17977.99       120.46 o
   0   3   3       1247.81       1348.70        33.62 o
   1   3   3       6410.73       6692.51        64.98 o
   2   3   3      17275.06      16787.81       129.33 o
   3   3   3        167.83        207.35        33.62 o
   4   3   3       5856.17       5590.42        93.26 o
   5   3   3      21716.79      21752.10       285.12 o
   6   3   3       4764.61       4756.68        97.75 o
   7   3   3       4439.54       4458.06       138.77 o
   8   3   3       1897.09       1998.36       109.97 o
   9   3   3         13.98         19.24       107.95 o
  10   3   3       6936.00       6807.34       225.45 o
  11   3   3       3626.55       3771.79       188.58 o
 -13   4   3       1871.43       1829.41       183.46 o
 -12   4   3       1442.51       1627.03       159.99 o
 -11   4   3       6350.49       6539.87       198.34 o
 -10   4   3       2601.81       2498.19        83.92 o
  -9   4   3       2972.09       2781.84       100.72 o
  -8   4   3       4932.21       4806.87        91.71 o
  -7   4   3       1504.98       1533.77        52.92 o
  -6   4   3       6748.74       6663.14        96.47 o
  -5   4   3        827.91        706.16        35.68 o
  -4   4   3       1935.71       1937.96        37.96 o
  -3   4   3       3203.19       3165.34        37.53 o
  -2   4   3       5931.52       5754.77        52.89 o
  -1   4   3       8551.18       8586.79        74.06 o
   0   4   3      12628.08      12755.36       100.60 o
   1   4   3       1194.72       1342.56        36.58 o
   2   4   3      31911.70      30876.52       279.25 o
   3   4   3      20598.50      20373.86       226.25 o
   4   4   3        427.85        426.60        49.69 o
   5   4   3       5263.20       5597.76        90.62 o
   6   4   3        650.26        656.28        79.99 o
   7   4   3        331.04        245.54        81.79 o
   8   4   3       2582.78       2672.76       157.59 o
   9   4   3          3.85        -76.80       100.50 o
  10   4   3       8055.12       7909.89       273.78 o
  11   4   3       5216.61       5646.83       227.50 o
 -13   5   3       5718.61       5847.55       257.30 o
 -12   5   3        137.53        169.53       151.06 o
 -11   5   3       2701.62       2814.35       170.77 o
 -10   5   3        565.34        551.12        61.92 o
  -9   5   3       5877.17       5786.23       149.29 o
  -8   5   3       6689.25       6370.65        94.23 o
  -7   5   3         47.29         20.98        57.14 o
  -6   5   3      10278.14      10255.01       150.87 o
  -5   5   3       8478.71       7792.93        94.77 o
  -4   5   3       3257.28       3144.78        44.80 o
  -3   5   3       4642.22       4631.13        60.73 o
  -2   5   3       4990.85       5140.18        55.02 o
  -1   5   3        748.92        708.38        29.36 o
   0   5   3      13917.17      13626.92       133.14 o
   1   5   3       2512.22       2858.88        57.79 o
   2   5   3       9238.77       9186.10       126.86 o
   3   5   3      11501.17      11284.27       136.45 o
   4   5   3        234.07        249.71        48.65 o
   5   5   3       3411.72       3488.07       102.30 o
   6   5   3        529.38        541.05        84.32 o
   7   5   3        500.23        487.21        88.67 o
   8   5   3       9796.46       9622.33       239.94 o
   9   5   3       4216.03       4569.02       210.16 o
  10   5   3       1404.17       1316.56       180.91 o
 -13   6   3       5750.99       6218.85       313.72 o
 -12   6   3        561.51        445.51       137.21 o
 -11   6   3       2728.90       2761.23       150.39 o
 -10   6   3        696.21        674.09        98.65 o
  -9   6   3        463.43        444.21        90.02 o
  -8   6   3        642.21        729.98        76.40 o
  -7   6   3        826.12        816.97        67.37 o
  -6   6   3        568.18        593.22        65.85 o
  -5   6   3       6577.31       6324.35        74.22 o
  -4   6   3        233.62        242.28        19.61 o
  -3   6   3       9530.30       9127.16        81.54 o
  -2   6   3      11000.20      10890.27        98.24 o
  -1   6   3       6064.71       6243.32        84.66 o
   0   6   3      33050.73      32368.77       282.08 o
   1   6   3      17128.95      16956.25       205.54 o
   2   6   3        328.85        344.25        47.30 o
   3   6   3       1131.09       1062.69        60.60 o
   4   6   3        131.69        116.53        50.18 o
   5   6   3       1879.39       1799.70        85.07 o
   6   6   3       4543.58       4406.64       149.72 o
   7   6   3         31.26        135.71        90.33 o
   8   6   3      16867.69      16731.00       290.69 o
   9   6   3       6551.06       6574.91       260.20 o
  10   6   3        180.19        123.02       146.74 o
 -13   7   3       2021.79       2252.94       247.83 o
 -12   7   3         30.48         54.02       131.99 o
 -11   7   3       3775.03       4081.57       165.26 o
 -10   7   3       4335.68       4325.36       154.38 o
  -9   7   3        451.10        364.73        77.11 o
  -8   7   3       3056.11       2931.41       116.38 o
  -7   7   3       7588.57       7428.76       153.31 o
  -6   7   3       1714.26       1649.50        71.95 o
  -5   7   3       4203.67       4120.88        55.60 o
  -4   7   3       3912.50       3857.07        57.70 o
  -3   7   3      15067.26      14995.83       122.63 o
  -2   7   3      23211.26      23119.48       188.56 o
  -1   7   3        346.23        381.89        44.69 o
   0   7   3      14333.95      13892.51       168.17 o
   1   7   3       5017.84       4759.82       114.32 o
   2   7   3        178.69        206.66        51.10 o
   3   7   3       4636.45       4589.81       107.80 o
   4   7   3       1532.39       1588.84        86.30 o
   5   7   3       8823.59       8880.72       169.08 o
   6   7   3      10724.52      10338.61       216.63 o
   7   7   3       1328.04       1622.12       122.22 o
   8   7   3       3908.85       3827.07       165.30 o
   9   7   3       2388.98       2624.85       199.53 o
 -12   8   3        364.10        148.25       138.51 o
 -11   8   3       1957.87       1774.39       141.67 o
 -10   8   3       7279.79       7328.66       247.67 o
  -9   8   3       3037.04       3023.20       107.63 o
  -8   8   3        979.52        914.17        78.21 o
  -7   8   3       8005.10       8119.37       162.45 o
  -6   8   3       1225.52       1312.74        57.24 o
  -5   8   3      16577.29      16045.36       156.99 o
  -4   8   3       5879.08       5502.94        76.24 o
  -3   8   3       4947.24       4713.00        67.41 o
  -2   8   3      21838.23      21768.30       238.00 o
  -1   8   3       1112.59        915.57        57.79 o
   0   8   3        901.66        863.52        71.45 o
   1   8   3        761.55        876.71        77.02 o
   2   8   3         29.69        -29.54        57.06 o
   3   8   3       5059.89       5296.06       154.25 o
   4   8   3       4708.50       4608.95       141.05 o
   5   8   3       1574.01       1581.78        95.41 o
   6   8   3       9122.51       9228.34       229.19 o
   7   8   3       5354.81       5467.71       188.87 o
   8   8   3       1174.71       1057.56       130.20 o
   9   8   3       1127.79       1164.07       174.28 o
 -12   9   3       1857.21       1709.52       185.72 o
 -11   9   3        212.55         39.48       116.02 o
 -10   9   3       6737.30       6744.16       235.38 o
  -9   9   3       3087.88       3053.98       128.08 o
  -8   9   3        383.61        305.24        89.20 o
  -7   9   3       5548.01       5384.48       106.97 o
  -6   9   3        277.17        244.94        35.45 o
  -5   9   3      18427.98      17947.47       162.80 o
  -4   9   3       8501.05       8551.50        99.38 o
  -3   9   3       3440.01       3392.45        59.80 o
  -2   9   3       9372.43       9308.67       127.77 o
  -1   9   3        301.33        240.39        63.81 o
   0   9   3       1256.84       1316.43        85.14 o
   1   9   3        405.67        292.56        66.52 o
   2   9   3       1374.14       1195.66        82.63 o
   3   9   3       6220.15       6114.85       141.22 o
   4   9   3      16340.37      15948.10       242.87 o
   5   9   3        162.52        144.82        93.31 o
   6   9   3       5465.46       5482.44       186.46 o
   7   9   3        829.87        743.80       134.04 o
   8   9   3       2201.99       2267.36       173.29 o
 -12  10   3       1335.80       1345.07       168.43 o
 -11  10   3        327.80         34.13       123.75 o
 -10  10   3        559.61        598.73       105.91 o
  -9  10   3       2293.20       2283.40       132.08 o
  -8  10   3        530.02        584.64        97.86 o
  -7  10   3      12339.56      12120.58       186.99 o
  -6  10   3       2454.38       2486.46        82.79 o
  -5  10   3       7317.03       7441.23       138.12 o
  -4  10   3      12214.87      11913.12       148.45 o
  -3  10   3        714.75        737.78        49.18 o
  -2  10   3        579.05        460.60        59.80 o
  -1  10   3        118.67        172.16        67.46 o
   0  10   3       1015.72       1068.92        88.51 o
   1  10   3       3167.88       3186.46       124.38 o
   2  10   3       4726.32       4672.72       152.21 o
   3  10   3       8224.48       8248.41       195.05 o
   4  10   3      12519.79      12263.85       235.44 o
   5  10   3        542.76        593.72       127.41 o
   6  10   3       3946.60       3632.28       183.98 o
   7  10   3       1261.53       1277.61       157.80 o
 -11  11   3       1182.88       1122.80       153.99 o
 -10  11   3        501.87        421.36       110.36 o
  -9  11   3       3790.25       3497.26       175.04 o
  -8  11   3        322.51        277.05       106.50 o
  -7  11   3       9505.44       9613.33       157.39 o
  -6  11   3       2114.44       2039.37        86.48 o
  -5  11   3       3593.71       3276.60       124.10 o
  -4  11   3       2707.09       2790.94       138.05 o
  -3  11   3        285.31        217.71        62.83 o
  -2  11   3       4142.02       3746.67       113.29 o
  -1  11   3       5075.90       4817.66       141.41 o
   0  11   3         10.25         -1.97        77.11 o
   1  11   3       6168.87       5850.50       152.67 o
   2  11   3      12177.10      12477.31       237.37 o
   3  11   3         21.48         20.82        93.68 o
   4  11   3       4977.62       5104.62       219.92 o
   5  11   3         24.29       -101.60       119.91 o
   6  11   3       2867.78       3167.33       186.86 o
 -11  12   3       1129.41        806.52       163.19 o
 -10  12   3       1581.69       1400.17       145.81 o
  -9  12   3       7635.37       8294.18       310.11 o
  -8  12   3         16.07          9.57       125.56 o
  -7  12   3       8603.30       8222.34       181.25 o
  -6  12   3       5593.21       5688.33       146.80 o
  -5  12   3         16.40        -91.80        91.80 o
  -4  12   3        669.14        597.24        89.46 o
  -3  12   3         44.61        148.01        86.33 o
  -2  12   3       2471.81       2404.28       103.83 o
  -1  12   3       8757.63       8913.38       196.25 o
   0  12   3       1182.86       1328.28        97.39 o
   1  12   3       5318.31       5566.25       158.44 o
   2  12   3      10974.99      10647.63       234.52 o
   3  12   3         53.52         84.11       109.68 o
   4  12   3       5566.29       5423.03       305.75 o
   5  12   3        112.29         85.44       146.49 o
 -10  13   3       1235.73       1471.58       201.79 o
  -9  13   3       8272.00       8562.36       297.98 o
  -8  13   3       1096.64       1100.89       163.84 o
  -7  13   3       1574.38       1655.94        96.72 o
  -6  13   3       1457.44       1322.87        98.27 o
  -5  13   3        110.56        105.42        89.62 o
  -4  13   3       1581.58       1436.63       121.45 o
  -3  13   3       3139.15       3000.31       164.42 o
  -2  13   3       1437.40       1507.78       115.42 o
  -1  13   3      11769.75      11840.27       261.54 o
   0  13   3       6999.64       6711.96       210.79 o
   1  13   3        711.77        983.41       107.80 o
   2  13   3       3268.25       3410.21       147.02 o
   3  13   3        800.59        895.98       154.41 o
   4  13   3       5877.36       5571.47       371.35 o
  -9  14   3       3624.63       4381.66       271.11 o
  -8  14   3        417.62        366.30       162.98 o
  -7  14   3         79.87         70.36        85.15 o
  -6  14   3        681.55        586.53        96.08 o
  -5  14   3        120.44        -87.47        87.47 o
  -4  14   3       1090.56       1201.97       113.30 o
  -3  14   3       5032.37       4972.09       169.43 o
  -2  14   3         26.78        107.63       100.80 o
  -1  14   3       3511.36       3678.74       185.96 o
   0  14   3       1905.36       2062.18       156.41 o
   1  14   3       2162.02       2155.81       158.77 o
   2  14   3       1288.65       1582.09       144.73 o
   3  14   3        136.27        244.61       173.12 o
  -8  15   3         84.35       -101.54       159.64 o
  -7  15   3       1170.60       1184.21       139.48 o
  -6  15   3       2310.05       2300.24       138.53 o
  -5  15   3        282.57        509.42       113.02 o
  -4  15   3        893.60       1036.82       125.56 o
  -3  15   3       9030.88       9335.12       252.77 o
  -2  15   3        945.38       1038.00       135.97 o
  -1  15   3       1711.07       1672.82       134.70 o
   0  15   3        589.95        852.32       178.51 o
   1  15   3       2028.08       2290.70       182.40 o
  -5  16   3       3305.57       3322.12       186.32 o
  -4  16   3        145.16        371.82       138.83 o
  -3  16   3       3482.59       3312.14       195.37 o
  -2  16   3       1155.76       1041.95       197.95 o
  -1 -16   4       3580.94       3588.14       230.50 o
   0 -16   4        858.83        896.26       168.66 o
   1 -16   4        946.67        949.53       141.43 o
   2 -16   4       1875.41       1767.15       154.39 o
   3 -16   4       1035.59        901.16       132.90 o
   4 -16   4        189.18         59.95       178.35 o
   5 -16   4       7907.11       8115.07       268.86 o
   6 -16   4       1760.49       1741.99       180.01 o
   7 -16   4       2518.72       2584.26       218.84 o
  -3 -15   4       7813.29       8057.32       263.78 o
  -2 -15   4         76.93        218.97       127.71 o
  -1 -15   4       2358.78       2509.67       224.32 o
   0 -15   4       3974.65       3686.75       179.47 o
   1 -15   4        414.87        300.69       111.86 o
   2 -15   4        300.33        315.57       119.97 o
   3 -15   4       2507.04       2137.62       149.01 o
   4 -15   4         26.06        -38.44       129.16 o
   5 -15   4       5961.52       5921.14       215.43 o
   6 -15   4       1103.10       1300.37       133.05 o
   7 -15   4       2096.90       2110.90       129.78 o
   8 -15   4       3231.81       3224.01       272.48 o
  -4 -14   4        646.90        759.90       134.55 o
  -3 -14   4       3708.96       3299.29       169.17 o
  -2 -14   4        564.22        346.33       123.54 o
  -1 -14   4        556.05        587.60       165.93 o
   0 -14   4       2528.98       2479.30       131.09 o
   1 -14   4       1666.66       1732.76       137.39 o
   2 -14   4       1259.15        992.12       119.56 o
   3 -14   4       8383.02       7981.77       218.18 o
   4 -14   4        696.72        740.33       139.39 o
   5 -14   4       4527.36       4670.91       177.03 o
   6 -14   4       3447.85       3518.03       152.62 o
   7 -14   4        647.05        649.92        94.84 o
   8 -14   4       2688.87       2545.65       244.87 o
   9 -14   4        170.41        158.66       188.32 o
  -6 -13   4       1343.29       1501.47       366.21 o
  -5 -13   4       6996.89       6896.19       275.67 o
  -4 -13   4        511.44        616.80       124.05 o
  -3 -13   4       2445.25       2358.94       146.11 o
  -2 -13   4       1724.67       1909.51       131.10 o
  -1 -13   4        326.39        320.93       117.61 o
   0 -13   4       1382.77       1244.55       102.12 o
   1 -13   4       1312.08       1287.18        95.19 o
   2 -13   4        314.97        198.39        99.12 o
   3 -13   4       9334.85       9445.86       185.85 o
   4 -13   4        129.93        210.24        76.28 o
   5 -13   4       4413.61       4264.65       137.60 o
   6 -13   4       2044.16       2164.51       105.58 o
   7 -13   4        646.29        605.07       115.02 o
   8 -13   4       1177.94       1164.18       122.79 o
   9 -13   4        370.44        458.78       224.04 o
  10 -13   4         47.32        112.74       191.52 o
  -7 -12   4       3066.38       2657.76       209.81 o
  -6 -12   4       2810.91       2802.16       178.20 o
  -5 -12   4       6994.52       7091.29       263.60 o
  -4 -12   4        319.50        284.80       128.68 o
  -3 -12   4       1318.81       1405.39       121.66 o
  -2 -12   4       4216.55       4092.72       144.06 o
  -1 -12   4        350.81        268.67        77.33 o
   0 -12   4       4739.82       4621.20       143.95 o
   1 -12   4       7653.21       7701.47       148.92 o
   2 -12   4         14.70         94.27        56.72 o
   3 -12   4       5118.83       4960.41       182.27 o
   4 -12   4        674.99        725.67        78.33 o
   5 -12   4        845.34        928.33        83.04 o
   6 -12   4       1188.35       1123.64        83.91 o
   7 -12   4       1055.00       1106.04       148.54 o
   8 -12   4       2837.92       2967.75       152.99 o
   9 -12   4       1174.76       1111.30       242.04 o
  10 -12   4        164.66        210.79       158.47 o
  11 -12   4       3511.37       3540.27       282.23 o
  -7 -11   4       1892.10       1841.75       160.75 o
  -6 -11   4        434.65        565.04       160.87 o
  -5 -11   4       5047.97       5340.29       259.96 o
  -4 -11   4       3440.76       3437.74       172.28 o
  -3 -11   4         28.47        228.88        98.43 o
  -2 -11   4       2476.42       2665.21       108.63 o
  -1 -11   4       2254.93       2398.52       103.99 o
   0 -11   4       3941.22       4350.81       125.60 o
   1 -11   4      11813.62      11033.76       170.48 o
   2 -11   4        178.32        114.04        72.39 o
   3 -11   4       6614.69       6564.56       112.54 o
   4 -11   4       3460.92       3252.82        86.37 o
   5 -11   4       2129.52       2300.86       103.26 o
   6 -11   4       9791.38       9784.67       165.06 o
   7 -11   4       1664.25       1690.08       107.46 o
   8 -11   4       2057.94       2128.55       112.02 o
   9 -11   4       6904.90       7308.31       303.52 o
  10 -11   4       2089.59       2125.69       166.75 o
  11 -11   4       2217.19       2558.02       215.09 o
  -8 -10   4       3132.30       3219.10       185.11 o
  -7 -10   4       3584.81       3953.01       187.47 o
  -6 -10   4         16.71         38.81       101.96 o
  -5 -10   4        932.92       1241.09       104.12 o
  -4 -10   4       4081.00       4202.25       116.78 o
  -3 -10   4         11.51        162.00        49.60 o
  -2 -10   4      17224.50      16866.63       218.88 o
  -1 -10   4       9177.75       8813.46       147.76 o
   0 -10   4       6289.86       6619.23       138.91 o
   1 -10   4      19144.15      18985.37       229.28 o
   2 -10   4        246.76        262.74        45.60 o
   3 -10   4       6546.94       6637.21        97.39 o
   4 -10   4        141.87        177.25        39.38 o
   5 -10   4        340.36        351.77        59.54 o
   6 -10   4       7954.99       7645.48       151.21 o
   7 -10   4       2262.60       2209.12        89.88 o
   8 -10   4        335.70        503.90        46.81 o
   9 -10   4       7461.10       7323.33       197.80 o
  10 -10   4        710.49        808.59       135.60 o
  11 -10   4       3398.80       3593.49       292.29 o
  12 -10   4       3061.06       3347.16       304.42 o
  -9  -9   4       2019.09       2230.62       174.67 o
  -8  -9   4         23.84        262.02       128.59 o
  -7  -9   4       3936.12       4005.04       165.07 o
  -6  -9   4       3953.55       4211.65       127.17 o
  -5  -9   4        344.28        420.43        77.47 o
  -4  -9   4       5464.94       5479.16       127.13 o
  -3  -9   4        393.58        548.02        55.11 o
  -2  -9   4       8992.34       9662.73       153.73 o
  -1  -9   4       3515.50       3835.23       101.46 o
   0  -9   4       2242.97       2229.22        85.25 o
   1  -9   4      12884.54      13476.76       155.36 o
   2  -9   4        222.95        265.82        35.15 o
   3  -9   4       8055.12       7870.00       100.55 o
   4  -9   4       4882.85       5093.36        79.09 o
   5  -9   4        433.24        449.49        51.94 o
   6  -9   4       1967.93       1859.59        70.43 o
   7  -9   4       3985.84       4147.34       117.39 o
   8  -9   4        473.14        459.43        42.12 o
   9  -9   4       6126.89       5957.02       133.96 o
  10  -9   4        710.86        714.36       150.88 o
  11  -9   4       3134.93       3015.07       243.72 o
  12  -9   4       4046.26       4207.24       254.92 o
 -10  -8   4       2421.58       2368.46       203.46 o
  -9  -8   4       2186.42       2363.45       148.01 o
  -8  -8   4          7.80        152.79       101.44 o
  -7  -8   4       1882.41       1950.48       107.08 o
  -6  -8   4       2158.03       2246.36       103.49 o
  -5  -8   4       1302.06       1492.67        87.54 o
  -4  -8   4       7747.48       8130.78       154.76 o
  -3  -8   4       1730.41       1824.52        71.43 o
  -2  -8   4       6353.68       6894.79       143.16 o
  -1  -8   4       4238.61       5221.45       108.42 o
   0  -8   4        233.63        269.71        48.73 o
   1  -8   4       5346.30       5624.70        82.30 o
   2  -8   4        131.91        244.94        35.79 o
   3  -8   4       4542.09       4497.07        70.50 o
   4  -8   4       8704.72       8108.82        90.39 o
   5  -8   4       4576.46       4619.07        81.30 o
   6  -8   4       7967.25       7752.25       104.50 o
   7  -8   4      10965.81      10628.49       140.44 o
   8  -8   4         16.92         34.35        37.58 o
   9  -8   4       9255.09       9204.84       165.88 o
  10  -8   4       4131.79       4301.73       222.54 o
  11  -8   4        711.28        491.37       145.35 o
  12  -8   4       2384.03       2472.57       228.62 o
 -10  -7   4       2496.29       2603.67       198.29 o
  -9  -7   4       3267.48       3271.25       138.60 o
  -8  -7   4        430.33        603.74        91.95 o
  -7  -7   4       3606.63       3500.05       125.28 o
  -6  -7   4       2505.56       2737.65       109.10 o
  -5  -7   4        285.90        342.33        69.84 o
  -4  -7   4      13777.96      14053.92       194.95 o
  -3  -7   4       4764.68       6157.86       108.29 o
  -2  -7   4       3903.53       3636.29        90.63 o
  -1  -7   4       4844.45       5141.46       133.22 o
   0  -7   4        672.10        931.71        55.40 o
   1  -7   4       5803.23       6416.34        80.99 o
   2  -7   4       5607.56       5743.43        78.35 o
   3  -7   4        148.50        203.70        27.48 o
   4  -7   4      10422.06      10878.27        95.65 o
   5  -7   4       7768.85       7418.17       124.77 o
   6  -7   4       1651.75       1488.81        48.32 o
   7  -7   4       7881.23       8102.86        91.77 o
   8  -7   4        364.94        395.92        45.14 o
   9  -7   4       4655.77       4592.85       117.39 o
  10  -7   4       5527.95       5464.19       163.94 o
  11  -7   4         86.34         60.79       141.52 o
  12  -7   4       1021.41        801.44       166.67 o
 -11  -6   4       1304.33       1112.19       146.35 o
 -10  -6   4        461.61        524.65       143.71 o
  -9  -6   4       3933.65       3870.82       140.25 o
  -8  -6   4        851.96        747.70        83.51 o
  -7  -6   4       3654.32       3710.87       141.50 o
  -6  -6   4       9961.11      10157.72       191.94 o
  -5  -6   4        632.87        701.92        61.44 o
  -4  -6   4       5646.15       5129.95       106.65 o
  -3  -6   4       4093.60       5903.77       113.17 o
  -2  -6   4       4096.35       5561.16       101.24 o
  -1  -6   4      11262.89      13023.84       147.86 o
   0  -6   4       1540.72       3020.90       158.21 o
   1  -6   4       3549.79       3241.08        54.39 o
   2  -6   4       8061.71       8158.49        86.25 o
   3  -6   4       1857.76       1722.35        36.51 o
   4  -6   4      12066.08      11882.16       103.44 o
   5  -6   4       4968.87       5085.47        98.90 o
   6  -6   4        272.62        334.02        21.66 o
   7  -6   4      10527.38      10442.25       117.02 o
   8  -6   4       2971.27       2917.88        87.19 o
   9  -6   4        670.86        843.52       102.13 o
  10  -6   4       7361.84       7358.11       211.35 o
  11  -6   4        394.80        364.87       105.52 o
  12  -6   4        396.32        310.44       174.47 o
 -11  -5   4       3294.51       3370.41       180.58 o
 -10  -5   4         50.76         45.19       108.87 o
  -9  -5   4       3697.53       3658.71       130.06 o
  -8  -5   4       4089.11       3967.10       128.31 o
  -7  -5   4       2919.51       3061.55       113.83 o
  -6  -5   4       5504.94       5247.09       116.07 o
  -5  -5   4        420.13        689.52        64.89 o
  -4  -5   4       3185.21       3501.14       102.46 o
  -3  -5   4      14314.40      14159.32       151.50 o
  -2  -5   4        146.48        311.07       105.83 o
  -1  -5   4      22529.54      23777.56       193.26 o
   0  -5   4      31855.50      36240.75       239.89 o
   1  -5   4         66.90        157.24        24.37 o
   2  -5   4      11571.38      11206.29        81.20 o
   3  -5   4      10343.27      11151.71        91.52 o
   4  -5   4       3037.71       3153.84        51.23 o
   5  -5   4       7875.93       7944.27        90.89 o
   6  -5   4        130.54        155.42        20.08 o
   7  -5   4      14496.56      14212.64       141.23 o
   8  -5   4       4275.70       4355.84       108.74 o
   9  -5   4        870.42        891.46        84.22 o
  10  -5   4       4050.47       3936.79       167.77 o
  11  -5   4         98.53        195.20       107.39 o
  12  -5   4       2613.39       2351.89       186.75 o
 -12  -4   4        485.92        488.39       337.16 o
 -11  -4   4       2401.53       2503.37       145.99 o
 -10  -4   4          5.28         96.23        98.45 o
  -9  -4   4       7493.32       7352.06       165.81 o
  -8  -4   4      10776.04      10252.33       183.49 o
  -7  -4   4       1131.95       1132.65        81.34 o
  -6  -4   4      14471.84      14298.14       189.10 o
  -5  -4   4       2453.76       2303.46        95.04 o
  -4  -4   4       8194.88       8330.21       104.88 o
  -3  -4   4       7070.01       7402.27        96.63 o
  -1  -4   4      52215.60      54680.40       367.53 o
   0  -4   4       8926.61       9432.67        81.50 o
   1  -4   4       7463.62       8015.17        75.32 o
   2  -4   4       9700.73       9368.37        74.77 o
   3  -4   4       7967.06       8302.81        70.93 o
   4  -4   4      17998.42      19217.66       141.09 o
   5  -4   4      17817.75      18217.71       162.97 o
   6  -4   4       5604.27       5567.39       103.12 o
   7  -4   4       3503.14       3713.15        71.34 o
   8  -4   4       2244.40       2274.59        77.26 o
   9  -4   4         29.56        -59.39        59.39 o
  10  -4   4       1928.17       1844.18       112.35 o
  11  -4   4        104.96          0.30        85.44 o
  12  -4   4       2280.06       2288.02       147.45 o
 -12  -3   4        682.92        779.99       119.06 o
 -11  -3   4       2422.72       2564.21       137.32 o
 -10  -3   4        925.16        961.60       102.41 o
  -9  -3   4        648.32        656.00        74.59 o
  -8  -3   4       4817.49       4859.95       204.99 o
  -7  -3   4         35.14         56.51        45.26 o
  -6  -3   4      11037.40      10683.51       139.55 o
  -5  -3   4       1417.79       1584.82        42.35 o
  -4  -3   4       9852.86      10102.96       108.07 o
  -3  -3   4      38029.02      37425.86       368.65 o
  -1  -3   4       7200.82       8541.72        77.87 o
   0  -3   4       1674.87       1870.78        65.88 o
   1  -3   4        881.87        875.30        24.83 o
   2  -3   4       7933.56       8358.48        67.95 o
   3  -3   4       3759.98       3760.58        47.01 o
   4  -3   4       4562.83       4300.24        48.46 o
   5  -3   4      15579.84      15867.66       133.10 o
   6  -3   4       7552.84       7330.75        84.73 o
   7  -3   4        766.54        698.13        38.88 o
   8  -3   4       7939.59       7705.84       103.63 o
   9  -3   4        674.22        677.09        71.74 o
  10  -3   4       4187.96       4014.92       128.64 o
  11  -3   4       1683.46       1731.63       150.24 o
  12  -3   4         32.96         49.15       125.93 o
 -12  -2   4       1214.12       1410.07       142.89 o
 -11  -2   4       6114.70       6375.91       190.28 o
 -10  -2   4       3521.31       3194.77       133.08 o
  -9  -2   4        271.25        335.06        65.97 o
  -8  -2   4       5173.52       5042.77       118.39 o
  -7  -2   4        838.42        853.37        40.64 o
  -6  -2   4       6420.45       6403.72        80.64 o
  -5  -2   4       6134.13       5851.72       111.17 o
  -4  -2   4        803.73        810.11        36.67 o
  -3  -2   4       7101.68       7406.00        68.61 o
  -2  -2   4      48486.84      49602.83       314.35 o
  -1  -2   4      46575.98      48801.70       300.77 o
   0  -2   4       4342.43       4478.66        46.06 o
   1  -2   4        351.90        534.57        21.43 o
   2  -2   4      11613.59      11704.07        89.50 o
   3  -2   4      35876.37      37643.85       233.49 o
   4  -2   4       4263.14       4253.07        67.46 o
   5  -2   4      13360.54      13530.88       114.11 o
   6  -2   4       5674.00       5865.93        92.20 o
   7  -2   4       1389.35       1324.63        45.23 o
   8  -2   4       6424.78       6170.03       101.01 o
   9  -2   4         15.47          4.55        64.85 o
  10  -2   4       5696.58       6235.49       219.38 o
  11  -2   4       4837.22       4983.41       203.92 o
  12  -2   4         69.16         15.38       167.86 o
 -12  -1   4         79.48        -49.58       107.37 o
 -11  -1   4       2003.96       1775.34       115.98 o
 -10  -1   4       2486.42       2542.51       118.51 o
  -9  -1   4         14.41         32.15        65.55 o
  -8  -1   4       4972.28       5356.65        83.12 o
  -7  -1   4       3764.95       3781.28        68.43 o
  -6  -1   4      13312.19      13238.34       120.04 o
  -5  -1   4      26107.62      26181.33       198.47 o
  -4  -1   4       5289.42       5079.65        54.84 o
  -3  -1   4       1702.28       1659.62        34.19 o
  -2  -1   4      13048.97      13397.71        95.59 o
  -1  -1   4       4566.07       4850.57        44.41 o
   0  -1   4       4266.41       4257.86        44.27 o
   1  -1   4         76.35         77.22        17.16 o
   2  -1   4       9009.80       8910.15        68.82 o
   3  -1   4      11006.24      10921.52        83.66 o
   4  -1   4       4514.12       4757.61        56.46 o
   5  -1   4       3836.00       3761.00        56.40 o
   6  -1   4       6709.83       6691.90        78.59 o
   7  -1   4       1726.34       1650.33        51.44 o
   8  -1   4       8379.25       8609.92       135.22 o
   9  -1   4       6084.83       6125.49       167.65 o
  10  -1   4       1370.24       1434.52       114.15 o
  11  -1   4       2952.01       2933.82       220.72 o
  12  -1   4        346.41        381.78       166.51 o
 -13   0   4       3233.06       3406.80       155.65 o
 -12   0   4        570.04        523.87       118.37 o
 -11   0   4       1233.28       1134.97       103.90 o
 -10   0   4       4485.41       4516.77       167.79 o
  -9   0   4       1125.99       1080.41        69.97 o
  -8   0   4       5617.39       5287.72        81.26 o
  -7   0   4       8488.40       8358.43       158.60 o
  -6   0   4       2712.67       2714.73        52.02 o
  -5   0   4      19987.20      18954.95       151.91 o
  -4   0   4        877.25        897.14        25.90 o
  -3   0   4      10458.83      10116.04        74.62 o
  -2   0   4      41420.54      42594.20       241.52 o
  -1   0   4         64.99        136.67        20.77 o
   0   0   4       2296.90       2140.08        33.43 o
   1   0   4       3943.54       4567.39        54.83 o
   2   0   4       8754.83       8536.35        75.88 o
   3   0   4      10105.74       9780.39        85.74 o
   4   0   4       2607.16       2929.16        58.01 o
   5   0   4       4107.05       4024.58        63.09 o
   6   0   4       8590.13       8714.59       110.96 o
   7   0   4       3340.73       3384.03        78.31 o
   8   0   4      10702.84      10824.80       162.83 o
   9   0   4       5408.21       5268.60       138.49 o
  10   0   4        213.03        272.59        99.77 o
  11   0   4       1832.42       1800.46       159.66 o
  12   0   4        522.41        542.63       161.27 o
 -13   1   4       2163.58       2389.37       135.18 o
 -12   1   4       1015.09       1101.20       121.95 o
 -11   1   4       1376.61       1425.57       100.40 o
 -10   1   4       4415.90       4244.07       227.10 o
  -9   1   4       1050.95       1005.58        83.84 o
  -8   1   4       9034.64       9188.45       108.85 o
  -7   1   4      21816.21      20683.73       182.42 o
  -6   1   4        630.66        772.13        33.71 o
  -5   1   4      11163.27      11195.12        87.07 o
  -4   1   4       2361.84       2278.93        32.27 o
  -3   1   4       4732.74       4767.04        45.99 o
  -2   1   4      20684.33      21428.60       140.68 o
  -1   1   4        526.92        779.01        25.43 o
   0   1   4      33946.03      37203.46       246.57 o
   1   1   4      69306.71      69221.48       467.98 o
   2   1   4         40.40        118.77        26.01 o
   3   1   4      23175.19      24656.72       172.94 o
   4   1   4      20063.45      20495.00       166.27 o
   5   1   4       5286.94       5034.15        81.67 o
   6   1   4      15921.92      15719.89       182.29 o
   7   1   4        123.16        104.43        52.97 o
   8   1   4       1263.89       1368.15        71.00 o
   9   1   4       1857.31       1864.26       122.94 o
  10   1   4        355.68        353.70       107.17 o
  11   1   4       1068.24       1028.03       179.99 o
  12   1   4        668.82        754.74       173.10 o
 -13   2   4       2818.56       2986.81       139.66 o
 -12   2   4       3122.16       3130.90       130.87 o
 -11   2   4        618.41        788.44       100.57 o
 -10   2   4       5969.15       5983.32       203.44 o
  -9   2   4        988.07        929.94        68.19 o
  -8   2   4       3690.65       3387.18        67.53 o
  -7   2   4      15023.31      14692.22       154.45 o
  -6   2   4       1068.34       1132.14        40.63 o
  -5   2   4       2704.66       2364.31        43.66 o
  -4   2   4       1404.62       1388.64        35.94 o
  -3   2   4      10916.28      10917.32        81.95 o
  -2   2   4      12818.71      13684.92       100.39 o
  -1   2   4      40828.73      40563.50       261.22 o
   0   2   4      11321.76      11365.69        94.15 o
   1   2   4        957.68       1125.84        35.15 o
   2   2   4         55.18        127.17        25.79 o
   3   2   4      16803.29      16850.11       146.85 o
   4   2   4       2021.76       2065.00        67.21 o
   5   2   4       4442.34       4131.34       108.02 o
   6   2   4      16041.29      15783.03       200.56 o
   7   2   4       1879.77       2057.78        88.19 o
   8   2   4         43.13         82.65        72.18 o
   9   2   4       1846.88       1881.67       129.28 o
  10   2   4        724.54        696.70       118.05 o
  11   2   4       1894.35       1885.25       176.27 o
 -13   3   4       1122.15        965.75       162.73 o
 -12   3   4       2941.93       2978.62       120.80 o
 -11   3   4         15.46        -19.45        65.37 o
 -10   3   4       6198.07       6235.24       127.50 o
  -9   3   4       2384.93       2265.97       103.07 o
  -8   3   4        772.82        730.96        41.80 o
  -7   3   4      11594.33      11699.20       106.53 o
  -6   3   4        204.52        190.90        21.11 o
  -5   3   4       8177.03       8383.69        81.12 o
  -4   3   4       9063.54       9304.49        74.71 o
  -3   3   4         69.06         35.66        12.01 o
  -2   3   4       3007.41       2797.00        43.31 o
  -1   3   4      14793.98      15850.25       112.10 o
   0   3   4         27.51         21.74        24.96 o
   1   3   4      11551.43      11662.22       107.74 o
   2   3   4         56.76         37.86        27.65 o
   3   3   4      15310.54      15055.62       162.12 o
   4   3   4       8130.18       8014.58       127.93 o
   5   3   4        566.81        521.69        39.99 o
   6   3   4        721.54        775.98        56.88 o
   7   3   4       2257.47       2258.36        97.60 o
   8   3   4        474.92        514.02        96.19 o
   9   3   4       3565.83       3568.69       180.96 o
  10   3   4        405.89        451.92       122.15 o
  11   3   4       3873.22       3610.86       213.72 o
 -13   4   4        369.88        596.79       161.76 o
 -12   4   4       4343.12       4871.55       456.40 o
 -11   4   4       1249.09       1259.93        74.08 o
 -10   4   4       2925.67       2872.81       100.11 o
  -9   4   4       5111.76       4999.37       144.44 o
  -8   4   4       5176.31       5191.16        84.52 o
  -7   4   4       8451.29       8191.99       100.49 o
  -6   4   4        397.76        354.03        19.61 o
  -5   4   4       3306.57       3363.79        48.45 o
  -4   4   4      11120.54      10651.27        92.59 o
  -3   4   4       6699.66       6423.01        61.31 o
  -2   4   4       4274.24       4204.48        47.02 o
  -1   4   4      11990.28      12005.74       109.15 o
   0   4   4       3044.47       3164.60        46.00 o
   1   4   4      25481.19      25541.38       213.53 o
   2   4   4       2272.91       2293.21        56.49 o
   3   4   4       7527.51       7201.59       108.15 o
   4   4   4      20632.09      20057.89       217.53 o
   5   4   4       1870.17       1685.57        76.29 o
   6   4   4       2051.03       1947.17        65.98 o
   7   4   4       2842.88       2847.99       129.87 o
   8   4   4         21.53         51.49        82.50 o
   9   4   4       6834.02       6463.01       237.00 o
  10   4   4       4325.39       4567.56       261.84 o
  11   4   4        889.45       1184.48       230.67 o
 -13   5   4        212.66        523.32       152.33 o
 -12   5   4       9822.61      10683.69       305.00 o
 -11   5   4       2876.99       2854.42       172.77 o
 -10   5   4       1594.67       1694.97        87.04 o
  -9   5   4       1591.38       1558.42        67.35 o
  -8   5   4          0.27        -42.99        44.23 o
  -7   5   4       2965.37       3019.70        67.48 o
  -6   5   4       3436.55       3348.60        59.79 o
  -5   5   4        641.05        617.81        28.55 o
  -4   5   4       4589.44       4312.80        51.29 o
  -3   5   4         75.72         55.83        22.13 o
  -2   5   4       7375.30       7499.98        71.08 o
  -1   5   4      15714.75      15472.23       125.61 o
   0   5   4        278.89        354.90        33.02 o
   1   5   4      13472.54      12541.33       141.51 o
   2   5   4      15784.88      15007.12       151.96 o
   3   5   4         44.83         25.12        35.63 o
   4   5   4       1241.24       1275.00        52.95 o
   5   5   4        780.73        760.41        49.82 o
   6   5   4       2110.41       2162.15       111.32 o
   7   5   4       5230.21       5058.42       175.53 o
   8   5   4        218.54        294.50        94.50 o
   9   5   4       7544.91       7383.82       265.25 o
  10   5   4       7319.45       7234.59       279.80 o
 -13   6   4         52.87        234.59       144.50 o
 -12   6   4       3190.78       3545.93       220.56 o
 -11   6   4        812.99        918.07       121.97 o
 -10   6   4       2035.25       2067.12       133.07 o
  -9   6   4       8129.10       7841.20       193.75 o
  -8   6   4         73.57        -52.73        72.81 o
  -7   6   4       3739.76       3847.43       111.59 o
  -6   6   4      13434.59      13328.03       159.78 o
  -5   6   4       1766.72       1628.52        36.44 o
  -4   6   4       6032.88       6323.52        70.12 o
  -3   6   4       5978.60       5840.63        65.95 o
  -2   6   4       7186.69       7018.69        89.12 o
  -1   6   4      17922.56      17744.56       164.60 o
   0   6   4       2578.45       2792.60        61.84 o
   1   6   4      20244.27      20352.06       213.88 o
   2   6   4       3521.68       3331.83        85.34 o
   3   6   4          1.48        -21.15        45.10 o
   4   6   4       3479.43       3640.66        90.97 o
   5   6   4       5177.69       5101.09       129.74 o
   6   6   4        675.29        597.15        94.20 o
   7   6   4      12641.42      12422.64       241.35 o
   8   6   4       2287.83       2422.74       138.70 o
   9   6   4       2830.76       2856.19       196.75 o
  10   6   4       3466.87       3165.21       212.51 o
 -13   7   4         22.30        -70.85       142.46 o
 -12   7   4       2947.73       3156.65       177.78 o
 -11   7   4        534.69        436.80       102.29 o
 -10   7   4        101.14         12.41        82.93 o
  -9   7   4       7508.76       7644.23       169.07 o
  -8   7   4       2703.11       2597.81       108.10 o
  -7   7   4        452.18        308.44        81.06 o
  -6   7   4       9415.34       9206.52       103.25 o
  -5   7   4       3282.55       3266.62        56.52 o
  -4   7   4       4020.33       3700.10        65.61 o
  -3   7   4      11194.88      11118.22       101.46 o
  -2   7   4       4104.03       3830.18        93.14 o
  -1   7   4      29077.16      29135.57       250.42 o
   0   7   4        773.96        710.21        53.38 o
   1   7   4       1139.13       1172.91        70.58 o
   2   7   4       5496.94       5533.12       111.78 o
   3   7   4         98.82          6.60        50.96 o
   4   7   4       1241.98       1099.84        83.37 o
   5   7   4       5856.02       5740.97       143.51 o
   6   7   4        231.51        176.16        91.42 o
   7   7   4      12017.56      12043.98       248.31 o
   8   7   4       4870.57       4803.87       218.27 o
   9   7   4        825.85        636.05       160.50 o
 -12   8   4       2872.75       2755.68       195.65 o
 -11   8   4        743.35        801.64       111.50 o
 -10   8   4        569.05        557.02       106.05 o
  -9   8   4       4108.31       4258.42       137.21 o
  -8   8   4       4537.76       4648.53       163.37 o
  -7   8   4         31.61         19.53        27.57 o
  -6   8   4       8629.10       8445.07       102.63 o
  -5   8   4        963.44        963.33        31.83 o
  -4   8   4      17976.44      17956.96       156.66 o
  -3   8   4      15162.36      15361.38       138.10 o
  -2   8   4          3.36         17.31        29.79 o
  -1   8   4       9002.21       8455.32       130.62 o
   0   8   4       1118.56       1119.38        61.38 o
   1   8   4         37.42        -42.98        57.89 o
   2   8   4       1512.92       1594.23       102.29 o
   3   8   4        643.66        622.58        76.90 o
   4   8   4       2848.33       2595.65       108.89 o
   5   8   4       8615.05       8861.64       203.98 o
   6   8   4       1231.73       1001.01       112.57 o
   7   8   4       2829.38       2640.56       151.69 o
   8   8   4       1488.10       1623.87       140.77 o
 -12   9   4        531.15        346.12       142.57 o
 -11   9   4       1231.10       1077.82       192.56 o
 -10   9   4        389.69        417.44        99.99 o
  -9   9   4        318.88        126.01        82.66 o
  -8   9   4       4237.23       4050.86       145.95 o
  -7   9   4          4.39        -48.27        48.27 o
  -6   9   4      14598.04      14003.53       160.94 o
  -5   9   4       3425.30       3390.41        84.49 o
  -4   9   4      10342.82      10219.24       113.23 o
  -3   9   4      18559.64      18250.60       169.38 o
  -2   9   4       1179.58       1238.35        59.17 o
  -1   9   4       1246.63       1374.27        78.16 o
   0   9   4       1947.19       1914.97        89.26 o
   1   9   4         87.04        -28.74        63.23 o
   2   9   4       6113.59       5911.82       145.78 o
   3   9   4       7115.73       6951.82       170.59 o
   4   9   4        206.58        236.13        79.77 o
   5   9   4      12196.99      12788.33       253.56 o
   6   9   4       5323.27       5582.40       206.29 o
   7   9   4       2627.92       2812.14       171.73 o
   8   9   4       1305.11       1364.34       155.57 o
 -12  10   4        355.62        -62.97       128.10 o
 -11  10   4       2338.04       2219.97       176.23 o
 -10  10   4       2381.00       2113.65       138.16 o
  -9  10   4        118.24         16.53        91.58 o
  -8  10   4       5834.29       5755.21       197.30 o
  -7  10   4        297.08        340.15        66.56 o
  -6  10   4       4880.61       4805.58       114.81 o
  -5  10   4       3548.33       3503.46       104.38 o
  -4  10   4       2162.51       2064.61        69.09 o
  -3  10   4       5115.76       5013.70       112.17 o
  -2  10   4       1676.01       1621.43        74.25 o
  -1  10   4       4913.02       4870.92       130.76 o
   0  10   4       3893.20       4017.51       134.89 o
   1  10   4       1153.94       1014.24        85.66 o
   2  10   4      11068.97      10588.18       228.42 o
   3  10   4      15619.43      15558.09       284.92 o
   4  10   4        854.03        822.73       113.22 o
   5  10   4       4544.96       4084.57       294.29 o
   6  10   4        612.20        510.55       132.12 o
   7  10   4       1919.71       2266.55       174.27 o
 -11  11   4       1046.39        898.82       151.60 o
 -10  11   4        804.09        639.90       109.98 o
  -9  11   4       1131.65        986.95       126.05 o
  -8  11   4       8291.86       8332.51       232.02 o
  -7  11   4       1204.27       1219.31        70.65 o
  -6  11   4       4571.57       4121.85       123.82 o
  -5  11   4       6046.97       6256.87       145.06 o
  -4  11   4        608.43        646.95        78.95 o
  -3  11   4        639.81        697.70        66.31 o
  -2  11   4        234.79        262.14        65.14 o
  -1  11   4       3060.90       3187.14       116.56 o
   0  11   4       6490.88       6491.24       155.23 o
   1  11   4       2129.84       2184.52       108.78 o
   2  11   4       5073.62       5371.39       172.09 o
   3  11   4      10722.83      10741.94       247.08 o
   4  11   4        708.63       1067.20       150.82 o
   5  11   4       4110.00       4379.06       261.56 o
   6  11   4       1427.94       1392.20       290.19 o
 -11  12   4        608.23        459.00       155.59 o
 -10  12   4       3383.76       3552.64       258.37 o
  -9  12   4        194.94        246.02       173.10 o
  -8  12   4       9223.62       8834.04       278.38 o
  -7  12   4       2185.64       2345.97       104.85 o
  -6  12   4       5151.65       4981.15       143.03 o
  -5  12   4       3910.48       3744.13       134.34 o
  -4  12   4        179.21        135.38        81.28 o
  -3  12   4       3201.86       3103.04       127.11 o
  -2  12   4       4461.79       4206.28       146.94 o
  -1  12   4         61.41        150.38        76.29 o
   0  12   4       7971.14       8240.52       237.64 o
   1  12   4       8304.41       8148.86       183.44 o
   2  12   4        198.09        174.30        93.29 o
   3  12   4       2821.96       2899.05       163.45 o
   4  12   4         14.99        119.13       137.61 o
   5  12   4       2595.62       2586.64       201.27 o
 -10  13   4       4959.25       5331.19       292.48 o
  -9  13   4        192.99        434.17       167.94 o
  -8  13   4       5115.66       5212.42       272.54 o
  -7  13   4       3281.57       3090.40       122.83 o
  -6  13   4         57.32        -16.35        77.29 o
  -5  13   4       1529.12       1602.70       111.04 o
  -4  13   4        187.64        122.12        89.61 o
  -3  13   4        296.57        416.19        97.53 o
  -2  13   4       4662.97       4659.72       164.55 o
  -1  13   4        922.30        896.56       122.07 o
   0  13   4       4330.47       4230.17       177.48 o
   1  13   4       7509.77       8159.06       194.58 o
   2  13   4         19.81        133.24       112.38 o
   3  13   4       1127.32       1305.46       151.92 o
   4  13   4         76.43        299.60       156.46 o
  -9  14   4        160.65        238.39       177.71 o
  -8  14   4       1309.70       1141.86       197.25 o
  -7  14   4        639.78        674.44       147.14 o
  -6  14   4        274.01        312.31        96.90 o
  -5  14   4       3143.45       3161.48       149.78 o
  -4  14   4        869.72        957.87       118.94 o
  -3  14   4       1461.46       1589.78       129.59 o
  -2  14   4       7373.15       7612.82       209.35 o
  -1  14   4       2305.13       2282.56       140.04 o
   0  14   4       1097.29       1091.35       135.50 o
   1  14   4       2129.48       2399.20       204.34 o
   2  14   4        154.61         65.24       110.62 o
   3  14   4       3160.58       2940.20       292.27 o
  -8  15   4        175.86        263.50       363.10 o
  -7  15   4       1571.27       1636.84       150.82 o
  -6  15   4         33.11        143.71       104.09 o
  -5  15   4       4095.37       4102.41       173.59 o
  -4  15   4       3875.35       3882.38       175.17 o
  -3  15   4         93.74         24.96       112.45 o
  -2  15   4       4462.44       4957.92       201.66 o
  -1  15   4       3284.18       3401.38       269.18 o
   0  15   4        708.59        516.67       156.90 o
   1  15   4       2269.65       2152.99       190.70 o
  -5  16   4       2927.78       2743.80       266.52 o
  -4  16   4       7229.44       8000.13       346.63 o
  -3  16   4        251.33        433.24       148.52 o
  -1 -16   5        404.49        549.37       229.47 o
   0 -16   5       2501.46       2521.73       241.53 o
   1 -16   5       3697.76       3439.46       184.53 o
   2 -16   5        538.77        454.01       140.09 o
   3 -16   5        170.30         80.08       113.75 o
   4 -16   5       1850.76       1850.84       253.03 o
   5 -16   5        401.59        392.14       154.89 o
   6 -16   5       2536.90       2653.59       220.65 o
  -3 -15   5        515.03        717.51       216.61 o
  -2 -15   5       5051.25       4862.05       211.79 o
  -1 -15   5       2085.17       2012.86       249.35 o
   0 -15   5        664.78        760.12       141.50 o
   1 -15   5       2544.20       2540.72       154.57 o
   2 -15   5       1872.16       1879.89       165.25 o
   3 -15   5        540.77        490.65       143.49 o
   4 -15   5       4617.35       4519.56       207.02 o
   5 -15   5        495.22        581.62       115.38 o
   6 -15   5       2825.68       2771.00       148.88 o
   7 -15   5       5318.47       5788.56       249.73 o
   8 -15   5         11.57        155.62       192.65 o
  -4 -14   5       6174.16       6267.15       278.77 o
  -3 -14   5        313.25        411.60       139.38 o
  -2 -14   5       3017.58       2995.83       179.16 o
  -1 -14   5       4931.61       4926.92       168.70 o
   0 -14   5       2314.12       2406.81       129.47 o
   1 -14   5        556.20        391.31       114.71 o
   2 -14   5       2839.34       2457.96       147.81 o
   3 -14   5        130.36        217.99       150.10 o
   4 -14   5       7561.85       7337.50       302.91 o
   5 -14   5       1866.02       1857.50       126.92 o
   6 -14   5       1752.12       1941.41       126.63 o
   7 -14   5       6250.72       6220.68       182.45 o
   8 -14   5        325.67         40.24       182.53 o
   9 -14   5        575.94        283.92       194.45 o
  -6 -13   5       3071.74       3214.78       264.99 o
  -5 -13   5        700.93        688.95       139.65 o
  -4 -13   5       3880.09       3712.17       175.91 o
  -3 -13   5       3114.83       3149.70       156.06 o
  -2 -13   5         73.24        116.15       101.08 o
  -1 -13   5       6053.72       6067.57       235.71 o
   0 -13   5       1924.43       1807.54       112.54 o
   1 -13   5       2584.31       2580.52       120.18 o
   2 -13   5       6626.74       6594.94       193.95 o
   3 -13   5        166.57        289.77       123.00 o
   4 -13   5       6757.03       6663.19       190.21 o
   5 -13   5       2621.15       2561.83       136.98 o
   6 -13   5        266.81        219.30       111.79 o
   7 -13   5       2080.96       1808.43       113.83 o
   8 -13   5         67.25         97.39       108.41 o
   9 -13   5       1980.54       1569.61       220.04 o
  10 -13   5       2512.43       2803.58       292.32 o
  -7 -12   5       1381.69       1414.91       165.82 o
  -6 -12   5       7759.91       8272.65       319.86 o
  -5 -12   5          8.55        394.72       115.61 o
  -4 -12   5       3807.99       3852.69       164.82 o
  -3 -12   5       6754.45       7007.82       198.73 o
  -2 -12   5        206.27        186.00        80.20 o
  -1 -12   5       2909.28       2808.63       115.71 o
   0 -12   5       1253.05       1617.38        87.85 o
   1 -12   5       2604.59       2729.17        99.27 o
   2 -12   5      12429.31      12174.72       173.68 o
   3 -12   5        304.01        511.67        67.29 o
   4 -12   5       4774.35       5004.63       137.25 o
   5 -12   5       3882.93       4022.67       127.84 o
   6 -12   5        995.39       1063.09       131.18 o
   7 -12   5       2078.39       2031.54       122.28 o
   8 -12   5       1433.15       1467.48       143.74 o
   9 -12   5        676.93        730.72       145.92 o
  10 -12   5       3285.63       3388.80       281.38 o
  11 -12   5        218.09        323.67       300.85 o
  -8 -11   5        222.47        170.95       321.08 o
  -7 -11   5       2282.33       2528.41       167.64 o
  -6 -11   5       4228.27       4405.53       182.86 o
  -5 -11   5         70.08        473.48       111.36 o
  -4 -11   5       2775.07       3018.00       143.73 o
  -3 -11   5       5726.94       5884.52       147.46 o
  -2 -11   5         54.50        -19.32        70.10 o
  -1 -11   5       4990.92       5088.03       137.59 o
   0 -11   5       5622.64       5673.44       120.78 o
   1 -11   5        341.20        498.04        62.66 o
   2 -11   5      13030.35      12883.58       171.98 o
   3 -11   5       1909.62       1855.77        70.20 o
   4 -11   5       2977.13       2898.94        82.28 o
   5 -11   5       3517.42       3435.08       108.03 o
   6 -11   5        126.14        154.73        69.44 o
   7 -11   5       3654.68       3792.67       140.73 o
   8 -11   5       3820.94       3830.48       111.15 o
   9 -11   5        156.44        220.45       124.91 o
  10 -11   5       4882.71       4665.48       346.83 o
  11 -11   5       1177.10       1306.12       191.07 o
  -8 -10   5       3735.80       3882.87       193.30 o
  -7 -10   5         48.23        335.57       121.12 o
  -6 -10   5       7645.63       8150.76       206.36 o
  -5 -10   5       4075.68       4379.13       151.03 o
  -4 -10   5        546.65        763.51        82.54 o
  -3 -10   5       1243.23       1338.98        74.60 o
  -2 -10   5       2297.86       2627.01       106.38 o
  -1 -10   5       2354.81       3000.66       120.96 o
   0 -10   5       4236.22       4269.22       103.52 o
   1 -10   5         48.63         93.59        41.86 o
   2 -10   5      22555.07      22511.59       210.36 o
   3 -10   5       3114.00       3068.55        72.17 o
   4 -10   5        324.27        386.15        45.37 o
   5 -10   5       5904.11       6212.87       144.09 o
   6 -10   5        894.61        948.37        74.76 o
   7 -10   5        152.71        166.94        58.86 o
   8 -10   5       9974.40       9820.03       207.77 o
   9 -10   5       1041.63       1164.97        90.03 o
  10 -10   5       3797.08       3713.29       189.33 o
  11 -10   5        920.40        946.94       174.42 o
  -9  -9   5       2237.45       2063.08       157.49 o
  -8  -9   5       3949.52       4417.33       182.10 o
  -7  -9   5        261.72        538.23       105.15 o
  -6  -9   5       1410.20       1844.20       110.97 o
  -5  -9   5       3292.49       3342.46       120.75 o
  -4  -9   5        184.39        478.53        58.39 o
  -3  -9   5      10685.10      10872.50       157.88 o
  -2  -9   5       7407.06       7467.94       137.32 o
  -1  -9   5       2936.27       2784.33        90.43 o
   0  -9   5       8267.08       9172.75       141.66 o
   1  -9   5       1100.41       1141.31        50.52 o
   2  -9   5        753.76        749.02        43.22 o
   3  -9   5        654.43        937.15        44.40 o
   4  -9   5        845.89       1007.00        45.52 o
   5  -9   5      13041.94      12395.77       134.82 o
   6  -9   5         89.80        199.90        46.71 o
   7  -9   5       1663.17       1656.90        74.78 o
   8  -9   5       4987.13       5093.39       114.78 o
   9  -9   5        888.07        845.18        81.39 o
  10  -9   5       2868.55       3231.36       213.76 o
  11  -9   5       3134.13       3274.63       264.00 o
  12  -9   5        123.71        265.69       169.62 o
 -10  -8   5       1945.26       2213.05       199.65 o
  -9  -8   5        274.55        429.28       113.67 o
  -8  -8   5       4380.52       4840.89       178.08 o
  -7  -8   5       3327.66       3339.70       125.69 o
  -6  -8   5       1057.75       1148.61       108.71 o
  -5  -8   5       2105.28       2257.45       101.27 o
  -4  -8   5        372.12        466.77        55.48 o
  -3  -8   5       8672.52       9825.68       160.53 o
  -2  -8   5       4911.64       5692.03       144.93 o
  -1  -8   5        884.23       1303.67        66.27 o
   0  -8   5       5098.24       5484.77       104.82 o
   1  -8   5        185.27        353.44        34.99 o
   2  -8   5       5880.93       6349.12       107.29 o
   3  -8   5      10375.97      10086.21       107.69 o
   4  -8   5        365.10        673.78        43.85 o
   5  -8   5       9366.98       9297.54       112.37 o
   6  -8   5       3215.18       3297.77        62.02 o
   7  -8   5          6.30        -12.95        39.02 o
   8  -8   5       6082.51       6153.89       114.38 o
   9  -8   5        927.58        889.49        58.43 o
  10  -8   5       4072.88       4273.20       154.38 o
  11  -8   5       4927.58       5174.10       247.51 o
  12  -8   5         58.59         51.17       152.13 o
 -10  -7   5       3391.56       3537.75       268.18 o
  -9  -7   5         36.79         68.80        85.40 o
  -8  -7   5       5272.32       5349.46       154.97 o
  -7  -7   5       1809.67       1924.74       108.58 o
  -6  -7   5       2317.00       2225.24       101.65 o
  -5  -7   5      11925.78      12363.89       191.68 o
  -4  -7   5       1588.05       1720.84        71.24 o
  -3  -7   5       8791.15       8529.31       140.20 o
  -2  -7   5       7977.65       9995.06       142.91 o
   0  -7   5      10957.65      11690.12       132.70 o
   1  -7   5        252.99        259.32        32.79 o
   2  -7   5       9465.01       9806.02       104.09 o
   3  -7   5      16211.21      16375.97       142.60 o
   4  -7   5       6928.23       6741.71        77.07 o
   5  -7   5       5699.94       5449.15        76.65 o
   6  -7   5       7225.77       7171.72        90.64 o
   7  -7   5       3072.08       2989.85        74.25 o
   8  -7   5       5752.43       5873.53       154.12 o
   9  -7   5       3173.64       3255.26       117.14 o
  10  -7   5        661.57        698.97        70.38 o
  11  -7   5       2202.54       2259.98       189.99 o
  12  -7   5        118.99        -35.47       151.66 o
 -11  -6   5       1576.78       1537.79       140.37 o
 -10  -6   5       4306.97       4164.87       188.98 o
  -9  -6   5        893.16        967.20        97.76 o
  -8  -6   5       1686.43       1655.05       149.39 o
  -7  -6   5       4059.80       4173.80       163.62 o
  -6  -6   5       1158.02       1202.81        87.20 o
  -5  -6   5      12596.21      11735.31       165.67 o
  -4  -6   5       2617.43       3361.16       145.12 o
  -3  -6   5       5098.71       6133.45       114.08 o
  -2  -6   5       6983.29       6570.71       122.39 o
   0  -6   5      27496.01      26978.46       229.84 o
   1  -6   5      11907.31      12573.34       115.28 o
   2  -6   5       1225.28       1881.49        68.39 o
   3  -6   5      10661.75       9663.56        95.69 o
   4  -6   5       1640.86       1642.70        41.96 o
   5  -6   5       1782.02       1816.77        50.32 o
   6  -6   5       3885.40       4032.66        70.36 o
   7  -6   5        119.96        147.25        39.07 o
   8  -6   5       3369.15       3205.68       110.52 o
   9  -6   5       7042.39       6826.76       159.52 o
  10  -6   5         21.38        -29.83        87.40 o
  11  -6   5       3465.51       3472.41       157.84 o
  12  -6   5       1233.92       1371.79       182.14 o
 -11  -5   5        496.28        679.22       119.32 o
 -10  -5   5       4341.73       4121.78       185.19 o
  -9  -5   5        179.94        246.08        80.12 o
  -8  -5   5       4922.99       4699.33       144.27 o
  -7  -5   5      11562.27      11087.18       205.68 o
  -6  -5   5         64.43         50.99        58.90 o
  -5  -5   5       2353.18       2342.89        80.50 o
  -4  -5   5       1927.50       1684.36        56.03 o
  -3  -5   5         51.75        126.24        40.00 o
  -2  -5   5       4685.60       4954.48        86.14 o
  -1  -5   5        888.99       1062.50        50.76 o
   0  -5   5      42633.83      44570.95       306.15 o
   1  -5   5      14786.80      14923.28       114.85 o
   2  -5   5        660.41        742.72        29.38 o
   3  -5   5      10598.39      10705.36        90.46 o
   4  -5   5      10032.75      10100.25        94.75 o
   5  -5   5       1367.88       1358.96        41.27 o
   6  -5   5       5970.83       6074.43        99.42 o
   7  -5   5       3849.80       3941.44        76.87 o
   8  -5   5        688.73        827.29        79.78 o
   9  -5   5       5650.05       5447.88       161.57 o
  10  -5   5        285.97        238.02       116.18 o
  11  -5   5       4244.94       4225.70       189.16 o
  12  -5   5       1310.72       1207.37       166.53 o
 -12  -4   5       1093.44       1226.29       133.16 o
 -11  -4   5         91.51        -25.47       101.94 o
 -10  -4   5       1723.24       1780.95       120.48 o
  -9  -4   5        397.56        379.69        77.08 o
  -8  -4   5       2240.68       2182.19       103.17 o
  -7  -4   5       5498.42       5715.47       135.95 o
  -6  -4   5       3580.64       3429.40       111.25 o
  -5  -4   5       4667.40       4162.73        93.94 o
  -4  -4   5       9873.95      10612.18       139.41 o
  -3  -4   5         74.51         92.97        38.44 o
  -2  -4   5      18874.22      19049.86       149.80 o
  -1  -4   5       2836.84       3119.89        69.29 o
   0  -4   5       1669.60       1817.46        38.27 o
   1  -4   5      31420.69      32835.01       200.76 o
   2  -4   5      13383.71      13879.99        98.68 o
   3  -4   5       7115.99       7541.13        68.33 o
   4  -4   5       1340.86       1494.49        35.32 o
   5  -4   5         64.69        -14.50        25.51 o
   6  -4   5      14499.88      14775.77       152.32 o
   7  -4   5       8422.14       8210.19       109.00 o
   8  -4   5         56.09         26.70        55.95 o
   9  -4   5      10827.36      10267.33       177.82 o
  10  -4   5        733.66        728.49        93.52 o
  11  -4   5       4960.15       4739.13       167.91 o
  12  -4   5       2395.40       2627.63       172.35 o
 -12  -3   5       1801.50       1413.32       130.69 o
 -11  -3   5        264.93        367.10       104.44 o
 -10  -3   5       4433.20       4681.43       159.53 o
  -9  -3   5       2496.59       2407.49       100.02 o
  -8  -3   5        360.36        356.19        66.87 o
  -7  -3   5       2380.91       2354.30        63.50 o
  -6  -3   5       3199.35       3118.34        63.44 o
  -5  -3   5        662.89        713.68        37.61 o
  -4  -3   5      12445.22      12192.24       117.69 o
  -3  -3   5       1713.15       1551.10        69.58 o
  -2  -3   5      91523.91      98633.27       599.01 o
  -1  -3   5      12194.42      11927.50        94.49 o
   0  -3   5      30118.48      30549.35       195.17 o
   1  -3   5      20541.55      20956.15       139.82 o
   2  -3   5       5354.88       5173.35        56.33 o
   3  -3   5      13514.61      14069.39       105.01 o
   4  -3   5      15187.50      15585.14       119.26 o
   5  -3   5       1690.44       1654.97        42.09 o
   6  -3   5      10680.30      10775.04       106.50 o
   7  -3   5       5624.15       5688.57        99.32 o
   8  -3   5        180.24        119.53        47.28 o
   9  -3   5       6400.17       6404.22       146.04 o
  10  -3   5         68.70        140.79        84.21 o
  11  -3   5       2163.05       2188.56       149.14 o
  12  -3   5       3581.71       4225.66       198.21 o
 -12  -2   5       3379.04       3539.94       158.30 o
 -11  -2   5         59.71         -1.53        90.82 o
 -10  -2   5       2392.76       2243.03       160.91 o
  -9  -2   5       2165.11       2154.82        91.84 o
  -8  -2   5        447.62        448.22        52.08 o
  -7  -2   5       1527.13       1613.78        48.01 o
  -6  -2   5       5239.40       5128.13        73.75 o
  -5  -2   5      14073.16      14419.01       133.24 o
  -4  -2   5      16979.08      16340.81       140.94 o
  -3  -2   5      11251.33      11405.25        95.42 o
  -2  -2   5      27110.03      27429.54       181.50 o
  -1  -2   5      55733.41      59089.93       333.17 o
   0  -2   5      19175.58      19455.79       129.44 o
   1  -2   5      27719.06      28272.26       185.58 o
   2  -2   5      10123.70      10553.34        87.75 o
   3  -2   5        102.55         99.83        24.14 o
   4  -2   5       4766.71       3677.50        57.46 o
   5  -2   5       8810.93       9117.44       101.27 o
   6  -2   5       1981.01       1966.98        53.54 o
   7  -2   5       9616.45       9462.86       107.13 o
   8  -2   5         79.78        135.07        50.12 o
   9  -2   5       4680.75       4589.15       133.47 o
  10  -2   5       3030.92       3119.28       119.64 o
  11  -2   5        333.33        469.56       159.47 o
  12  -2   5       1399.23       1530.86       153.31 o
 -12  -1   5       4961.52       4919.06       173.98 o
 -11  -1   5        828.33        861.57       102.11 o
 -10  -1   5        722.58        776.76        95.98 o
  -9  -1   5       4371.91       4088.54       135.07 o
  -8  -1   5       3753.73       3732.62        73.23 o
  -7  -1   5       2831.31       2903.38        59.45 o
  -6  -1   5       3330.84       3342.61        59.33 o
  -5  -1   5       2774.22       2641.44        55.45 o
  -4  -1   5      16531.77      15741.06       121.63 o
  -3  -1   5      18866.86      19853.94       131.41 o
  -2  -1   5      13213.63      13541.01        92.06 o
  -1  -1   5       1971.38       2123.44        43.20 o
   0  -1   5       3609.64       3682.09        50.93 o
   1  -1   5      23025.21      23439.80       176.62 o
   2  -1   5       8351.48       8164.15        75.47 o
   3  -1   5       1336.62       1502.17        34.87 o
   4  -1   5       8647.53       8493.40        85.44 o
   5  -1   5       9237.19       8990.92        89.12 o
   6  -1   5        615.29        579.33        35.52 o
   7  -1   5       6498.83       6713.76        93.81 o
   8  -1   5         78.58         65.35        52.50 o
   9  -1   5       7557.02       7273.98       158.28 o
  10  -1   5       4149.99       4592.41       222.87 o
  11  -1   5        116.59         39.23       120.63 o
  12  -1   5       1612.24       1644.60       163.33 o
 -13   0   5        227.69        229.76       117.54 o
 -12   0   5       1394.08       1523.79       128.67 o
 -11   0   5       1525.25       1535.77       107.33 o
 -10   0   5        268.56        396.35        84.81 o
  -9   0   5       5442.64       5213.25       122.72 o
  -8   0   5       3329.89       3363.54        74.51 o
  -7   0   5       7138.47       7210.72        89.08 o
  -6   0   5      28983.43      28610.34       217.12 o
  -5   0   5        131.78         60.60        27.77 o
  -4   0   5      17900.13      18627.68       124.37 o
  -3   0   5       6054.33       6340.76        56.79 o
  -2   0   5      40385.30      41723.15       251.58 o
  -1   0   5       2641.71       2707.30        43.77 o
   0   0   5        543.11        470.29        26.38 o
   1   0   5        123.70        157.72        30.93 o
   2   0   5      28808.43      28903.32       212.07 o
   3   0   5       5283.43       5646.63        61.16 o
   4   0   5       6216.49       6139.31        88.51 o
   5   0   5       7616.98       7548.35        90.90 o
   6   0   5       1159.57       1197.36        49.87 o
   7   0   5       7941.38       8073.21       121.14 o
   8   0   5       2072.03       2210.97        82.33 o
   9   0   5       2559.18       2554.20       127.59 o
  10   0   5       2063.14       1919.84       137.40 o
  11   0   5        223.39        259.40       131.18 o
  12   0   5        677.20        757.71       154.12 o
 -13   1   5        283.74        215.85        97.99 o
 -12   1   5        575.41        817.00       171.95 o
 -11   1   5       2182.16       2089.26       110.09 o
 -10   1   5         10.15         41.96        74.04 o
  -9   1   5       4124.54       4182.54       165.01 o
  -8   1   5       4935.98       4772.69        78.89 o
  -7   1   5       5185.67       4694.93        90.57 o
  -6   1   5      24968.79      25014.79       225.86 o
  -5   1   5        735.57        839.33        26.78 o
  -4   1   5      18124.39      18611.16       118.43 o
  -3   1   5      27389.18      26892.36       164.58 o
  -2   1   5       2139.44       2196.00        55.37 o
  -1   1   5      11840.84      12168.25        91.57 o
   0   1   5      83034.38      84927.23       543.81 o
   1   1   5       2073.97       2301.87        42.77 o
   2   1   5       8264.03       9025.51        84.97 o
   3   1   5      11388.71      10724.09       104.83 o
   4   1   5      12265.45      11961.24       118.64 o
   5   1   5      11493.41      11975.19       129.66 o
   6   1   5        298.19        191.60        52.13 o
   7   1   5      10595.56      10750.45       172.90 o
   8   1   5       6802.06       6445.61       125.07 o
   9   1   5        282.09        191.86        95.29 o
  10   1   5       1819.66       1914.60       135.67 o
  11   1   5       1619.38       1741.10       171.04 o
 -13   2   5       1154.83       1444.46       151.22 o
 -12   2   5        185.30        157.79        94.82 o
 -11   2   5       5250.01       5599.92       205.98 o
 -10   2   5          4.63        -77.59        81.08 o
  -9   2   5       7185.87       6960.48       136.20 o
  -8   2   5       8114.01       8028.26       101.49 o
  -7   2   5         62.56         78.56        34.06 o
  -6   2   5      13080.75      12739.83       119.87 o
  -5   2   5       2907.85       2913.49        46.73 o
  -4   2   5       4249.82       4409.80        52.44 o
  -3   2   5       4173.15       4433.72        47.95 o
  -2   2   5        290.11        261.64        25.41 o
  -1   2   5      11248.09      10869.16        95.75 o
   0   2   5      18951.69      20403.49       146.15 o
   1   2   5       1282.09       1125.84        35.53 o
   2   2   5      28816.04      28835.60       217.87 o
   3   2   5       8490.54       8854.08        98.17 o
   4   2   5       9122.93       8950.54       113.71 o
   5   2   5      16668.79      16321.09       199.75 o
   6   2   5        213.74        196.45        53.21 o
   7   2   5       3290.99       3571.84       100.51 o
   8   2   5       2861.54       2848.84       119.00 o
   9   2   5          3.77        -76.93        97.13 o
  10   2   5        921.20        846.57       129.05 o
  11   2   5       1996.68       1931.40       179.92 o
 -13   3   5       1146.79       1368.99       258.93 o
 -12   3   5         40.77         84.66        75.73 o
 -11   3   5       7163.41       6938.21       181.96 o
 -10   3   5       2160.19       2184.00        89.36 o
  -9   3   5       9136.04       9069.79       153.80 o
  -8   3   5      17259.49      16683.77       172.96 o
  -7   3   5       2231.49       2041.59        54.08 o
  -6   3   5      11477.99      11361.50       108.37 o
  -5   3   5       7409.31       7874.07        67.49 o
  -4   3   5       4294.94       4459.62        53.28 o
  -3   3   5      33773.26      34784.85       214.25 o
  -2   3   5      10756.02      11238.07        86.56 o
  -1   3   5       5525.92       6345.88        62.16 o
   0   3   5      13020.82      13209.33       111.57 o
   1   3   5         26.73         50.62        29.89 o
   2   3   5       9575.53       9677.10       108.07 o
   3   3   5        293.13        176.28        42.77 o
   4   3   5       9980.53       9653.36       131.74 o
   5   3   5       8434.40       8321.46       134.48 o
   6   3   5         80.44         57.43        50.65 o
   7   3   5        109.78         79.33        73.66 o
   8   3   5       1671.80       1657.64       106.75 o
   9   3   5       1349.82       1413.76       145.43 o
  10   3   5       3029.79       3176.40       172.27 o
  11   3   5       3899.56       3953.43       230.21 o
 -13   4   5       1814.31       1978.42       184.60 o
 -12   4   5        407.12        581.04       137.61 o
 -11   4   5       8523.59       8537.23       188.67 o
 -10   4   5       8086.34       8108.15       139.86 o
  -9   4   5        781.69        809.71        52.67 o
  -8   4   5       5025.54       4814.82        80.86 o
  -7   4   5        126.33        112.12        32.80 o
  -6   4   5       1938.19       1948.25        42.69 o
  -5   4   5       3023.11       3026.24        47.90 o
  -4   4   5          7.29          5.20        15.39 o
  -3   4   5       3055.31       2757.91        41.80 o
  -2   4   5      17143.85      16725.90       116.09 o
  -1   4   5       3675.15       3890.14        50.30 o
   0   4   5      23290.06      23444.43       187.57 o
   1   4   5       3173.30       3109.47        72.40 o
   2   4   5      13820.81      13359.41       143.98 o
   3   4   5      13706.48      13479.48       161.23 o
   4   4   5        298.77        226.31        50.19 o
   5   4   5        280.75        241.49        57.21 o
   6   4   5       2305.82       2360.13        83.30 o
   7   4   5        462.68        479.92        87.96 o
   8   4   5       2879.99       2728.23       130.85 o
   9   4   5       1568.86       1383.52       154.01 o
  10   4   5       4284.18       4557.23       220.12 o
 -13   5   5       2790.60       3018.36       203.29 o
 -12   5   5         98.38        121.16       205.80 o
 -11   5   5       5887.61       6262.46       198.49 o
 -10   5   5       1770.44       1749.52        98.20 o
  -9   5   5       4253.28       4004.39       208.73 o
  -8   5   5       1682.22       1735.23        64.96 o
  -7   5   5        197.21        176.07        30.60 o
  -6   5   5       2035.84       1912.23        37.87 o
  -5   5   5      24406.13      24696.20       192.49 o
  -4   5   5       5686.73       5193.01        77.84 o
  -3   5   5       4227.23       4482.86        55.35 o
  -2   5   5       8550.10       8431.27        89.10 o
  -1   5   5       3969.92       4083.80        59.31 o
   0   5   5      19108.64      19364.10       153.37 o
   1   5   5        124.74         76.78        28.81 o
   2   5   5      17776.49      17590.01       197.34 o
   3   5   5       9044.40       8786.98       127.10 o
   4   5   5       1175.69       1159.32        62.15 o
   5   5   5       2231.30       2317.20        92.62 o
   6   5   5       3952.55       3761.89       135.69 o
   7   5   5          8.59         18.39        85.10 o
   8   5   5       6551.54       6753.44       194.93 o
   9   5   5       4536.45       4900.17       225.77 o
  10   5   5       1325.02       1581.71       175.69 o
 -13   6   5       6940.04       7479.43       282.34 o
 -12   6   5       1546.40       1598.66       163.81 o
 -11   6   5       2109.04       2092.20       142.17 o
 -10   6   5       4199.78       4410.76       169.07 o
  -9   6   5         80.90         78.84        84.27 o
  -8   6   5       1115.10       1107.91        96.92 o
  -7   6   5       1931.66       1918.93        75.88 o
  -6   6   5        400.59        404.47        26.22 o
  -5   6   5      15639.27      15425.92       151.38 o
  -4   6   5       6337.33       6032.60        72.89 o
  -3   6   5       5824.76       5415.95        70.38 o
  -2   6   5      18804.19      19144.96       162.51 o
  -1   6   5         20.81         -1.76        26.06 o
   0   6   5      27350.22      26930.19       243.99 o
   1   6   5       4482.09       4201.61        89.15 o
   2   6   5         29.50         -8.82        50.22 o
   3   6   5       1207.19       1373.63        55.17 o
   4   6   5         56.91         37.81        48.15 o
   5   6   5        288.94        282.93        70.29 o
   6   6   5      10581.51      10884.12       219.47 o
   7   6   5        443.57        476.14       104.68 o
   8   6   5       5412.41       5621.82       187.07 o
   9   6   5       6750.33       7145.14       344.85 o
 -13   7   5       5199.18       5469.83       237.74 o
 -12   7   5        393.09        327.85       123.66 o
 -11   7   5        823.86        771.45       121.11 o
 -10   7   5       3288.15       3301.26       144.99 o
  -9   7   5         16.64          3.51        78.41 o
  -8   7   5        144.21        204.08        78.42 o
  -7   7   5       8511.96       8317.14       117.80 o
  -6   7   5       2243.45       2155.50        50.37 o
  -5   7   5       2064.02       1986.44        50.40 o
  -4   7   5       5516.05       5533.76        73.18 o
  -3   7   5       2627.80       2436.48        53.48 o
  -2   7   5      15561.45      15734.57       144.31 o
  -1   7   5        118.49        122.64        36.71 o
   0   7   5       9474.04       9116.82       123.65 o
   1   7   5      11811.62      12136.88       166.13 o
   2   7   5          0.40        -63.00        63.00 o
   3   7   5       5055.69       5041.51       112.41 o
   4   7   5       5594.09       5404.98       139.11 o
   5   7   5       1191.02       1350.19        91.59 o
   6   7   5       3591.23       3476.31       146.24 o
   7   7   5        857.61       1053.14       136.73 o
   8   7   5       1757.58       1850.36       210.11 o
   9   7   5       3196.21       3154.10       211.41 o
 -12   8   5        404.46        246.16       141.74 o
 -11   8   5        110.91         22.98       104.18 o
 -10   8   5       6336.11       6239.07       187.58 o
  -9   8   5        286.85        284.11        80.52 o
  -8   8   5        759.41        833.87        91.63 o
  -7   8   5       9889.46       9389.48       134.80 o
  -6   8   5       1547.40       1492.89        68.35 o
  -5   8   5       8928.88       8536.66       100.73 o
  -4   8   5      12214.12      12006.09       120.34 o
  -3   8   5       2718.64       2753.61        62.92 o
  -2   8   5      19728.53      19683.97       187.31 o
  -1   8   5       2385.99       2458.27        85.79 o
   0   8   5        828.07        803.77        63.48 o
   1   8   5       3289.13       3251.13       124.20 o
   2   8   5        200.06        122.46        71.68 o
   3   8   5       1482.75       1521.00        98.48 o
   4   8   5       6418.16       6189.46       154.27 o
   5   8   5       1444.88       1409.69       113.34 o
   6   8   5      11741.70      11863.72       248.33 o
   7   8   5       3248.13       3520.49       163.63 o
   8   8   5       1507.43       1631.46       141.61 o
 -12   9   5       1478.92       1593.18       189.18 o
 -11   9   5         31.59       -106.82       106.82 o
 -10   9   5       5529.62       5493.50       180.24 o
  -9   9   5       1091.36       1302.08       100.72 o
  -8   9   5         55.86        -44.29        82.28 o
  -7   9   5       9665.90       9090.70       113.36 o
  -6   9   5        130.80        129.98        41.68 o
  -5   9   5      11824.00      11434.35       125.10 o
  -4   9   5       8357.85       8116.81       106.03 o
  -3   9   5       3679.01       3640.90        77.45 o
  -2   9   5       7456.42       7336.17       120.89 o
  -1   9   5       2488.20       2387.79       113.36 o
   0   9   5        150.56         94.68        65.05 o
   1   9   5       2893.51       3039.98       102.62 o
   2   9   5       1102.57        943.75        91.78 o
   3   9   5       2155.50       1979.25       110.16 o
   4   9   5      10276.92       9703.07       208.27 o
   5   9   5       2307.84       2670.42       154.44 o
   6   9   5       3508.56       3559.68       180.15 o
   7   9   5       1609.09       1537.19       155.91 o
   8   9   5        669.54        693.62       145.14 o
 -12  10   5        946.67        837.06       274.32 o
 -11  10   5         55.07        157.82       129.90 o
 -10  10   5        999.44       1071.52       123.07 o
  -9  10   5       1663.91       1730.35       123.46 o
  -8  10   5        101.47        122.43        96.07 o
  -7  10   5       6103.05       5987.02       118.89 o
  -6  10   5       1715.63       1643.87        96.53 o
  -5  10   5       3309.65       3136.17       102.43 o
  -4  10   5       5162.54       5171.05       101.02 o
  -3  10   5        705.67        692.93        64.94 o
  -2  10   5        567.69        557.27        66.51 o
  -1  10   5       2704.89       2656.19       102.15 o
   0  10   5         32.95         48.90        68.14 o
   1  10   5       8241.66       8459.57       168.18 o
   2  10   5       1967.95       1988.09       112.81 o
   3  10   5       1025.30       1218.86       117.53 o
   4  10   5      11490.58      12240.56       304.43 o
   5  10   5       2618.10       2482.69       182.53 o
   6  10   5       1735.90       1888.67       178.15 o
   7  10   5       2065.14       2212.29       227.04 o
 -11  11   5       1005.69       1199.75       217.50 o
 -10  11   5        827.81        773.96       128.97 o
  -9  11   5       2762.39       2674.55       162.74 o
  -8  11   5         49.58         57.64        98.04 o
  -7  11   5       4570.91       4261.26       119.40 o
  -6  11   5       2348.05       2415.41       118.00 o
  -5  11   5       1226.80       1276.46        90.09 o
  -4  11   5       8310.21       8199.65       176.91 o
  -3  11   5       2145.20       2012.76        95.22 o
  -2  11   5       5336.37       5404.03       128.91 o
  -1  11   5       6706.91       6572.09       152.94 o
   0  11   5        228.16        282.39        76.96 o
   1  11   5       6263.53       6548.43       163.35 o
   2  11   5       6161.40       6061.15       179.13 o
   3  11   5         13.61        111.95       103.21 o
   4  11   5       3002.46       3376.15       196.26 o
   5  11   5        381.04        262.40       147.17 o
   6  11   5       2293.07       2508.13       204.64 o
 -11  12   5       1396.05       1461.60       175.17 o
 -10  12   5        281.83        490.81       151.50 o
  -9  12   5       3637.76       3738.76       245.89 o
  -8  12   5        770.62        450.66       160.10 o
  -7  12   5       5056.67       5013.17       158.80 o
  -6  12   5       8108.96       7835.16       175.14 o
  -5  12   5        219.77        189.56        81.95 o
  -4  12   5       4336.92       4484.70       149.71 o
  -3  12   5         85.94        159.60        87.21 o
  -2  12   5        278.17        339.24       131.61 o
  -1  12   5       4497.85       4617.41       142.41 o
   0  12   5       1299.72       1298.61       101.95 o
   1  12   5       2868.88       2914.80       128.95 o
   2  12   5       6125.75       6444.90       190.01 o
   3  12   5          2.83         -1.05       101.81 o
   4  12   5       1580.63       1566.73       174.66 o
   5  12   5        989.78       1540.00       181.54 o
 -10  13   5        428.17        383.47       174.77 o
  -9  13   5       4241.49       4541.50       266.90 o
  -8  13   5       1346.65       1378.80       232.52 o
  -7  13   5        580.83        644.29       101.76 o
  -6  13   5       4974.74       4787.71       166.11 o
  -5  13   5        773.79        712.44        99.62 o
  -4  13   5       5401.24       5356.20       166.85 o
  -3  13   5       3079.96       3056.05       140.64 o
  -2  13   5        834.95        954.70       109.09 o
  -1  13   5       4457.72       4680.42       183.71 o
   0  13   5       2233.49       2553.46       167.46 o
   1  13   5        743.31        765.77       113.10 o
   2  13   5       3618.61       3245.32       157.00 o
   3  13   5         24.35        227.12       126.46 o
   4  13   5       2367.74       2333.36       178.20 o
  -9  14   5       3156.04       3359.24       258.49 o
  -8  14   5       1870.60       1926.87       222.29 o
  -7  14   5        249.46        233.43       196.07 o
  -6  14   5       3446.12       3456.61       148.97 o
  -5  14   5        408.13        432.15       106.08 o
  -4  14   5       3080.86       3198.28       158.76 o
  -3  14   5       7552.80       7518.20       226.07 o
  -2  14   5        137.93        252.90       116.99 o
  -1  14   5       5686.02       5686.87       219.02 o
   0  14   5       2766.38       2352.09       179.61 o
   1  14   5         40.06         61.26       140.74 o
   2  14   5       1683.97       1943.78       183.56 o
  -7  15   5         97.10         50.19       120.25 o
  -6  15   5       3254.49       3223.45       158.70 o
  -5  15   5       1466.00       1554.39       136.99 o
  -4  15   5        646.07        772.67       124.30 o
  -3  15   5       4189.42       4111.32       185.39 o
  -2  15   5        925.89        958.38       142.03 o
  -1  15   5        175.57         65.22       126.73 o
   0  15   5        995.51       1109.25       172.95 o
  -1 -16   6       4293.29       4384.04       284.79 o
   0 -16   6       2795.54       2453.31       199.15 o
   1 -16   6         98.92        207.50       129.04 o
   2 -16   6       1531.55       1333.48       152.21 o
   3 -16   6       1860.15       1891.01       153.03 o
   4 -16   6          9.31       -169.57       169.57 o
   5 -16   6       3892.59       3623.26       178.84 o
   6 -16   6        515.75        500.69       157.52 o
  -3 -15   6       4270.46       4233.88       194.56 o
  -2 -15   6        829.81       1013.05       141.99 o
  -1 -15   6       1243.74       1250.05       194.11 o
   0 -15   6       4862.43       4987.60       233.80 o
   1 -15   6       2211.24       2141.73       148.92 o
   2 -15   6        309.54        181.25       160.93 o
   3 -15   6       2304.77       2323.02       220.89 o
   4 -15   6         98.83        -10.13       174.37 o
   5 -15   6       6407.17       6606.93       209.98 o
   6 -15   6       1202.12       1168.73       124.14 o
   7 -15   6       1138.50       1442.50       141.45 o
   8 -15   6       6103.74       6509.67       569.27 o
  -4 -14   6         65.90        117.68       121.99 o
  -3 -14   6       4887.77       4799.71       191.83 o
  -2 -14   6       3109.18       3217.60       159.25 o
  -1 -14   6        495.89        612.61       104.02 o
   0 -14   6       5872.85       5902.42       177.22 o
   1 -14   6       5854.81       5875.38       199.05 o
   2 -14   6        574.00        542.22       117.31 o
   3 -14   6       5801.22       5534.45       189.43 o
   4 -14   6        413.10        586.99       111.85 o
   5 -14   6       4358.78       4218.40       215.39 o
   6 -14   6       4854.16       4943.52       178.36 o
   7 -14   6          0.36        113.21       159.54 o
   8 -14   6       1716.67       1812.45       228.24 o
   9 -14   6        215.70       -186.92       186.92 o
  -6 -13   6        600.71        689.12       142.51 o
  -5 -13   6       3826.21       4050.15       187.12 o
  -4 -13   6        470.33        991.36       151.01 o
  -3 -13   6       1729.32       2127.33       138.11 o
  -2 -13   6       4198.50       4134.08       173.05 o
  -1 -13   6       2806.06       2998.38       125.69 o
   0 -13   6        832.54        732.93       113.43 o
   1 -13   6       3173.73       3285.59       137.81 o
   2 -13   6         95.65         51.64        94.88 o
   3 -13   6       9002.78       9001.00       296.56 o
   4 -13   6        789.60        832.84       106.73 o
   5 -13   6       3944.63       4184.91       162.33 o
   6 -13   6       5681.93       5533.89       172.51 o
   7 -13   6       1015.84       1086.77        98.47 o
   8 -13   6        322.37        454.50       189.15 o
   9 -13   6       2878.35       2609.74       263.26 o
  10 -13   6         11.80       -182.74       182.74 o
  -7 -12   6        934.94        825.42       149.97 o
  -6 -12   6       1490.37       2096.56       156.19 o
  -5 -12   6       3822.19       3956.24       176.91 o
  -4 -12   6       4956.20       4974.82       182.82 o
  -3 -12   6       1815.27       2522.96       138.35 o
  -2 -12   6       8809.60       8637.76       181.56 o
  -1 -12   6        444.41        519.60        98.37 o
   0 -12   6       5454.32       5652.79       158.68 o
   1 -12   6       3043.56       3043.92       120.76 o
   2 -12   6        441.75        548.31        62.01 o
   3 -12   6       8046.95       8398.88       154.80 o
   4 -12   6       7651.73       8074.90       166.34 o
   5 -12   6        195.94        256.80        95.10 o
   6 -12   6       3644.73       3703.65       134.88 o
   7 -12   6         30.85         16.20        71.43 o
   8 -12   6       2015.98       2119.74        97.57 o
   9 -12   6       2131.81       2410.56       197.13 o
  10 -12   6          7.98        -43.29       140.46 o
  -8 -11   6       3522.59       3678.75       202.34 o
  -7 -11   6       4958.39       5038.47       213.51 o
  -6 -11   6        131.26        538.89       118.21 o
  -5 -11   6       3353.30       3927.37       167.36 o
  -4 -11   6       8305.09       8562.75       208.78 o
  -3 -11   6        311.51        691.50        70.14 o
  -2 -11   6       4038.80       3949.26       127.01 o
  -1 -11   6        127.27        796.98        86.40 o
   0 -11   6      11711.25      12023.95       170.34 o
   1 -11   6      10595.62      10378.27       162.39 o
   2 -11   6       2554.58       2685.67        95.41 o
   3 -11   6       8668.54       8851.50       132.53 o
   4 -11   6       8297.68       8217.23       138.97 o
   5 -11   6         33.95        -22.94        68.30 o
   6 -11   6       4345.62       4344.57       133.27 o
   7 -11   6       3274.53       3220.47       118.56 o
   8 -11   6        664.68        713.27        82.43 o
   9 -11   6       6138.55       5863.94       221.29 o
  10 -11   6        716.73        715.65       147.86 o
  11 -11   6       1122.27       1175.72       197.58 o
  -8 -10   6       1109.66       1462.12       150.87 o
  -7 -10   6       6795.36       7099.26       230.29 o
  -6 -10   6        369.01        557.47       104.89 o
  -5 -10   6        657.01       1128.14        93.20 o
  -4 -10   6       4205.30       4306.80       200.29 o
  -3 -10   6        420.61        404.27        64.03 o
  -2 -10   6       5962.52       5964.52       165.56 o
  -1 -10   6       4448.72       4440.46       117.61 o
   0 -10   6        608.36        697.97        54.94 o
   1 -10   6       5240.30       5040.05        95.98 o
   2 -10   6       1993.62       2206.05        66.92 o
   3 -10   6        894.21        865.76        48.85 o
   4 -10   6       4113.24       4321.09        99.35 o
   5 -10   6          7.06        -36.32        60.94 o
   6 -10   6       3965.05       3915.23       123.92 o
   7 -10   6       2651.97       2616.51        96.70 o
   8 -10   6        174.14        184.87        53.73 o
   9 -10   6       4811.74       4820.46       150.47 o
  10 -10   6       1490.27       1525.83       149.65 o
  11 -10   6        559.01        437.88       167.62 o
  -9  -9   6       5201.88       4555.97       210.53 o
  -8  -9   6        113.54        355.79       112.83 o
  -7  -9   6       8475.32       8860.19       193.99 o
  -6  -9   6       5077.56       4961.84       148.15 o
  -5  -9   6        240.51        160.91        74.79 o
  -4  -9   6       3023.04       3175.95       119.78 o
  -3  -9   6         83.10         88.84        66.16 o
  -2  -9   6       8356.18       8762.79       149.05 o
  -1  -9   6      11256.99      12172.00       173.34 o
   0  -9   6          2.46        254.17        52.12 o
   1  -9   6       7325.33       7398.36       105.36 o
   2  -9   6       2515.16       2607.72        77.61 o
   3  -9   6         78.69        191.54        36.63 o
   4  -9   6       6140.21       6566.17        93.15 o
   5  -9   6         27.34        178.15        37.46 o
   6  -9   6       5415.68       5324.34       153.46 o
   7  -9   6       3244.09       3172.88       134.65 o
   8  -9   6        385.11        425.17        55.76 o
   9  -9   6       1296.50       1337.91        81.94 o
  10  -9   6       1137.87        973.01       163.58 o
  11  -9   6         53.70        217.78       158.55 o
  12  -9   6       3608.29       4047.08       293.07 o
 -10  -8   6       2102.09       2031.39       193.86 o
  -9  -8   6       6010.10       6593.65       208.05 o
  -8  -8   6        506.29        594.31        96.32 o
  -7  -8   6       3356.13       3189.55       135.14 o
  -6  -8   6       1223.58       1400.26        94.70 o
  -5  -8   6       1979.89       1892.89        95.52 o
  -4  -8   6       6427.68       6458.34       121.49 o
  -3  -8   6       3564.24       3583.74       104.79 o
  -2  -8   6       2980.64       3067.90        93.49 o
  -1  -8   6      21395.31      21847.13       245.55 o
   0  -8   6       7048.69       7197.58       106.28 o
   1  -8   6       1797.04       2034.10        52.73 o
   2  -8   6       1038.69       1105.51        46.25 o
   3  -8   6       1947.87       2112.10        59.04 o
   4  -8   6      15610.80      15367.93       156.74 o
   5  -8   6       1177.02       1227.21        47.67 o
   6  -8   6       4862.24       4827.48        86.58 o
   7  -8   6       4117.58       4251.90       106.94 o
   8  -8   6        684.33        571.82        58.02 o
   9  -8   6       1144.65       1187.36        83.36 o
  10  -8   6       2242.02       2327.53       128.63 o
  11  -8   6          5.22        113.72       135.16 o
  12  -8   6       3798.73       3124.93       229.94 o
 -10  -7   6        459.77        704.58       129.57 o
  -9  -7   6       4202.94       3767.34       147.18 o
  -8  -7   6       1413.51       1445.96       110.42 o
  -7  -7   6        584.47        704.53       101.86 o
  -6  -7   6       1933.15       1858.70        96.69 o
  -5  -7   6         21.43        -20.43        48.57 o
  -4  -7   6      10677.09      10214.02       168.70 o
  -3  -7   6       8871.79      10048.88       155.79 o
  -2  -7   6        584.72        719.27        58.05 o
  -1  -7   6      12232.01      12881.82       164.79 o
   0  -7   6       4473.82       4752.98        97.33 o
   1  -7   6       2973.73       2825.84        74.73 o
   2  -7   6      17226.64      18166.92       175.26 o
   3  -7   6         15.69        217.63        30.20 o
   4  -7   6      17565.77      16960.12       142.53 o
   5  -7   6       5436.04       5877.22        77.93 o
   6  -7   6        162.07        147.93        32.34 o
   7  -7   6        988.31       1000.23        54.71 o
   8  -7   6       1027.43        961.13        62.58 o
   9  -7   6       1153.55       1355.49       105.19 o
  10  -7   6       4467.13       4343.17       133.51 o
  11  -7   6         36.70         53.85        93.08 o
  12  -7   6       4251.94       4236.55       247.10 o
 -11  -6   6       5473.02       5467.69       196.87 o
 -10  -6   6         15.52         -6.23       112.28 o
  -9  -6   6       5732.23       5391.88       157.22 o
  -8  -6   6        225.00        209.60        84.17 o
  -7  -6   6       6834.44       6931.99       160.36 o
  -6  -6   6      13281.45      12588.88       196.20 o
  -5  -6   6         44.01        100.90        38.56 o
  -4  -6   6       5451.99       5753.80       105.22 o
  -3  -6   6      22206.17      21579.50       245.63 o
  -2  -6   6       3123.85       3647.44        86.61 o
  -1  -6   6      19908.29      21146.74       227.62 o
   0  -6   6       3535.75       3781.65        84.83 o
   1  -6   6      29752.87      31804.11       285.48 o
   2  -6   6      30350.46      29979.48       235.35 o
   3  -6   6        446.69        561.89        31.82 o
   4  -6   6       9145.71       9525.70        93.60 o
   5  -6   6      11965.17      11744.44       113.62 o
   6  -6   6          2.36         -5.97        30.69 o
   7  -6   6       2083.18       2286.40        86.21 o
   8  -6   6       1907.11       1775.30        89.24 o
   9  -6   6        339.42        413.88        92.58 o
  10  -6   6       3263.30       3460.04       173.33 o
  11  -6   6       1456.19       1520.50       134.48 o
  12  -6   6       1697.96       1723.81       188.09 o
 -11  -5   6       8248.03       8165.74       223.24 o
 -10  -5   6        263.99        282.59        99.65 o
  -9  -5   6       1309.52       1241.94       104.50 o
  -8  -5   6        148.58         60.35        78.61 o
  -7  -5   6       3792.68       3588.84       121.29 o
  -6  -5   6       7260.08       7434.29       137.18 o
  -5  -5   6       4969.40       4506.86        85.91 o
  -4  -5   6       1209.84       1052.64        61.65 o
  -3  -5   6       6178.70       6332.92       118.57 o
  -2  -5   6       8663.90       8863.19       129.53 o
  -1  -5   6      10122.84      10076.73       106.80 o
   0  -5   6      29234.98      29370.15       232.72 o
   1  -5   6       3580.77       3711.61        59.34 o
   2  -5   6      11520.75      11473.43       100.31 o
   3  -5   6        499.29        447.15        28.80 o
   4  -5   6       2701.30       2704.74        55.91 o
   5  -5   6       2213.24       2256.48        53.48 o
   6  -5   6        272.92        309.62        34.75 o
   7  -5   6      10451.87      10408.44       120.66 o
   8  -5   6       5061.72       4736.29       137.13 o
   9  -5   6        139.90        -33.44        70.67 o
  10  -5   6       5114.07       5296.26       191.83 o
  11  -5   6       3070.56       3032.08       172.12 o
  12  -5   6       1741.73       1566.71       183.05 o
 -12  -4   6        158.66         47.75       150.42 o
 -11  -4   6       2888.59       2672.94       145.09 o
 -10  -4   6        865.81        777.15       105.92 o
  -9  -4   6       2772.52       2671.54       112.22 o
  -8  -4   6       3663.34       3721.00       123.16 o
  -7  -4   6          0.92         75.65        69.07 o
  -6  -4   6       1978.60       1704.52        58.90 o
  -5  -4   6       6301.43       6180.53       103.67 o
  -4  -4   6        258.07        167.43        40.72 o
  -3  -4   6       2670.82       2410.66        61.38 o
  -2  -4   6       1323.09       1160.96        40.28 o
  -1  -4   6      25782.71      26564.32       178.76 o
   0  -4   6       2233.78       2223.00        42.05 o
   1  -4   6       5250.86       5553.25        56.73 o
   2  -4   6      17934.19      17863.66       133.93 o
   3  -4   6       7377.02       7636.38        83.50 o
   4  -4   6         54.62         40.35        25.62 o
   5  -4   6       5677.70       5759.08        76.41 o
   6  -4   6       3032.13       3005.67        64.43 o
   7  -4   6       2937.24       2848.96        67.41 o
   8  -4   6       6263.33       5802.67       215.97 o
   9  -4   6         88.49        140.04        63.68 o
  10  -4   6       6923.23       6577.88       226.40 o
  11  -4   6       1181.73       1393.07       114.87 o
  12  -4   6       2126.09       2185.77       152.43 o
 -12  -3   6         13.19        -43.40       102.39 o
 -11  -3   6       3149.17       2856.59       142.45 o
 -10  -3   6        249.58        302.95       118.06 o
  -9  -3   6       1519.38       1412.24        85.89 o
  -8  -3   6       5483.49       5308.44       122.45 o
  -7  -3   6        629.19        682.43        47.24 o
  -6  -3   6       2763.72       2924.87        68.70 o
  -5  -3   6       8539.07       8305.95       103.77 o
  -4  -3   6       3221.03       3066.17        61.95 o
  -3  -3   6      23738.76      24223.42       202.46 o
  -2  -3   6       9447.38       9735.93        86.63 o
  -1  -3   6      18031.94      18076.40       127.44 o
   0  -3   6      44077.30      46365.64       276.64 o
   1  -3   6         68.84         44.34        22.50 o
   2  -3   6       1990.73       1910.05        45.36 o
   3  -3   6        615.85        714.86        33.71 o
   4  -3   6       1993.56       2325.19        52.44 o
   5  -3   6      12430.32      11834.45       111.11 o
   6  -3   6      15652.02      15605.37       140.21 o
   7  -3   6       2104.00       2176.44        59.03 o
   8  -3   6      19941.83      19210.13       217.86 o
   9  -3   6       1127.35       1196.03        84.56 o
  10  -3   6       3826.61       3605.17       145.80 o
  11  -3   6       1551.91       1656.27       144.99 o
  12  -3   6         55.16         39.14       121.78 o
 -12  -2   6        176.36        248.73       107.41 o
 -11  -2   6       7373.34       6872.24       191.65 o
 -10  -2   6       1461.87       1639.14       113.12 o
  -9  -2   6        247.97        157.13        62.60 o
  -8  -2   6       2462.21       2464.86        78.97 o
  -7  -2   6       6263.31       6122.25        83.88 o
  -6  -2   6        627.81        711.33        45.13 o
  -5  -2   6       7997.48       8099.78        99.77 o
  -4  -2   6          4.99        -32.04        32.04 o
  -3  -2   6      26593.60      26254.24       183.40 o
  -2  -2   6       3486.12       3601.37        48.39 o
  -1  -2   6       2269.89       2371.20        38.07 o
   0  -2   6       8140.41       7772.94        67.36 o
   1  -2   6       9649.18      10031.17        81.93 o
   2  -2   6       9047.12       9716.36        88.32 o
   3  -2   6       7746.57       7064.52        74.27 o
   4  -2   6       2618.69       2850.05        53.02 o
   5  -2   6       5677.77       5427.28        67.34 o
   6  -2   6      10689.53      10024.62       100.27 o
   7  -2   6       1515.53       1450.03        46.88 o
   8  -2   6       4907.38       4895.80       122.04 o
   9  -2   6        423.78        546.15        79.72 o
  10  -2   6       3406.10       3399.92       143.45 o
  11  -2   6       3091.88       3190.87       180.37 o
  12  -2   6         46.48         68.08       126.69 o
 -12  -1   6         10.92         86.32        97.28 o
 -11  -1   6       2715.50       2694.00       128.97 o
 -10  -1   6       2159.44       2007.58       112.44 o
  -9  -1   6         11.29         40.95        57.74 o
  -8  -1   6       3738.74       3755.19        75.12 o
  -7  -1   6       5647.75       5328.26        77.71 o
  -6  -1   6       2442.79       2387.85        53.25 o
  -5  -1   6      32721.81      32206.63       251.43 o
  -4  -1   6       6168.80       6507.71        70.73 o
  -3  -1   6      20493.05      20958.85       138.55 o
  -2  -1   6       8585.28       8710.43        72.96 o
  -1  -1   6       6859.19       7206.96        63.82 o
   0  -1   6      10034.64      10330.00        97.75 o
   1  -1   6        109.08        133.08        27.30 o
   2  -1   6       3054.55       3037.90        49.69 o
   3  -1   6      14591.33      14259.76       119.49 o
   4  -1   6       6384.99       5867.37        66.79 o
   5  -1   6       5569.66       5234.69        68.17 o
   6  -1   6      16760.69      16935.58       144.92 o
   7  -1   6         22.01          3.56        34.31 o
   8  -1   6       3770.73       3893.09       101.30 o
   9  -1   6       1060.11       1050.14        87.59 o
  10  -1   6       1239.18       1241.13       139.81 o
  11  -1   6       2195.05       2103.44       166.19 o
  12  -1   6        954.10       1145.28       156.52 o
 -13   0   6       4318.49       4286.60       189.95 o
 -12   0   6       1020.19       1002.86       107.10 o
 -11   0   6         80.35         56.64        84.24 o
 -10   0   6       4646.43       4210.44       144.76 o
  -9   0   6       1506.42       1592.75        83.52 o
  -8   0   6       5894.12       5939.79        92.47 o
  -7   0   6       7263.23       7242.25       100.95 o
  -6   0   6       4692.55       4142.42        64.32 o
  -5   0   6      39245.70      39038.56       270.96 o
  -4   0   6       7971.95       8179.53        72.18 o
  -3   0   6      25996.89      26100.77       159.59 o
  -2   0   6      32039.58      33253.61       206.50 o
  -1   0   6       2414.23       2561.79        71.63 o
   0   0   6       4736.43       4857.07        72.93 o
   1   0   6      13710.41      13620.94       154.94 o
   2   0   6       1181.98       1314.21        39.52 o
   3   0   6       7503.08       7307.41        85.35 o
   4   0   6      11023.92      10929.45       111.12 o
   5   0   6       3131.93       3064.95        61.03 o
   6   0   6       8612.10       8795.84        99.49 o
   7   0   6       2395.37       2395.35        71.06 o
   8   0   6       4822.55       5035.67       115.14 o
   9   0   6       5108.01       4685.86       163.80 o
  10   0   6         53.04        125.37       124.31 o
  11   0   6       2253.56       2317.08       181.18 o
  12   0   6       3184.31       3544.06       296.40 o
 -13   1   6       1858.65       1979.34       145.29 o
 -12   1   6       1184.34       1142.59       105.47 o
 -11   1   6         30.31         72.26        80.41 o
 -10   1   6       1044.69       1197.27        88.15 o
  -9   1   6         61.54         32.48        59.95 o
  -8   1   6       9295.40       8832.70       109.81 o
  -7   1   6      13466.42      13148.54       132.12 o
  -6   1   6          4.00        -26.69        26.69 o
  -5   1   6      16218.69      16232.58       117.01 o
  -4   1   6       5968.04       6016.67        60.16 o
  -3   1   6      12628.08      13010.38        95.85 o
  -2   1   6       8722.09       9141.45        83.76 o
  -1   1   6       4095.20       4012.99        49.73 o
   0   1   6      24538.83      24858.80       177.74 o
   1   1   6      39131.94      41516.80       282.97 o
   2   1   6       5645.91       5384.28        70.83 o
   3   1   6      10621.76       9796.64       105.47 o
   4   1   6       8486.99       8375.64       106.96 o
   5   1   6        555.93        540.94        39.18 o
   6   1   6       6243.32       6111.30       138.36 o
   7   1   6        466.06        544.14        63.61 o
   8   1   6        328.20        370.31        61.85 o
   9   1   6       1084.00       1245.92       116.31 o
  10   1   6        244.52        185.85       130.38 o
  11   1   6        947.94       1136.77       268.86 o
 -13   2   6        109.11         94.34       108.97 o
 -12   2   6        706.17        614.54        90.14 o
 -11   2   6         23.42         16.45        74.82 o
 -10   2   6       4864.36       4669.98       121.73 o
  -9   2   6        433.87        423.73        62.25 o
  -8   2   6      13399.95      13201.99       140.68 o
  -7   2   6      17022.04      16003.22       150.55 o
  -6   2   6        977.42       1032.41        36.08 o
  -5   2   6       3867.61       3792.80        53.35 o
  -4   2   6       5914.63       5863.33        58.31 o
  -3   2   6        558.33        591.83        25.36 o
  -2   2   6       9625.48       9184.06        81.91 o
  -1   2   6      13962.62      15008.92       119.67 o
   0   2   6       2048.35       2755.75        54.55 o
   1   2   6      24474.48      24897.42       183.97 o
   2   2   6        383.66        341.48        37.64 o
   3   2   6      11315.63      11770.57       125.61 o
   4   2   6      12779.48      12501.99       143.67 o
   5   2   6         84.39         23.08        44.56 o
   6   2   6      15778.81      15679.09       206.54 o
   7   2   6       4787.83       4705.06       118.27 o
   8   2   6         18.19         39.12        77.60 o
   9   2   6       1670.60       1681.95       202.22 o
  10   2   6       2724.67       2805.95       181.83 o
  11   2   6        410.40        572.52       159.75 o
 -13   3   6        132.79         -7.15       165.79 o
 -12   3   6       3481.59       3318.65       144.83 o
 -11   3   6        400.95        477.08        75.19 o
 -10   3   6       5696.60       5910.88       203.98 o
  -9   3   6      18477.30      18012.77       231.19 o
  -8   3   6        246.54        239.43        38.93 o
  -7   3   6      13309.52      13282.43       146.69 o
  -6   3   6       1042.55       1117.33        45.06 o
  -5   3   6        144.36         75.88        18.79 o
  -4   3   6       1257.04       1358.02        35.71 o
  -3   3   6       1766.78       2039.97        41.64 o
  -2   3   6       1897.46       1869.88        37.60 o
  -1   3   6      45158.25      45675.88       300.51 o
   0   3   6        417.83        429.49        32.27 o
   1   3   6      31375.69      33532.34       253.57 o
   2   3   6       5460.18       5091.01        85.77 o
   3   3   6       7050.36       6530.41       105.38 o
   4   3   6       7008.25       6896.84       113.47 o
   5   3   6         56.58        135.18        52.04 o
   6   3   6       2440.04       2435.52       107.65 o
   7   3   6       2663.05       2495.24       115.10 o
   8   3   6          8.66         11.61        81.39 o
   9   3   6       2165.28       2300.91       166.53 o
  10   3   6       1855.36       1780.97       151.77 o
  11   3   6        990.03        992.96       172.97 o
 -13   4   6         50.97        334.94       140.46 o
 -12   4   6       3871.53       4051.19       325.23 o
 -11   4   6        112.47         88.81        69.30 o
 -10   4   6       7168.19       7214.45       157.51 o
  -9   4   6       6481.01       6229.08       116.71 o
  -8   4   6         53.54         -1.08        32.88 o
  -7   4   6       2454.51       2604.54        55.16 o
  -6   4   6       4221.25       4060.87        52.23 o
  -5   4   6       1273.56       1278.44        28.28 o
  -4   4   6       8823.15       8604.86        86.48 o
  -3   4   6      11228.13      10632.17        91.19 o
  -2   4   6       5288.23       5373.86        62.58 o
  -1   4   6      21509.75      22299.29       177.83 o
   0   4   6         59.77         55.59        35.41 o
   1   4   6      10246.81      10097.86       147.50 o
   2   4   6       4453.38       4278.82        83.62 o
   3   4   6       6620.37       6187.68       105.67 o
   4   4   6       9981.50       9820.27       141.23 o
   5   4   6         66.54         57.43        58.70 o
   6   4   6       3148.84       3466.60       128.31 o
   7   4   6        946.13        879.95        94.57 o
   8   4   6         97.44         47.78        93.36 o
   9   4   6       2764.86       2642.73       177.03 o
  10   4   6       4092.29       4401.03       253.06 o
 -13   5   6        658.31        974.82       158.25 o
 -12   5   6       8716.21       9347.13       285.23 o
 -11   5   6       3374.61       3185.00       159.42 o
 -10   5   6       3037.21       2866.28       102.03 o
  -9   5   6       6627.32       6752.86       135.76 o
  -8   5   6        821.18        753.38        49.93 o
  -7   5   6       3145.48       3069.35        50.55 o
  -6   5   6       2932.57       2894.99        54.86 o
  -5   5   6        109.39         73.31        17.09 o
  -4   5   6      11635.39      10978.19       105.31 o
  -3   5   6      16513.48      15924.53       137.61 o
  -2   5   6        971.25       1001.18        42.47 o
  -1   5   6      17998.42      18251.30       159.56 o
   0   5   6       2145.07       2046.34        55.37 o
   1   5   6      24212.08      24241.30       225.36 o
   2   5   6       6791.25       6807.51       108.48 o
   3   5   6        122.76        109.53        45.49 o
   4   5   6       4056.16       4137.20        98.98 o
   5   5   6       6715.90       6607.19       142.09 o
   6   5   6         31.15         -9.17        78.78 o
   7   5   6       7026.58       7036.28       185.46 o
   8   5   6        568.71        591.78       108.05 o
   9   5   6       4005.39       3847.26       213.65 o
  10   5   6       4189.90       4407.88       238.82 o
 -13   6   6          1.47        231.98       148.03 o
 -12   6   6       5003.10       5274.78       343.96 o
 -11   6   6       2975.54       3269.33       242.59 o
 -10   6   6       2802.77       2890.76       157.30 o
  -9   6   6       8404.21       8073.77       192.44 o
  -8   6   6        269.35        343.54        55.29 o
  -7   6   6       3636.18       3827.27        77.66 o
  -6   6   6      11713.53      11248.15       122.14 o
  -5   6   6        762.13        735.26        29.76 o
  -4   6   6       3617.75       3406.46        79.29 o
  -3   6   6      13933.43      14006.09       135.59 o
  -2   6   6         39.07         58.61        30.39 o
  -1   6   6      15051.01      14954.86       134.29 o
   0   6   6         69.11         71.39        19.67 o
   1   6   6       4509.71       4314.56       100.95 o
   2   6   6      15600.48      15504.77       185.03 o
   3   6   6       1365.35       1355.14        69.13 o
   4   6   6        124.92         65.22        56.00 o
   5   6   6       4049.35       4047.72       125.51 o
   6   6   6        107.19        248.74        89.48 o
   7   6   6       2750.64       2632.76       137.65 o
   8   6   6       1177.15       1043.03       120.59 o
   9   6   6       2183.19       2212.50       200.26 o
 -13   7   6        471.97        495.18       135.55 o
 -12   7   6       2952.22       3134.32       193.09 o
 -11   7   6       1594.65       1539.35       125.17 o
 -10   7   6        160.15         71.39       110.26 o
  -9   7   6        717.88        770.33       103.45 o
  -8   7   6        533.29        546.17       101.60 o
  -7   7   6       1122.54       1098.17        57.28 o
  -6   7   6       9400.44       9225.39       120.09 o
  -5   7   6       2066.37       1840.98        52.20 o
  -4   7   6       3343.05       3176.28        61.56 o
  -3   7   6      13033.61      13042.42       122.57 o
  -2   7   6          2.89        -31.22        31.22 o
  -1   7   6      12015.27      11770.47       120.63 o
   0   7   6       5274.56       5148.98        96.39 o
   1   7   6        327.86        340.02        56.02 o
   2   7   6       2650.35       2570.74       106.94 o
   3   7   6         83.98         42.98        73.22 o
   4   7   6        675.44        800.48        82.95 o
   5   7   6       5890.09       6037.61       175.83 o
   6   7   6        581.23        664.03       103.51 o
   7   7   6       4323.36       4275.22       171.24 o
   8   7   6       4857.08       5231.35       194.26 o
   9   7   6        111.64        270.83       151.24 o
 -12   8   6        703.59        694.13       194.19 o
 -11   8   6       1598.02       1652.69       160.50 o
 -10   8   6         31.48         11.38        95.57 o
  -9   8   6       1524.81       1658.37       123.30 o
  -8   8   6       6867.16       6749.25       185.04 o
  -7   8   6        896.56        883.05        61.56 o
  -6   8   6       4856.45       4665.14        80.50 o
  -5   8   6       1312.00       1213.75        48.38 o
  -4   8   6       2886.65       2815.02        62.42 o
  -3   8   6       9027.29       9018.01       101.87 o
  -2   8   6        539.22        612.30        53.05 o
  -1   8   6      12122.52      11879.57       154.56 o
   0   8   6       9710.87       9376.51       137.97 o
   1   8   6         45.73        158.29        60.96 o
   2   8   6       3607.90       3653.35       130.43 o
   3   8   6       2597.32       2625.12       118.61 o
   4   8   6         50.94        170.41        82.16 o
   5   8   6       3905.03       3847.15       159.20 o
   6   8   6       1652.44       1595.80       131.98 o
   7   8   6       4004.18       3798.35       170.39 o
   8   8   6       3579.12       3529.62       189.80 o
 -12   9   6        146.94        -23.22       133.66 o
 -11   9   6       2039.34       2107.81       140.16 o
 -10   9   6        188.84        299.38       100.55 o
  -9   9   6        766.99        655.85        94.47 o
  -8   9   6       8938.35       8566.20       155.73 o
  -7   9   6        681.17        620.70        52.24 o
  -6   9   6       8319.56       7956.33       152.31 o
  -5   9   6       7632.21       7479.25       124.09 o
  -4   9   6       3067.19       3094.08        72.46 o
  -3   9   6      10516.52      10411.17       126.77 o
  -2   9   6        921.55        892.06        53.22 o
  -1   9   6       1782.19       1817.60        86.88 o
   0   9   6       5310.46       5350.23       118.79 o
   1   9   6        178.86        190.88        63.99 o
   2   9   6       3981.78       4178.33       173.67 o
   3   9   6       1718.96       1531.33       112.60 o
   4   9   6        378.75        529.86        97.27 o
   5   9   6       8465.90       8890.02       270.52 o
   6   9   6       2284.14       2201.71       180.75 o
   7   9   6        826.85       1111.38       149.47 o
 -12  10   6         69.76        128.49       162.08 o
 -11  10   6       5047.57       4937.29       192.73 o
 -10  10   6       2397.90       2347.64       132.42 o
  -9  10   6        138.08         20.44        83.33 o
  -8  10   6       3772.37       3665.77       151.04 o
  -7  10   6        255.94        364.34        54.02 o
  -6  10   6       2301.23       2344.66        88.79 o
  -5  10   6       3602.79       3686.80       121.32 o
  -4  10   6       1311.87       1366.29        89.27 o
  -3  10   6      11094.23      11030.03       162.88 o
  -2  10   6       2918.97       2996.89       104.33 o
  -1  10   6       2702.99       2591.61       103.50 o
   0  10   6       6744.47       6935.94       153.47 o
   1  10   6        315.38        363.94        81.45 o
   2  10   6       3654.01       3640.72       139.01 o
   3  10   6       4668.05       4389.55       173.86 o
   4  10   6        118.35          4.70       129.51 o
   5  10   6       3016.85       3151.71       197.37 o
   6  10   6       1542.09       1530.49       230.15 o
 -11  11   6       2807.13       3238.65       248.15 o
 -10  11   6       2180.93       1953.28       173.08 o
  -9  11   6        546.37        269.88       133.66 o
  -8  11   6       5413.63       5409.33       219.29 o
  -7  11   6       2849.68       2824.40       127.59 o
  -6  11   6       1900.87       1790.79        97.03 o
  -5  11   6       6931.06       6822.23       162.66 o
  -4  11   6       4915.95       5037.73       149.54 o
  -3  11   6        688.20        640.59        91.71 o
  -2  11   6       3153.31       3003.09       104.81 o
  -1  11   6        241.54        317.42        76.48 o
   0  11   6       4880.31       4919.12       143.73 o
   1  11   6        600.57        589.57        89.23 o
   2  11   6       2133.81       2301.07       153.09 o
   3  11   6       3469.06       3449.12       149.44 o
   4  11   6        205.44        267.33       169.11 o
   5  11   6       2757.38       2888.04       214.13 o
   6  11   6       2339.82       2151.75       198.74 o
 -10  12   6       2161.23       2306.02       190.97 o
  -9  12   6         37.10         40.43       154.57 o
  -8  12   6       2202.45       2343.38       209.80 o
  -7  12   6        940.22       1014.80       113.62 o
  -6  12   6        920.01        821.27        96.07 o
  -5  12   6       9079.12       8865.95       189.22 o
  -4  12   6       1403.05       1296.27       103.38 o
  -3  12   6       2812.70       2713.14       147.07 o
  -2  12   6       4147.26       4000.87       148.59 o
  -1  12   6         67.98         67.40        78.00 o
   0  12   6       3022.38       3063.80       127.81 o
   1  12   6       2832.78       3095.60       135.38 o
   2  12   6        416.84        687.56       111.02 o
   3  12   6       2068.22       1957.10       154.77 o
   4  12   6         78.65         87.03       147.72 o
   5  12   6       3301.79       3074.79       308.12 o
 -10  13   6       2076.80       2203.86       229.14 o
  -9  13   6        323.11        165.09       169.28 o
  -8  13   6       2275.35       2397.36       235.45 o
  -7  13   6       3582.20       3702.94       146.80 o
  -6  13   6        394.67        540.36        97.89 o
  -5  13   6       2790.64       2656.57       141.74 o
  -4  13   6       2183.08       2064.75       132.39 o
  -3  13   6       1072.02       1039.37       122.57 o
  -2  13   6       8948.79       9132.05       236.75 o
  -1  13   6         19.66        112.33       128.10 o
   0  13   6       3336.60       3841.80       186.24 o
   1  13   6       6034.39       5761.81       189.58 o
   2  13   6        198.48         90.48       111.19 o
   3  13   6       1289.32       1292.31       152.54 o
  -9  14   6       1621.23       1301.96       414.97 o
  -8  14   6        897.03        879.36       194.46 o
  -7  14   6       4295.74       4260.15       172.37 o
  -6  14   6        687.44        709.91       111.50 o
  -5  14   6       3345.91       3153.64       154.75 o
  -4  14   6       1992.09       2124.05       145.05 o
  -3  14   6         27.74        145.33       104.10 o
  -2  14   6       4294.65       4182.69       184.65 o
  -1  14   6       1726.68       1860.22       150.76 o
   0  14   6        324.28        309.09       142.35 o
   1  14   6       3719.71       3946.81       221.58 o
   2  14   6         58.86        127.26       169.08 o
  -7  15   6       2338.28       2391.67       172.59 o
  -6  15   6        100.96         -5.87       108.93 o
  -5  15   6       3549.90       3588.96       173.74 o
  -4  15   6       2961.81       2902.97       167.62 o
  -3  15   6         21.68         72.04       119.37 o
  -2  15   6       4078.99       4203.92       198.25 o
  -1  15   6       1091.78       1008.55       148.00 o
   0  15   6          8.80        -41.24       203.94 o
  -1 -16   7        895.53       1115.77       199.97 o
   0 -16   7        543.58        496.84       180.89 o
   1 -16   7       5831.41       6008.90       226.49 o
   2 -16   7       2562.07       2693.24       172.18 o
   3 -16   7         57.18         22.27       123.53 o
   4 -16   7       1351.58       1438.11       147.83 o
   5 -16   7         24.46       -142.47       152.64 o
   6 -16   7       2059.56       2129.19       152.66 o
  -3 -15   7         34.84        268.63       125.95 o
  -2 -15   7       4282.14       4057.34       187.51 o
  -1 -15   7       3127.37       3049.91       237.01 o
   0 -15   7          7.13        134.44       129.13 o
   1 -15   7       3622.50       3596.52       193.60 o
   2 -15   7       2422.24       2711.22       191.86 o
   3 -15   7         79.06       -107.63       111.07 o
   4 -15   7       2529.23       2687.67       202.16 o
   5 -15   7        580.07        752.00       131.64 o
   6 -15   7       1532.21       1513.66       172.65 o
   7 -15   7       5944.21       5945.48       197.21 o
   8 -15   7        493.12         93.15       229.56 o
  -4 -14   7       3372.78       3654.82       182.97 o
  -3 -14   7       1836.98       2405.13       200.50 o
  -2 -14   7        737.21       1037.37       124.95 o
  -1 -14   7       5912.13       6386.33       222.35 o
   0 -14   7       4196.15       4356.50       174.97 o
   1 -14   7       1163.58       1161.43       261.74 o
   2 -14   7       3012.55       2987.32       164.51 o
   3 -14   7          2.48         84.52       102.36 o
   4 -14   7       7920.32       7740.38       217.27 o
   5 -14   7       2942.95       2744.16       145.93 o
   6 -14   7        579.51        766.67       112.76 o
   7 -14   7       7840.73       8100.51       209.62 o
   8 -14   7       3818.97       4006.03       381.68 o
   9 -14   7        392.35        -98.08       249.30 o
  -6 -13   7        485.07        543.89       195.17 o
  -5 -13   7        160.83        605.96       127.93 o
  -4 -13   7       4566.03       4926.77       189.48 o
  -3 -13   7       3074.05       3590.21       164.17 o
  -2 -13   7        470.05        897.29       112.96 o
  -1 -13   7       4565.33       4544.42       146.09 o
   0 -13   7        858.76        928.98        96.75 o
   1 -13   7       3608.05       3411.77       132.66 o
   2 -13   7       3621.12       3680.25       158.95 o
   3 -13   7        300.35        307.06       102.62 o
   4 -13   7       4801.90       5214.46       179.42 o
   5 -13   7       6274.33       6158.47       185.87 o
   6 -13   7         25.32        221.74       140.49 o
   7 -13   7       2239.76       2211.10       121.27 o
   8 -13   7        144.97        125.80       105.97 o
   9 -13   7       1192.98       1035.78       237.57 o
  10 -13   7       2493.64       2179.98       232.79 o
  -7 -12   7       1460.22       1491.23       163.50 o
  -6 -12   7       4970.04       4563.81       193.98 o
  -5 -12   7       1556.44       1973.33       145.51 o
  -4 -12   7       3632.25       3816.66       164.78 o
  -3 -12   7       9889.38       9797.05       230.74 o
  -2 -12   7       1371.44       1466.91       100.07 o
  -1 -12   7       1207.75       1184.33        92.45 o
   0 -12   7        722.85        674.18        83.43 o
   1 -12   7       7026.48       6952.09       165.42 o
   2 -12   7       7058.33       7182.48       155.28 o
   3 -12   7        133.96        366.46        92.07 o
   4 -12   7       4801.33       4898.66       154.35 o
   5 -12   7       9518.67       9445.01       198.20 o
   6 -12   7        633.89        620.64        88.03 o
   7 -12   7       3213.13       3408.58       132.92 o
   8 -12   7       1307.76       1404.68       163.47 o
   9 -12   7       1069.09       1003.60       215.17 o
  10 -12   7       1713.12       1715.90       186.14 o
  -8 -11   7        587.60        664.93       151.30 o
  -7 -11   7        913.25       1010.45       144.19 o
  -6 -11   7       5460.52       5813.93       201.30 o
  -5 -11   7       3291.24       3613.33       164.15 o
  -4 -11   7       3360.46       3961.96       157.85 o
  -3 -11   7       6138.76       6688.48       168.31 o
  -2 -11   7        349.70        284.24        76.14 o
  -1 -11   7       6035.02       6061.47       145.54 o
   0 -11   7       8902.42       8621.23       139.54 o
   1 -11   7       1495.91       1705.99        75.46 o
   2 -11   7      16804.93      16871.93       204.34 o
   3 -11   7       9952.31      10640.90       146.90 o
   4 -11   7        511.29        529.19        95.20 o
   5 -11   7       1500.27       1581.05        97.30 o
   6 -11   7         43.17         75.11        72.64 o
   7 -11   7       1553.52       1690.10        97.27 o
   8 -11   7       1212.60       1392.97        84.90 o
   9 -11   7        470.98        433.06        88.05 o
  10 -11   7       3243.79       3764.61       199.87 o
  11 -11   7       1844.41       2106.93       216.38 o
  -8 -10   7       5478.64       5177.72       439.24 o
  -7 -10   7        185.44        415.65       114.01 o
  -6 -10   7       5557.45       5868.51       193.22 o
  -5 -10   7       6772.01       6659.22       166.37 o
  -4 -10   7        387.16        531.84        80.53 o
  -3 -10   7       1242.84       1311.54        89.96 o
  -2 -10   7        452.22        798.38       100.04 o
  -1 -10   7      10642.53      10726.56       179.60 o
   0 -10   7      10274.37      10224.63       141.30 o
   1 -10   7       2646.13       2755.53        74.77 o
   2 -10   7       4579.32       4872.60        92.36 o
   3 -10   7       6346.38       6349.20       103.55 o
   4 -10   7       2314.93       2167.94        79.59 o
   5 -10   7       4457.13       4331.68       131.90 o
   6 -10   7        387.15        509.44        70.93 o
   7 -10   7       2968.95       2987.73       108.54 o
   8 -10   7       4405.37       4506.40       122.94 o
   9 -10   7        179.03        192.11        73.44 o
  10 -10   7       1093.22       1082.56       144.24 o
  11 -10   7       2020.85       2282.50       217.81 o
  -9  -9   7       1914.24       1853.65       163.51 o
  -8  -9   7       7780.00       8067.84       223.75 o
  -7  -9   7       2742.63       2803.17       135.35 o
  -6  -9   7       2182.96       2125.17       112.98 o
  -5  -9   7       6175.47       6330.97       155.53 o
  -4  -9   7       1696.27       1537.12        78.12 o
  -3  -9   7       4776.67       4672.50       125.94 o
  -2  -9   7       3810.18       3976.10       138.14 o
  -1  -9   7         44.16        206.26        68.72 o
   0  -9   7      13888.91      13908.74       163.68 o
   1  -9   7      14794.33      14909.71       162.71 o
   2  -9   7        266.60        461.50        49.29 o
   3  -9   7       5262.48       5290.27        94.58 o
   4  -9   7          0.32         -6.87        37.98 o
   5  -9   7      14244.29      14295.24       150.63 o
   6  -9   7       3743.87       3737.43       110.58 o
   7  -9   7       2338.49       2239.97        81.62 o
   8  -9   7       5114.81       5158.07       136.74 o
   9  -9   7        890.11        934.15        74.55 o
  10  -9   7         81.40        291.24       116.94 o
  11  -9   7       1222.37       1095.75       188.35 o
 -10  -8   7       5011.79       5094.06       251.99 o
  -9  -8   7         18.64         61.84        97.72 o
  -8  -8   7       5402.77       5063.81       169.31 o
  -7  -8   7       4809.30       4645.56       160.68 o
  -6  -8   7        421.78        497.66        82.84 o
  -5  -8   7       2583.69       2520.46        83.90 o
  -4  -8   7        134.92         91.71        56.38 o
  -3  -8   7      11570.04      11502.32       176.16 o
  -2  -8   7      10224.52      10338.13       173.98 o
  -1  -8   7       3709.14       4043.23       123.21 o
   0  -8   7      16928.09      17288.10       184.41 o
   1  -8   7      27545.67      26917.37       254.43 o
   2  -8   7        883.06        959.07        51.44 o
   3  -8   7      10108.98      10166.28       115.81 o
   4  -8   7         13.26        210.43        34.18 o
   5  -8   7      11028.69      10485.60       113.13 o
   6  -8   7       7146.31       7103.00       102.97 o
   7  -8   7        434.02        382.56        56.26 o
   8  -8   7       3184.05       3220.39       112.52 o
   9  -8   7        143.00         95.49        67.25 o
  10  -8   7        602.72        514.74        76.86 o
  11  -8   7       3771.26       3823.98       237.15 o
  12  -8   7       1301.33       1869.11       212.54 o
 -10  -7   7       7547.63       7702.28       240.03 o
  -9  -7   7          8.51        -23.66        91.21 o
  -8  -7   7       5040.49       4917.97       159.38 o
  -7  -7   7       1085.63       1069.23        96.04 o
  -6  -7   7       4555.13       4459.48       127.25 o
  -5  -7   7       9259.75       8990.35       152.38 o
  -4  -7   7        312.37        375.51        55.10 o
  -3  -7   7       6785.04       6868.22       148.20 o
  -2  -7   7      16712.64      16254.41       198.00 o
  -1  -7   7       2473.97       2491.97        79.64 o
   0  -7   7       4864.99       5296.79        97.92 o
   1  -7   7       3242.60       3459.52        81.25 o
   2  -7   7       3352.91       3686.57        72.46 o
   3  -7   7      14427.50      13424.02       122.62 o
   4  -7   7       1884.90       2047.83        49.40 o
   5  -7   7       9520.05       9619.87       104.74 o
   6  -7   7       9679.13       9797.93       101.17 o
   7  -7   7        791.92        819.25        59.55 o
   8  -7   7       1988.48       2107.27        78.38 o
   9  -7   7       1209.51       1350.55        92.16 o
  10  -7   7          9.51         40.22        90.91 o
  11  -7   7       4720.25       4891.42       190.85 o
  12  -7   7       1553.71       2190.96       206.94 o
 -11  -6   7        234.93        375.95       129.31 o
 -10  -6   7       6523.10       6269.19       194.57 o
  -9  -6   7        393.62        425.35        96.12 o
  -8  -6   7       2286.27       2383.83       118.02 o
  -7  -6   7       3628.60       3510.21       138.89 o
  -6  -6   7       7914.90       7353.94       152.44 o
  -5  -6   7      15607.37      15578.42       188.26 o
  -4  -6   7       7938.45       7023.78       160.54 o
  -3  -6   7         24.87         24.88        49.27 o
  -2  -6   7       7512.61       7437.16       115.52 o
  -1  -6   7      29692.31      30426.89       299.03 o
   0  -6   7       2543.11       2648.82        58.33 o
   1  -6   7      26827.05      27508.41       224.85 o
   2  -6   7       2782.10       2835.73        75.90 o
   3  -6   7       8175.41       8028.08        87.78 o
   4  -6   7       3233.64       3114.27        75.90 o
   5  -6   7         83.39         61.28        28.26 o
   6  -6   7        807.30        893.93        46.69 o
   7  -6   7       2576.02       2489.69        76.54 o
   8  -6   7       2542.95       2385.90        99.77 o
   9  -6   7       3698.03       3558.66       187.08 o
  10  -6   7        352.67        289.06       102.96 o
  11  -6   7       5575.66       5954.20       213.85 o
  12  -6   7       2951.83       2957.20       196.78 o
 -11  -5   7        275.73        360.22       124.58 o
 -10  -5   7       7275.74       7159.66       206.50 o
  -9  -5   7         87.25         95.83        84.54 o
  -8  -5   7       4039.10       3844.43       153.61 o
  -7  -5   7       8319.71       8133.81       167.33 o
  -6  -5   7        551.65        460.56        73.45 o
  -5  -5   7        302.54        220.43        60.17 o
  -4  -5   7      16641.85      16282.82       225.47 o
  -3  -5   7       2872.86       2390.65        70.85 o
  -2  -5   7        237.56        212.17        40.16 o
  -1  -5   7        344.82        397.01        31.84 o
   0  -5   7       7672.26       7419.21        91.48 o
   1  -5   7      19560.98      20003.92       152.38 o
   2  -5   7        255.95        440.49        31.19 o
   3  -5   7      11053.37      10882.46       100.94 o
   4  -5   7       1730.04       1570.40        42.67 o
   5  -5   7        976.56       1237.67        39.29 o
   6  -5   7        234.64        233.73        35.07 o
   7  -5   7       1627.18       1688.17        56.41 o
   8  -5   7       3103.04       2605.57       101.63 o
   9  -5   7       6300.87       6241.96       204.69 o
  10  -5   7       3264.20       3149.79       170.21 o
  11  -5   7       2720.52       2698.46       171.99 o
  12  -5   7       2851.09       3000.14       223.24 o
 -12  -4   7       5045.57       4804.44       206.20 o
 -11  -4   7        442.13        415.22       105.37 o
 -10  -4   7       3754.13       3699.89       162.19 o
  -9  -4   7        346.48        330.52        75.21 o
  -8  -4   7       2997.05       3074.16       115.38 o
  -7  -4   7       4154.11       3740.25        89.76 o
  -6  -4   7       3947.68       3863.99        95.17 o
  -5  -4   7        648.22        550.50        52.79 o
  -4  -4   7      14803.70      14219.31       158.84 o
  -3  -4   7       1159.45       1382.87        54.84 o
  -2  -4   7      11586.86      11795.48       122.61 o
  -1  -4   7       7860.20       7789.95        74.11 o
   0  -4   7       1223.36       1204.91        34.90 o
   1  -4   7      18714.26      18815.76       134.26 o
   2  -4   7        711.71        706.74        40.39 o
   3  -4   7         78.48         92.85        25.15 o
   4  -4   7       1357.94       1407.87        37.87 o
   5  -4   7         10.17         10.59        27.87 o
   6  -4   7       4116.42       3779.21        70.99 o
   7  -4   7      16001.33      15433.29       159.11 o
   8  -4   7          7.00        -16.99        53.55 o
   9  -4   7      13942.27      13842.31       248.72 o
  10  -4   7       3391.59       3379.04       143.24 o
  11  -4   7       2724.17       2585.50       141.16 o
  12  -4   7       2453.60       2871.64       334.03 o
 -12  -3   7       2707.83       2759.73       197.13 o
 -11  -3   7       1641.14       1679.05       123.96 o
 -10  -3   7       5715.92       5688.72       180.89 o
  -9  -3   7       3466.28       3394.51       111.74 o
  -8  -3   7        563.93        670.87        61.32 o
  -7  -3   7       1568.78       1599.23        58.50 o
  -6  -3   7      13255.51      12527.78       144.39 o
  -5  -3   7        139.48        119.93        41.91 o
  -4  -3   7      11440.48      12003.08       125.28 o
  -3  -3   7       1437.70       1667.08        50.24 o
  -2  -3   7      40234.04      40685.88       265.25 o
  -1  -3   7      32934.58      34637.02       215.89 o
   0  -3   7          3.16         16.37        24.38 o
   1  -3   7      19366.91      19361.11       140.50 o
   2  -3   7       4829.83       4969.62        58.21 o
   3  -3   7         35.30          2.43        33.26 o
   4  -3   7       3780.36       3338.26        67.13 o
   5  -3   7       2513.03       2603.32        51.63 o
   6  -3   7       2840.97       2762.40        63.12 o
   7  -3   7      12259.51      12053.70       124.41 o
   8  -3   7         85.37         -5.05        58.48 o
   9  -3   7       7737.64       7662.17       191.43 o
  10  -3   7       2915.90       2651.39       133.91 o
  11  -3   7       1505.50       1388.47       145.46 o
  12  -3   7       1270.33       1225.62       151.36 o
 -12  -2   7       4535.14       4822.84       175.78 o
 -11  -2   7        199.64        331.96       102.61 o
 -10  -2   7       3761.56       3843.21       145.99 o
  -9  -2   7       9804.26       9339.61       251.09 o
  -8  -2   7       5146.45       5157.67       108.15 o
  -7  -2   7        770.49        760.30        42.72 o
  -6  -2   7      10506.65      10406.16       109.59 o
  -5  -2   7        800.13        732.70        41.95 o
  -4  -2   7      29240.69      28778.85       245.96 o
  -3  -2   7       8393.56       8980.04        89.80 o
  -2  -2   7      20923.47      21555.87       146.20 o
  -1  -2   7      30416.35      31208.19       241.30 o
   0  -2   7         42.05         43.20        26.03 o
   1  -2   7      11286.21      11495.48        98.15 o
   2  -2   7        962.79        907.68        33.66 o
   3  -2   7       2764.38       2482.48        52.37 o
   4  -2   7      23759.74      23627.47       194.41 o
   5  -2   7       7849.76       7188.74        79.08 o
   6  -2   7       4799.31       4535.95        67.98 o
   7  -2   7      10150.78      10122.98       106.84 o
   8  -2   7        825.19        917.24        63.39 o
   9  -2   7       2510.53       2551.71       107.09 o
  10  -2   7        534.62        593.83       190.44 o
  11  -2   7        471.13        455.70       141.95 o
  12  -2   7       1055.88        972.17       153.63 o
 -12  -1   7       8331.68       8652.40       213.10 o
 -11  -1   7       2888.04       2737.48       133.59 o
 -10  -1   7        289.96        150.82        81.45 o
  -9  -1   7      11009.23      10842.43       179.88 o
  -8  -1   7       2608.08       2585.40        63.70 o
  -7  -1   7       1586.14       1449.30        49.41 o
  -6  -1   7       4338.29       4171.06        67.06 o
  -5  -1   7       1201.79        927.55        41.56 o
  -4  -1   7      29702.47      29463.31       202.89 o
  -3  -1   7       9699.18       9804.96        78.52 o
  -2  -1   7       3186.38       3112.29        48.73 o
  -1  -1   7       2368.39       2325.19        46.94 o
   0  -1   7        409.08        525.53        33.35 o
   1  -1   7        681.44        717.01        34.74 o
   2  -1   7       8836.58       9327.10        92.46 o
   3  -1   7        271.11        214.24        32.29 o
   4  -1   7      14897.05      15062.33       129.82 o
   5  -1   7      15099.77      15159.35       137.07 o
   6  -1   7       1555.83       1654.61        48.23 o
   7  -1   7       5636.50       5675.33        84.49 o
   8  -1   7        116.99         96.33        55.79 o
   9  -1   7       4314.04       4140.86       142.66 o
  10  -1   7       1541.74       1954.39       158.95 o
  11  -1   7          4.96       -129.52       129.52 o
  12  -1   7        763.98        738.65       211.31 o
 -13   0   7         37.24         38.03       109.09 o
 -12   0   7       2456.09       2426.05       131.51 o
 -11   0   7       3359.49       3394.46       139.92 o
 -10   0   7        635.53        568.11       105.88 o
  -9   0   7        889.84        789.45        72.72 o
  -8   0   7       4230.96       4065.27        81.07 o
  -7   0   7       4237.56       4107.93        84.95 o
  -6   0   7      26944.83      26611.13       208.74 o
  -5   0   7       1099.84       1031.28        39.02 o
  -4   0   7       7539.52       7608.15        98.20 o
  -3   0   7        872.63        972.10        29.42 o
  -2   0   7       2053.37       2016.03        39.29 o
  -1   0   7        744.17        884.53        34.96 o
   0   0   7       5067.50       5735.96        80.51 o
   1   0   7       2917.54       2932.00        51.00 o
   2   0   7      23574.64      23850.88       195.95 o
   3   0   7       1882.62       1691.72        43.18 o
   4   0   7      15422.86      15922.55       159.80 o
   5   0   7      14779.40      14478.85       138.23 o
   6   0   7        350.27        438.45        40.57 o
   7   0   7       2689.30       2637.76        92.88 o
   8   0   7       1893.70       1901.90        90.93 o
   9   0   7       1962.11       2047.98       124.75 o
  10   0   7       1728.32       1758.99       159.77 o
  11   0   7       1415.73       1222.76       157.32 o
 -13   1   7        958.92       1063.79       110.35 o
 -12   1   7        165.00         86.68        87.07 o
 -11   1   7       3471.56       3576.46       136.83 o
 -10   1   7        405.30        326.72        71.29 o
  -9   1   7       1262.83       1197.95        78.62 o
  -8   1   7        287.55        304.16        39.70 o
  -7   1   7       7445.08       7270.34        92.81 o
  -6   1   7      23837.03      22764.20       187.68 o
  -5   1   7        995.11        998.43        36.33 o
  -4   1   7      15136.87      15675.87       116.57 o
  -3   1   7      25874.89      26975.18       178.82 o
  -2   1   7       1550.35       1491.89        36.73 o
  -1   1   7       9176.13       8832.83        88.63 o
   0   1   7      41507.59      43483.63       287.95 o
   1   1   7       1039.19       1326.66        40.94 o
   2   1   7       8417.29       7954.32        88.29 o
   3   1   7      12648.43      12702.19       135.60 o
   4   1   7       4348.54       4342.37        80.24 o
   5   1   7       8109.33       7838.46       119.68 o
   6   1   7       1892.05       1752.01        68.91 o
   7   1   7       8895.96       8817.90       153.11 o
   8   1   7       5560.30       5687.02       127.69 o
   9   1   7          7.35        -92.39        92.39 o
  10   1   7       2356.11       2575.96       181.36 o
  11   1   7       3901.32       3991.31       222.59 o
 -13   2   7       1061.50       1282.09       168.34 o
 -12   2   7         16.60         31.26        81.36 o
 -11   2   7       3506.71       3258.89       124.21 o
 -10   2   7        428.17        334.55        67.69 o
  -9   2   7       5691.54       5872.13       148.77 o
  -8   2   7      10287.69       9603.07       116.51 o
  -7   2   7        119.11          2.48        32.59 o
  -6   2   7      12367.41      11904.30       115.02 o
  -5   2   7       4801.86       4564.58        58.38 o
  -4   2   7       3449.80       3607.10        51.87 o
  -3   2   7       2609.63       2379.05        42.75 o
  -2   2   7       1761.79       1698.76        44.00 o
  -1   2   7       4590.90       4817.99        63.52 o
   0   2   7      75082.15      76770.91       502.01 o
   1   2   7       6175.53       6754.24        76.88 o
   2   2   7      15345.76      15452.19       160.73 o
   3   2   7      31521.15      31782.04       290.05 o
   4   2   7        385.18        367.02        47.32 o
   5   2   7       9339.14       9550.79       148.55 o
   6   2   7       1620.30       1540.93        90.99 o
   7   2   7       1213.26       1365.81        79.92 o
   8   2   7       5262.52       5248.82       157.10 o
   9   2   7         26.50         84.86       117.87 o
  10   2   7       2687.38       2600.20       188.89 o
  11   2   7       2395.20       2325.74       223.37 o
 -13   3   7       1151.76       1164.17       169.63 o
 -12   3   7        454.87        466.80        88.23 o
 -11   3   7       3390.29       3707.61       124.23 o
 -10   3   7       2367.56       2379.53        90.34 o
  -9   3   7       4482.67       4304.77       126.04 o
  -8   3   7      16814.69      16321.07       179.88 o
  -7   3   7       2437.71       2267.69        44.23 o
  -6   3   7       1709.50       1679.15        44.86 o
  -5   3   7       4040.42       3843.54        62.02 o
  -4   3   7        160.61         83.03        25.41 o
  -3   3   7       8270.39       8117.59        85.42 o
  -2   3   7       5045.48       4873.08        64.10 o
  -1   3   7        916.39        762.65        41.10 o
   0   3   7      21059.11      21860.73       185.94 o
   1   3   7       2367.14       2114.36        57.40 o
   2   3   7       5727.74       5481.91        92.81 o
   3   3   7       6330.53       6740.77       129.64 o
   4   3   7       9612.88       9456.45       151.91 o
   5   3   7      11609.81      11154.13       170.97 o
   6   3   7        679.50        745.74        51.71 o
   7   3   7        273.33        218.26        81.17 o
   8   3   7       4560.08       4929.01       162.41 o
   9   3   7        854.34        941.26       138.87 o
  10   3   7       1161.99        968.56       164.51 o
 -13   4   7       2881.39       2747.92       256.89 o
 -12   4   7         16.06        135.62       131.13 o
 -11   4   7       8025.45       7990.72       185.36 o
 -10   4   7       6323.41       6283.42       147.43 o
  -9   4   7       1462.32       1425.48        63.55 o
  -8   4   7       4579.68       4495.60        75.36 o
  -7   4   7       1458.30       1419.12        39.85 o
  -6   4   7       4955.82       4790.21        75.26 o
  -5   4   7       7311.90       7425.79        87.54 o
  -4   4   7        437.67        644.08        37.48 o
  -3   4   7      36831.53      36205.54       271.23 o
  -2   4   7      17543.61      17482.59       154.45 o
  -1   4   7         18.97        -18.55        31.05 o
   0   4   7      18978.06      18952.69       177.70 o
   1   4   7        386.61        272.74        44.05 o
   2   4   7       6790.36       6711.41       110.64 o
   3   4   7       3590.47       3298.96        91.30 o
   4   4   7         64.94         69.35        50.40 o
   5   4   7       5928.01       6294.55       137.09 o
   6   4   7       6864.46       6478.32       186.30 o
   7   4   7        202.53        172.54        85.41 o
   8   4   7       3410.23       3149.05       144.05 o
   9   4   7       1169.52       1184.38       151.46 o
  10   4   7        436.64        466.40       227.26 o
 -13   5   7       2049.42       2149.79       192.69 o
 -12   5   7         69.40          0.49       131.03 o
 -11   5   7       6895.66       6618.08       222.40 o
 -10   5   7       2684.96       2767.52       105.54 o
  -9   5   7        213.19        218.48        65.17 o
  -8   5   7       3772.49       3662.65        67.05 o
  -7   5   7        844.89        932.30        47.71 o
  -6   5   7       3239.24       3287.28        58.19 o
  -5   5   7      12212.58      11603.60       115.70 o
  -4   5   7       2516.41       2335.61        54.64 o
  -3   5   7       4129.62       4447.06        67.18 o
  -2   5   7       8258.85       7939.73        88.31 o
  -1   5   7       2656.78       2688.19        54.82 o
   0   5   7       5887.33       5701.76        99.35 o
   1   5   7        527.34        560.82        51.79 o
   2   5   7       3220.80       2809.13       117.00 o
   3   5   7      14172.93      13829.14       185.76 o
   4   5   7       1345.79       1415.71        70.57 o
   5   5   7         86.85         94.27        68.10 o
   6   5   7       7983.77       8175.29       192.95 o
   7   5   7       1654.56       1710.36       121.15 o
   8   5   7       2396.55       2166.51       136.98 o
   9   5   7       2571.62       2719.48       191.05 o
  10   5   7        357.87        367.25       314.34 o
 -13   6   7       6049.63       6245.09       420.72 o
 -12   6   7       2494.87       2581.54       188.64 o
 -11   6   7        595.57        569.37       171.60 o
 -10   6   7       4047.85       3637.84       156.41 o
  -9   6   7        731.78        797.16        56.06 o
  -8   6   7       4669.99       4844.59        95.96 o
  -7   6   7       1929.72       1834.61        53.73 o
  -6   6   7       1639.37       1464.09        41.98 o
  -5   6   7      11812.88      11040.58       124.84 o
  -4   6   7       9229.84       8726.78        95.96 o
  -3   6   7       1686.63       1615.35        47.50 o
  -2   6   7      16359.67      16671.53       157.25 o
  -1   6   7       2125.19       2558.25        55.77 o
   0   6   7       1231.50       1180.17        46.03 o
   1   6   7       9192.21       8620.65       111.93 o
   2   6   7          3.31         32.15        36.63 o
   3   6   7       5506.93       5500.45       115.14 o
   4   6   7       2549.74       2494.10       114.30 o
   5   6   7         66.59        167.20        73.56 o
   6   6   7       3475.52       3444.67       145.15 o
   7   6   7        100.89        487.73       131.61 o
   8   6   7       2618.36       2860.64       156.29 o
   9   6   7       4711.99       4397.96       233.53 o
 -13   7   7       4214.44       4429.51       213.14 o
 -12   7   7       3786.43       3831.49       215.76 o
 -11   7   7        728.44        576.13       173.76 o
 -10   7   7       5597.00       5912.61       194.13 o
  -9   7   7        477.72        506.21       102.05 o
  -8   7   7       3414.90       3186.74        87.82 o
  -7   7   7       7172.87       6933.84        98.27 o
  -6   7   7        629.01        577.13        46.29 o
  -5   7   7       2885.63       2721.88        66.71 o
  -4   7   7      11638.45      11975.03       120.30 o
  -3   7   7        612.63        626.08        39.88 o
  -2   7   7       6913.05       6957.19        89.61 o
  -1   7   7       1023.43       1068.25        43.85 o
   0   7   7       5080.11       4906.72        97.80 o
   1   7   7      20097.75      19798.33       238.11 o
   2   7   7        762.22        857.44        77.08 o
   3   7   7       8268.64       8169.23       180.16 o
   4   7   7       4338.84       4086.93       139.91 o
   5   7   7        217.67        247.65       103.47 o
   6   7   7       1122.53       1162.52       117.18 o
   7   7   7        704.01        715.49       117.23 o
   8   7   7       2055.40       1883.75       145.57 o
 -12   8   7       1557.88       1341.95       223.40 o
 -11   8   7        157.31        184.31        99.55 o
 -10   8   7       3329.05       3182.14       160.86 o
  -9   8   7        128.11        143.20        97.40 o
  -8   8   7       2823.41       2877.00       117.03 o
  -7   8   7      12266.27      12022.43       145.99 o
  -6   8   7       6830.95       6354.36       107.15 o
  -5   8   7        487.95        429.18        35.52 o
  -4   8   7       7099.44       7161.34        93.67 o
  -3   8   7        313.29        282.72        38.32 o
  -2   8   7       4109.59       4031.25        72.99 o
  -1   8   7       2738.72       2678.94        81.50 o
   0   8   7        118.33        148.19        51.56 o
   1   8   7      12308.83      12359.84       182.54 o
   2   8   7         87.81         33.01        68.38 o
   3   8   7       7491.37       7415.48       182.04 o
   4   8   7       3939.12       4116.53       152.13 o
   5   8   7        655.57       1194.54       192.31 o
   6   8   7       4903.82       5725.08       212.22 o
   7   8   7       3335.01       3462.78       169.77 o
   8   8   7        144.07        275.82       134.51 o
 -12   9   7       2039.51       2334.87       221.96 o
 -11   9   7         83.01        138.25       106.45 o
 -10   9   7       5425.81       5477.98       184.27 o
  -9   9   7       3919.96       4092.45       219.19 o
  -8   9   7        185.66        275.85        97.04 o
  -7   9   7       6163.77       6145.81       166.98 o
  -6   9   7        844.39        914.62        67.40 o
  -5   9   7       1349.83       1452.70        79.60 o
  -4   9   7      11519.00      11589.15       146.25 o
  -3   9   7         98.73         81.03        38.54 o
  -2   9   7      14578.66      14478.41       182.04 o
  -1   9   7       7142.96       7320.56       145.77 o
   0   9   7         44.69         64.30        57.80 o
   1   9   7       7519.32       7395.80       159.04 o
   2   9   7       1117.42       1197.36        91.19 o
   3   9   7       1652.39       1789.12       106.13 o
   4   9   7       3985.44       4179.22       170.70 o
   5   9   7        133.66        139.18       129.59 o
   6   9   7       1729.27       1810.30       175.25 o
   7   9   7       1803.76       1927.46       187.90 o
 -12  10   7       2183.62       2229.15       224.90 o
 -11  10   7        667.18        595.61       134.26 o
 -10  10   7       3570.18       3526.97       226.41 o
  -9  10   7       5598.13       5648.92       172.55 o
  -8  10   7         20.52        -58.89        58.89 o
  -7  10   7       3752.68       3668.60       104.63 o
  -6  10   7       1102.01       1116.42        75.15 o
  -5  10   7         67.71         37.65        59.96 o
  -4  10   7       6521.14       6503.47       155.99 o
  -3  10   7       5973.03       6114.22       140.23 o
  -2  10   7       5637.31       5673.94       136.24 o
  -1  10   7       7195.73       7107.40       152.21 o
   0  10   7         17.21        187.39        73.38 o
   1  10   7       3612.53       3720.45       139.67 o
   2  10   7       1484.86       1336.80       110.31 o
   3  10   7        455.93        520.45        99.77 o
   4  10   7       4927.28       4583.32       239.13 o
   5  10   7       1351.91       1228.92       163.09 o
   6  10   7        413.62        550.60       156.76 o
 -11  11   7       2355.26       2407.12       225.54 o
 -10  11   7        226.95         67.04       137.91 o
  -9  11   7       1271.36       1561.58       193.69 o
  -8  11   7        625.81        688.42       156.95 o
  -7  11   7        580.67        820.15       134.82 o
  -6  11   7       1302.01       1198.71        92.95 o
  -5  11   7        179.53        251.47        79.23 o
  -4  11   7       6990.59       6767.17       166.24 o
  -3  11   7       2599.17       2500.48       117.95 o
  -2  11   7        130.18        134.61        70.29 o
  -1  11   7       1027.81        966.92        88.37 o
   0  11   7        619.88        747.58        89.29 o
   1  11   7       2603.02       2518.03       131.68 o
   2  11   7       2803.29       2705.67       138.37 o
   3  11   7         53.33        147.71        99.49 o
   4  11   7       3418.78       3214.77       173.68 o
   5  11   7        613.37        484.88       132.29 o
 -10  12   7        116.64         22.61       145.93 o
  -9  12   7       2326.02       2029.69       212.37 o
  -8  12   7       2023.01       1900.01       204.11 o
  -7  12   7       1432.39       1464.76       104.06 o
  -6  12   7       5262.05       5554.95       172.58 o
  -5  12   7       3149.21       3276.05       144.40 o
  -4  12   7       2452.65       2490.07       134.23 o
  -3  12   7       2296.43       2441.79       139.56 o
  -2  12   7        106.66         94.25        90.76 o
  -1  12   7       5352.39       5219.98       181.48 o
   0  12   7         86.12        200.20        86.34 o
   1  12   7       1721.23       1897.50       130.11 o
   2  12   7       6942.03       6488.60       198.87 o
   3  12   7        974.06       1104.11       139.87 o
   4  12   7       1817.61       2067.54       163.31 o
  -9  13   7       1025.61       1382.17       203.21 o
  -8  13   7       1930.01       2071.57       216.23 o
  -7  13   7        650.42        689.40        99.37 o
  -6  13   7       5963.54       6363.30       187.98 o
  -5  13   7       3201.37       3206.12       147.59 o
  -4  13   7       2727.77       2643.69       146.14 o
  -3  13   7       4916.51       4575.06       233.94 o
  -2  13   7         73.98         87.37       112.31 o
  -1  13   7       3548.15       3542.85       189.48 o
   0  13   7        739.86        566.63       148.54 o
   1  13   7        467.83        419.84       113.30 o
   2  13   7       2785.26       2889.08       159.52 o
   3  13   7       1856.60       1618.32       158.73 o
  -8  14   7       4754.91       4736.72       283.64 o
  -7  14   7          9.26        150.45        98.85 o
  -6  14   7       3991.52       4004.64       169.83 o
  -5  14   7       1512.33       1369.66       129.85 o
  -4  14   7       1311.51       1445.22       137.18 o
  -3  14   7       3192.17       3243.25       169.97 o
  -2  14   7         32.62       -115.34       115.34 o
  -1  14   7       3285.22       3426.49       202.55 o
   0  14   7       2787.13       3142.18       202.90 o
   1  14   7        468.85        167.89       142.30 o
  -6  15   7       1851.79       2257.45       162.15 o
  -5  15   7        814.96        935.14       131.41 o
  -4  15   7        656.27        785.51       131.12 o
  -3  15   7       2550.09       2896.29       174.68 o
  -2  15   7        186.53        186.78       172.22 o
  -1  15   7        476.98        373.58       138.01 o
  -1 -16   8       1811.87       2261.00       237.30 o
   0 -16   8       6103.53       6963.70       388.92 o
   1 -16   8        495.07        560.71       132.01 o
   2 -16   8       1407.64       1404.05       175.16 o
   3 -16   8       4156.98       4386.39       317.53 o
   4 -16   8        244.40        -15.82       208.96 o
   5 -16   8        628.57        348.15       180.14 o
   6 -16   8        177.35        146.25       166.81 o
  -3 -15   8       2742.34       2852.83       170.75 o
  -2 -15   8       3750.76       4006.53       181.60 o
  -1 -15   8        180.02        421.71       178.59 o
   0 -15   8      10666.59      10826.15       443.52 o
   1 -15   8       3908.30       3977.23       194.43 o
   2 -15   8        463.01        406.46       136.75 o
   3 -15   8       1749.66       1723.42       145.01 o
   4 -15   8        652.56       1007.42       227.70 o
   5 -15   8       2972.21       3134.29       162.65 o
   6 -15   8       2992.24       2834.28       158.00 o
   7 -15   8         35.96        -45.45       123.33 o
  -4 -14   8         48.34        196.89       120.85 o
  -3 -14   8       5893.86       5981.47       206.27 o
  -2 -14   8       6430.31       6836.87       226.99 o
  -1 -14   8        141.76        397.47        95.30 o
   0 -14   8       6754.03       6806.91       189.54 o
   1 -14   8       2875.49       2917.68       172.57 o
   2 -14   8        112.16         69.93       108.70 o
   3 -14   8       1097.92        953.27       120.24 o
   4 -14   8         50.15        294.31       107.19 o
   5 -14   8       2551.76       2655.21       147.80 o
   6 -14   8       3408.53       3878.09       165.83 o
   7 -14   8         25.75        -87.99       168.87 o
   8 -14   8        685.19        564.82       132.48 o
   9 -14   8       1289.48       1144.62       333.93 o
  -6 -13   8        612.26        725.53       139.97 o
  -5 -13   8       3970.09       4274.77       195.94 o
  -4 -13   8        793.57       1353.93       136.01 o
  -3 -13   8       2114.05       2355.06       144.63 o
  -2 -13   8       8058.30       8114.87       184.85 o
  -1 -13   8       2052.76       2284.52       130.27 o
   0 -13   8       1269.80       1332.40       101.88 o
   1 -13   8        115.61        207.13        84.05 o
   2 -13   8       1934.34       2396.37       200.23 o
   3 -13   8       5532.95       5980.71       192.55 o
   4 -13   8       3810.12       3922.80       159.69 o
   5 -13   8        669.64        869.08       109.50 o
   6 -13   8      12424.92      12610.96       255.18 o
   7 -13   8       3928.24       4283.83       165.50 o
   8 -13   8       1121.31       1166.57       111.05 o
   9 -13   8       2033.84       2389.28       256.96 o
  -7 -12   8        372.57        381.07       131.34 o
  -6 -12   8          3.74        128.31       119.94 o
  -5 -12   8       4674.96       4796.59       227.02 o
  -4 -12   8       8652.85       8849.76       227.03 o
  -3 -12   8        242.65        414.19       112.00 o
  -2 -12   8       4519.69       4640.05       145.57 o
  -1 -12   8        929.72       1059.03        94.12 o
   0 -12   8       1238.81       1351.17       101.92 o
   1 -12   8       1186.67       1235.24        97.10 o
   2 -12   8        164.63        250.13        76.32 o
   3 -12   8       5838.77       6189.24       168.74 o
   4 -12   8      11841.90      11804.93       222.20 o
   5 -12   8         58.63        -49.53        83.05 o
   6 -12   8       4121.27       4210.00       169.83 o
   7 -12   8        488.06        541.72        87.66 o
   8 -12   8       3845.99       4100.51       141.48 o
   9 -12   8       3398.15       3478.27       222.56 o
  10 -12   8        192.55        358.26       172.26 o
  -8 -11   8        937.37        773.19       153.30 o
  -7 -11   8       5331.56       5453.92       207.42 o
  -6 -11   8       3380.31       3647.90       173.75 o
  -5 -11   8       4383.44       4772.93       214.96 o
  -4 -11   8      12164.42      12492.27       284.44 o
  -3 -11   8        252.31        243.08        79.16 o
  -2 -11   8        846.46        958.05        88.23 o
  -1 -11   8        668.17        796.10        84.02 o
   0 -11   8       3496.12       3533.29       119.30 o
   1 -11   8       6574.36       6752.21       148.45 o
   2 -11   8       2975.01       3411.60       135.25 o
   3 -11   8       5494.29       5617.05       124.50 o
   4 -11   8      11143.29      11129.83       208.91 o
   5 -11   8       1359.38       1336.65        97.09 o
   6 -11   8       2766.45       2810.34       152.40 o
   7 -11   8        778.61        859.14        86.30 o
   8 -11   8       3225.34       3388.10       119.90 o
   9 -11   8       3922.13       4061.01       155.85 o
  10 -11   8        110.44        111.12       154.43 o
  -8 -10   8        399.43        393.52       132.70 o
  -7 -10   8       9135.98       9310.83       240.73 o
  -6 -10   8       3593.71       3518.95       137.83 o
  -5 -10   8       3851.80       4051.78       178.83 o
  -4 -10   8       6657.44       6551.45       140.72 o
  -3 -10   8        159.27         30.60        68.37 o
  -2 -10   8       4797.43       4746.08       130.98 o
  -1 -10   8       7052.65       7387.31       210.18 o
   0 -10   8        909.33        937.59        50.24 o
   1 -10   8       6478.22       6473.01       122.69 o
   2 -10   8       8605.05       8987.39       149.89 o
   3 -10   8       1526.82       1512.99        66.31 o
   4 -10   8       7793.18       7608.76       162.84 o
   5 -10   8        727.67        718.05        81.32 o
   6 -10   8      10240.88      10566.86       181.09 o
   7 -10   8       4347.31       4267.00       126.02 o
   8 -10   8       2365.01       2449.11       102.20 o
   9 -10   8       5547.00       5620.13       141.26 o
  10 -10   8       3213.94       3498.47       224.93 o
  11 -10   8        137.03        -32.11       162.76 o
  -9  -9   8       7932.76       7973.58       263.66 o
  -8  -9   8        163.06        246.17       122.79 o
  -7  -9   8       8633.24       8828.36       238.39 o
  -6  -9   8       9913.14       9717.38       194.35 o
  -5  -9   8        253.86        303.90        80.95 o
  -4  -9   8       2790.71       2687.77        93.81 o
  -3  -9   8        723.62        737.76        74.84 o
  -2  -9   8       4652.17       4549.99       122.87 o
  -1  -9   8       8625.28       8643.97       148.19 o
   0  -9   8       3209.39       3160.87        96.16 o
   1  -9   8       4538.00       4692.79       103.80 o
   2  -9   8      13484.38      13418.77       176.25 o
   3  -9   8       1001.43       1024.26        57.49 o
   4  -9   8       8273.27       8610.69       112.25 o
   5  -9   8         41.50        152.53        48.02 o
   6  -9   8       7184.56       7005.90       171.06 o
   7  -9   8       5618.93       5557.19       119.61 o
   8  -9   8         24.08         22.77        62.27 o
   9  -9   8        608.42        618.34        73.73 o
  10  -9   8       1482.09       1625.15       128.40 o
  11  -9   8          4.74        -95.55       152.96 o
 -10  -8   8       2476.52       2755.17       203.94 o
  -9  -8   8       6913.99       6745.25       202.15 o
  -8  -8   8        650.60        683.45       105.51 o
  -7  -8   8       3880.88       4409.72       145.25 o
  -6  -8   8        917.27        707.58        87.71 o
  -5  -8   8        958.52        841.66        65.91 o
  -4  -8   8       6412.04       6331.81       139.16 o
  -3  -8   8        840.74        772.81        71.74 o
  -2  -8   8       1777.02       1822.36        84.82 o
  -1  -8   8      13503.08      13435.93       158.61 o
   0  -8   8       6296.76       6043.67       112.89 o
   1  -8   8        363.37        624.93        52.98 o
   2  -8   8       8922.66       9362.84       129.85 o
   3  -8   8       2241.61       2409.23        58.42 o
   4  -8   8      19748.99      19328.67       164.82 o
   5  -8   8       2417.55       2366.98        60.84 o
   6  -8   8       2042.05       2122.99        69.86 o
   7  -8   8       4788.58       4935.06       110.50 o
   8  -8   8       2958.57       2859.32       105.54 o
   9  -8   8         50.30         87.01        71.08 o
  10  -8   8        422.87        521.07       105.01 o
  11  -8   8          9.93       -147.68       147.68 o
 -10  -7   8         71.15         33.24       118.61 o
  -9  -7   8       5124.00       4928.16       165.50 o
  -8  -7   8        693.30        668.26        97.25 o
  -7  -7   8       2835.81       2792.61       124.93 o
  -6  -7   8       2295.85       2364.20       107.24 o
  -5  -7   8       1402.93       1281.18        82.24 o
  -4  -7   8      13412.85      13442.47       192.28 o
  -3  -7   8       9611.58       9472.88       136.93 o
  -2  -7   8       3090.45       3385.83        80.72 o
  -1  -7   8      10362.00      10452.88       128.25 o
   0  -7   8      18387.28      17698.48       198.22 o
   1  -7   8       1744.97       1881.40        59.41 o
   2  -7   8      13718.68      13373.03       138.06 o
   3  -7   8         14.98        103.82        35.37 o
   4  -7   8       8971.86       8571.36        95.21 o
   5  -7   8       9858.42       9343.41       105.47 o
   6  -7   8        469.30        446.17        47.97 o
   7  -7   8       2479.55       2459.69        80.64 o
   8  -7   8       3233.92       3009.26       105.02 o
   9  -7   8        588.47        643.34       106.09 o
  10  -7   8       5957.58       5980.72       201.96 o
  11  -7   8       1362.71       1315.13       133.96 o
  12  -7   8       4028.02       4188.66       246.66 o
 -11  -6   8       6703.15       6502.51       270.56 o
 -10  -6   8        154.89        195.99       122.54 o
  -9  -6   8       4174.65       4439.61       154.29 o
  -8  -6   8        464.63        399.79        89.86 o
  -7  -6   8       6996.41       6694.04       161.49 o
  -6  -6   8      10681.96      11123.80       159.10 o
  -5  -6   8       1090.70       1059.14        80.29 o
  -4  -6   8       2409.09       2244.84        98.48 o
  -3  -6   8      19056.29      19054.24       253.81 o
  -2  -6   8       9478.65       8843.51       139.61 o
  -1  -6   8        242.17        257.80        49.22 o
   0  -6   8       1271.69       1330.75        53.29 o
   1  -6   8       7538.91       7438.48        97.60 o
   2  -6   8      24996.32      25360.87       211.00 o
   3  -6   8        570.20        443.37        34.31 o
   4  -6   8      10554.92      10693.91       104.99 o
   5  -6   8       7702.13       7633.17        85.34 o
   6  -6   8        276.79        285.79        37.17 o
   7  -6   8        705.13        707.03        59.09 o
   8  -6   8       1903.71       2063.43       121.86 o
   9  -6   8        320.78        391.65        99.90 o
  10  -6   8       4022.88       3870.40       172.21 o
  11  -6   8       2492.57       2672.62       162.31 o
  12  -6   8       2141.59       2294.80       189.19 o
 -11  -5   8       6375.86       6449.77       320.78 o
 -10  -5   8       1253.64       1350.42       121.14 o
  -9  -5   8       1947.66       1877.19       101.45 o
  -8  -5   8       1504.69       1522.77       102.52 o
  -7  -5   8       5877.23       5884.57       148.44 o
  -6  -5   8       6449.70       6044.54       132.10 o
  -5  -5   8      13515.06      13436.20       181.64 o
  -4  -5   8        108.49         70.89        48.54 o
  -3  -5   8       7924.57       7106.31       118.86 o
  -2  -5   8       4313.72       4422.19        86.22 o
  -1  -5   8      12619.44      13059.04       145.73 o
   0  -5   8       9699.28       9552.92       100.38 o
   1  -5   8        416.96        488.60        33.29 o
   2  -5   8      23494.41      22507.24       181.05 o
   3  -5   8       8419.37       8596.40        88.16 o
   4  -5   8       1566.35       1911.30        41.47 o
   5  -5   8       1873.53       1899.31        39.78 o
   6  -5   8        328.72        345.38        34.35 o
   7  -5   8       4504.21       4125.02        89.39 o
   8  -5   8       4049.98       4014.31       175.48 o
   9  -5   8          1.30         71.16        93.20 o
  10  -5   8       9701.01       9320.12       244.62 o
  11  -5   8       4588.14       5058.20       202.45 o
  12  -5   8         13.73        -33.66       142.14 o
 -12  -4   8        299.53        356.23       129.22 o
 -11  -4   8       6303.11       6554.74       314.15 o
 -10  -4   8        189.16        228.47        94.24 o
  -9  -4   8       9760.73       9513.44       174.87 o
  -8  -4   8      17398.20      16604.23       222.04 o
  -7  -4   8        287.39        363.61        65.27 o
  -6  -4   8        224.78        158.50        67.25 o
  -5  -4   8       9969.43       8893.26       135.71 o
  -4  -4   8       7091.93       7314.38       115.48 o
  -3  -4   8       3056.21       3143.69        78.11 o
  -2  -4   8        325.36        292.29        40.08 o
  -1  -4   8      18887.13      18110.46       153.46 o
   0  -4   8      13423.55      12603.41       106.44 o
   1  -4   8        201.99        226.26        29.39 o
   2  -4   8       9961.14       9969.06        97.94 o
   3  -4   8      11941.40      11811.65       135.51 o
   4  -4   8        291.99        240.59        38.26 o
   5  -4   8        425.85        443.75        43.94 o
   6  -4   8       1847.17       1850.11        53.65 o
   7  -4   8       5245.79       5112.71        92.06 o
   8  -4   8       9143.04       8824.43       324.83 o
   9  -4   8        786.50        921.42       102.34 o
  10  -4   8       5408.18       5124.90       188.08 o
  11  -4   8       1460.34       1436.09       142.55 o
  12  -4   8         50.86        135.37       177.15 o
 -12  -3   8        246.96        122.79       119.08 o
 -11  -3   8       3148.16       3114.61       150.66 o
 -10  -3   8        120.23        173.38        98.36 o
  -9  -3   8       7238.27       7033.14       158.96 o
  -8  -3   8      15809.23      15725.95       193.81 o
  -7  -3   8       3325.79       3102.71        87.82 o
  -6  -3   8       1306.43       1138.76        67.22 o
  -5  -3   8      13865.77      14157.55       161.83 o
  -4  -3   8       1589.07       1536.99        52.08 o
  -3  -3   8      15299.15      14628.70       145.98 o
  -2  -3   8       8654.66       9434.79        83.81 o
  -1  -3   8       4861.65       4574.37        55.60 o
   0  -3   8      23207.86      23872.05       162.92 o
   1  -3   8        782.70        862.43        31.41 o
   2  -3   8        722.71        738.74        44.10 o
   3  -3   8       1746.93       1937.36        52.43 o
   4  -3   8        203.94        201.05        36.40 o
   5  -3   8       9992.47       9951.34       128.23 o
   6  -3   8      13921.11      13299.12       138.34 o
   7  -3   8         93.89         85.07        51.66 o
   8  -3   8       8014.11       8408.79       160.74 o
   9  -3   8       1807.45       2004.09       118.36 o
  10  -3   8        466.80        431.53       102.53 o
  11  -3   8        562.64        569.74       133.12 o
  12  -3   8        173.10         25.72       130.28 o
 -12  -2   8       1290.55       1336.74       137.78 o
 -11  -2   8       4667.22       4646.12       167.60 o
 -10  -2   8       2404.30       2510.51       124.57 o
  -9  -2   8        210.86        308.58        83.04 o
  -8  -2   8       8545.26       8557.09       135.15 o
  -7  -2   8       8514.99       8172.81       108.85 o
  -6  -2   8        239.82        210.11        41.52 o
  -5  -2   8       3584.29       3612.75        66.93 o
  -4  -2   8        275.55        467.48        37.20 o
  -3  -2   8      28615.30      28513.15       237.86 o
  -2  -2   8      34584.49      34745.00       230.19 o
  -1  -2   8       2341.79       2614.32        43.72 o
   0  -2   8      11673.39      12013.73       103.02 o
   1  -2   8       3639.43       3348.56        54.36 o
   2  -2   8        168.70        131.69        29.55 o
   3  -2   8       4966.91       5186.79        82.11 o
   4  -2   8        376.85        351.54        42.41 o
   5  -2   8       8247.69       8059.11        87.64 o
   6  -2   8      15019.44      15111.00       154.02 o
   7  -2   8         10.67        -13.31        38.97 o
   8  -2   8       6629.84       6469.62       151.87 o
   9  -2   8       1130.83       1285.60       110.18 o
  10  -2   8       1762.11       1583.34       147.19 o
  11  -2   8       2445.10       2249.64       175.64 o
 -12  -1   8         24.99         28.44       111.55 o
 -11  -1   8       1644.45       1898.37       122.28 o
 -10  -1   8       7912.25       7563.25       243.12 o
  -9  -1   8       7354.33       7322.50       151.64 o
  -8  -1   8       2522.27       2434.89        78.75 o
  -7  -1   8       6796.91       6588.82        97.46 o
  -6  -1   8        431.71        354.44        40.40 o
  -5  -1   8       5233.40       4672.41        68.62 o
  -4  -1   8       5683.95       5745.78        75.82 o
  -3  -1   8      17206.10      17586.92       151.97 o
  -2  -1   8      25610.43      25931.14       181.98 o
  -1  -1   8       1643.58       1638.52        45.39 o
   0  -1   8       1066.71        939.97        37.44 o
   1  -1   8       2634.77       2946.32        56.81 o
   2  -1   8        419.23        437.44        34.91 o
   3  -1   8      23766.27      22560.69       204.19 o
   4  -1   8      15572.21      15924.24       140.35 o
   5  -1   8       3635.18       3898.31        64.04 o
   6  -1   8      12866.09      12834.58       127.24 o
   7  -1   8       1604.49       1711.41        75.87 o
   8  -1   8       4055.48       4109.08       109.00 o
   9  -1   8        703.01        657.20        98.02 o
  10  -1   8       2100.35       2048.77       161.89 o
  11  -1   8       2573.36       2768.67       188.41 o
 -13   0   8       5378.18       5272.14       203.55 o
 -12   0   8       2948.13       3147.46       146.38 o
 -11   0   8         39.19        -20.43        83.21 o
 -10   0   8       2925.06       2986.42       122.92 o
  -9   0   8       2790.85       2750.35       146.84 o
  -8   0   8        521.49        451.87        45.65 o
  -7   0   8        860.60        840.80        45.69 o
  -6   0   8       3042.78       2691.60        72.79 o
  -5   0   8      33516.88      32637.22       253.64 o
  -4   0   8       6182.82       5497.66        70.54 o
  -3   0   8       6670.45       7059.04        72.56 o
  -2   0   8       9007.52       9206.65        90.97 o
  -1   0   8       2890.15       3187.66        53.11 o
   0   0   8        137.06        108.74        31.61 o
   1   0   8       8097.58       8188.51        84.82 o
   2   0   8        273.90        269.95        39.05 o
   3   0   8      17963.38      17861.91       173.06 o
   4   0   8      16588.73      16092.21       156.59 o
   5   0   8       4874.68       4810.55        76.32 o
   6   0   8       3115.04       3116.94        73.28 o
   7   0   8        147.77        172.19        58.81 o
   8   0   8       6784.39       6698.56       141.11 o
   9   0   8       4178.11       3967.29       192.36 o
  10   0   8          5.94       -122.77       127.77 o
  11   0   8       2620.17       2592.97       194.76 o
 -13   1   8       3086.04       3040.33       154.55 o
 -12   1   8       3613.51       4076.95       152.85 o
 -11   1   8          9.82        -29.61        85.12 o
 -10   1   8       2480.76       2519.68       103.09 o
  -9   1   8       2640.52       2653.94        98.21 o
  -8   1   8       4926.67       4828.90        82.77 o
  -7   1   8      16242.58      15758.02       148.09 o
  -6   1   8       4077.10       3843.58        78.05 o
  -5   1   8       1828.41       1761.08        44.74 o
  -4   1   8       4476.30       4166.95        64.78 o
  -3   1   8        651.17        739.87        30.76 o
  -2   1   8       6900.90       6709.78        71.06 o
  -1   1   8        164.67        275.75        31.57 o
   0   1   8      31067.12      31902.33       221.55 o
   1   1   8      53597.01      55382.63       390.80 o
   2   1   8       1519.88       1489.85        45.86 o
   3   1   8       5261.62       5116.21        80.31 o
   4   1   8      14139.62      13841.18       214.68 o
   5   1   8       1198.95       1359.15        60.79 o
   6   1   8       3705.68       3637.68        97.34 o
   7   1   8       2930.49       2761.09        98.39 o
   8   1   8       4384.64       4178.78       114.86 o
   9   1   8       4319.90       4197.64       201.64 o
  10   1   8       1036.60       1272.03       164.44 o
  11   1   8        452.36        468.29       156.56 o
 -13   2   8        415.42        437.61       130.26 o
 -12   2   8       2408.09       2271.70       175.45 o
 -11   2   8        118.03         44.12        72.44 o
 -10   2   8       3224.70       3238.99       110.46 o
  -9   2   8       2609.06       2393.61       110.96 o
  -8   2   8       5806.84       5434.95        91.67 o
  -7   2   8      15575.47      15249.45       156.44 o
  -6   2   8        662.20        591.94        35.20 o
  -5   2   8       3909.71       3841.80        77.91 o
  -4   2   8       8869.59       8477.07        87.05 o
  -3   2   8       1281.80       1380.84        41.48 o
  -2   2   8       2555.25       2580.90        56.59 o
  -1   2   8       9493.17       8977.28        92.33 o
   0   2   8       2621.10       2486.90        56.23 o
   1   2   8       5672.05       5653.90        87.29 o
   2   2   8      13563.43      13253.34       146.83 o
   3   2   8       1976.69       1956.47        69.14 o
   4   2   8       4960.82       5291.66       112.74 o
   5   2   8        454.87        411.66        50.86 o
   6   2   8       8258.26       7999.97       149.17 o
   7   2   8       5783.72       5887.00       135.90 o
   8   2   8         56.70         19.26        81.82 o
   9   2   8       5252.55       5405.01       234.30 o
  10   2   8       2419.75       2450.65       195.46 o
  11   2   8         67.96       -224.52       285.81 o
 -13   3   8         97.95        -17.98       135.05 o
 -12   3   8       3436.21       3458.27       165.34 o
 -11   3   8         29.09        -46.20        63.39 o
 -10   3   8       3815.46       3623.49       157.00 o
  -9   3   8      13865.48      13506.68       195.63 o
  -8   3   8        184.42        229.76        26.84 o
  -7   3   8       7680.35       6997.61       140.59 o
  -6   3   8       3046.37       2886.21        62.54 o
  -5   3   8         43.09         39.80        26.17 o
  -4   3   8        314.03        245.81        31.07 o
  -3   3   8        206.65        238.30        28.88 o
  -2   3   8       7499.44       6764.21        87.70 o
  -1   3   8      12640.20      12423.39       127.48 o
   0   3   8       1646.40       1681.24        53.04 o
   1   3   8       5444.21       5133.78        87.25 o
   2   3   8       8598.79       8659.63       119.27 o
   3   3   8       1149.25       1139.08        59.72 o
   4   3   8       4983.61       4902.26       148.15 o
   5   3   8        562.27        565.45        66.60 o
   6   3   8      11420.46      11435.79       213.90 o
   7   3   8       8387.41       8399.14       189.71 o
   8   3   8         13.53         49.81       100.21 o
   9   3   8       4479.81       4595.62       279.86 o
  10   3   8       2991.28       2970.05       211.86 o
 -13   4   8         12.20         -2.35       176.09 o
 -12   4   8       2847.38       2931.25       297.47 o
 -11   4   8        267.13        175.77        92.49 o
 -10   4   8       5293.73       5227.61       119.86 o
  -9   4   8       6944.15       6723.25       121.48 o
  -8   4   8       2825.63       2649.80        65.52 o
  -7   4   8       1064.71       1174.31        60.24 o
  -6   4   8       2676.67       2576.41        48.70 o
  -5   4   8        613.13        637.22        41.43 o
  -4   4   8      21969.28      21290.02       217.26 o
  -3   4   8       5712.12       5697.83        75.86 o
  -2   4   8       1625.84       1636.58        55.28 o
  -1   4   8      27080.59      26940.73       227.93 o
   0   4   8       4987.53       5032.34       107.37 o
   1   4   8       3359.82       3326.95       113.22 o
   2   4   8       6932.89       7089.59       125.68 o
   3   4   8       4593.60       4252.56       121.84 o
   4   4   8       8960.10       8996.21       174.45 o
   5   4   8       1381.68       1579.11       103.59 o
   6   4   8       1261.89       1208.90       102.79 o
   7   4   8       6807.14       7302.42       193.91 o
   8   4   8        752.67        610.76       104.89 o
   9   4   8       1024.60       1166.71       151.55 o
  10   4   8        646.51        448.34       186.54 o
 -13   5   8        520.18        389.90       150.26 o
 -12   5   8       5372.06       5562.52       257.53 o
 -11   5   8       4930.69       5271.36       281.81 o
 -10   5   8        435.00        444.98        87.28 o
  -9   5   8       6486.56       6079.06       107.59 o
  -8   5   8       1801.96       1798.99        56.80 o
  -7   5   8       3741.88       3800.04        62.51 o
  -6   5   8       2883.65       2750.67        45.26 o
  -5   5   8        905.65        802.97        38.82 o
  -4   5   8      32423.58      31657.98       265.91 o
  -3   5   8      12821.46      12349.56       124.65 o
  -2   5   8         43.63         51.00        36.20 o
  -1   5   8      13641.52      13946.31       144.34 o
   0   5   8       2994.67       3046.53        82.08 o
   1   5   8       3151.19       3200.99        83.81 o
   2   5   8       9338.74       9229.50       147.33 o
   3   5   8         65.46         88.38        53.83 o
   4   5   8       8466.56       8501.09       152.05 o
   5   5   8      10192.17      10171.54       181.66 o
   6   5   8          7.30         11.51        85.45 o
   7   5   8       3532.44       3638.84       160.53 o
   8   5   8        996.52       1308.36       124.45 o
   9   5   8        456.97        363.15       148.20 o
 -13   6   8        100.39        360.81       143.03 o
 -12   6   8       4386.94       4637.82       222.16 o
 -11   6   8       5555.43       5418.14       214.73 o
 -10   6   8        148.74        287.37       127.28 o
  -9   6   8       5467.67       5393.48       133.00 o
  -8   6   8       1063.94       1019.77        46.32 o
  -7   6   8       5256.33       4743.80        76.76 o
  -6   6   8      11689.45      11622.39       122.36 o
  -5   6   8        329.73        242.40        34.87 o
  -4   6   8       3383.92       3243.41        64.43 o
  -3   6   8       8991.96       8720.05        99.90 o
  -2   6   8        546.05        567.46        36.44 o
  -1   6   8       2358.91       2500.14        62.67 o
   0   6   8        824.04        758.74        45.17 o
   1   6   8       3443.31       3067.46        71.00 o
   2   6   8      20488.18      19949.86       223.84 o
   3   6   8       5682.25       5812.71       122.13 o
   4   6   8       4271.43       4374.56       141.99 o
   5   6   8       9399.16       9004.28       200.29 o
   6   6   8          3.57        249.38        96.58 o
   7   6   8        841.36        684.35       113.76 o
   8   6   8       1506.13       1363.64       136.83 o
   9   6   8        190.79        253.27       160.79 o
 -12   7   8         51.25         84.68       160.53 o
 -11   7   8       2598.61       2871.43       162.94 o
 -10   7   8       1837.38       1826.60       135.94 o
  -9   7   8       4094.83       3781.92        97.45 o
  -8   7   8       3109.26       2951.69       116.45 o
  -7   7   8       3487.21       3381.21        85.14 o
  -6   7   8      13132.40      12341.19       123.21 o
  -5   7   8       4441.52       4295.19        77.76 o
  -4   7   8        557.25        639.53        45.64 o
  -3   7   8       6522.08       6683.77        89.72 o
  -2   7   8       2139.35       2148.08        57.18 o
  -1   7   8       4622.42       4642.53        79.62 o
   0   7   8       7854.60       7313.70       125.93 o
   1   7   8         55.01         99.77        56.93 o
   2   7   8       9727.79       9920.41       173.75 o
   3   7   8       1673.82       1453.57        91.43 o
   4   7   8       3020.79       2895.97       128.99 o
   5   7   8       8650.68       8903.07       235.29 o
   6   7   8         14.39        586.39       120.69 o
   7   7   8       2435.91       2497.68       171.61 o
   8   7   8       4994.02       5127.72       240.76 o
 -12   8   8         27.25       -119.50       119.50 o
 -11   8   8       2892.73       2949.81       181.87 o
 -10   8   8        809.33        884.10       122.72 o
  -9   8   8       6248.67       6210.35       216.99 o
  -8   8   8       5491.46       5563.33       126.18 o
  -7   8   8         66.11         67.71        48.54 o
  -6   8   8       2095.91       2162.81        82.08 o
  -5   8   8       1740.12       1784.89        57.89 o
  -4   8   8        208.79        191.84        39.84 o
  -3   8   8       2107.97       2167.07        60.37 o
  -2   8   8        876.98        905.57        47.46 o
  -1   8   8       5082.81       5116.39       107.30 o
   0   8   8      14948.15      14464.69       197.49 o
   1   8   8         79.88          1.03        67.48 o
   2   8   8       9828.34       9249.20       204.60 o
   3   8   8       5230.08       5111.45       144.23 o
   4   8   8        512.00        543.99       144.06 o
   5   8   8       5923.51       5871.08       211.65 o
   6   8   8        243.72        388.65       126.65 o
   7   8   8       2149.87       2030.79       187.08 o
 -12   9   8        385.18        573.59       225.51 o
 -11   9   8       2278.53       2618.09       167.05 o
 -10   9   8        416.95        503.01       120.30 o
  -9   9   8       4574.62       4524.69       167.03 o
  -8   9   8       9781.51       9506.96       179.85 o
  -7   9   8       1019.16       1011.91        66.69 o
  -6   9   8        824.93        911.22        69.27 o
  -5   9   8       2464.48       2451.66        90.03 o
  -4   9   8        294.63        436.72        52.59 o
  -3   9   8       5568.85       5685.60       104.84 o
  -2   9   8       8939.15       9000.15       158.67 o
  -1   9   8       1466.08       1538.28        86.82 o
   0   9   8      17284.39      17231.08       238.84 o
   1   9   8       1516.90       1461.35        95.59 o
   2   9   8       2139.66       2178.76       108.85 o
   3   9   8       1678.80       1688.21       120.75 o
   4   9   8        454.57        586.01       112.92 o
   5   9   8       5143.56       5577.13       342.30 o
   6   9   8       2339.01       2318.47       194.06 o
   7   9   8         17.00         43.63       149.32 o
 -11  10   8       4375.97       4706.16       210.12 o
 -10  10   8       4454.38       4742.48       197.73 o
  -9  10   8         17.45         10.31       107.95 o
  -8  10   8       2704.54       2678.70       131.04 o
  -7  10   8        469.89        538.33        65.96 o
  -6  10   8        600.15        510.61        75.90 o
  -5  10   8       3056.91       3173.56       120.21 o
  -4  10   8        217.19        213.64        62.65 o
  -3  10   8      11124.65      10995.19       167.41 o
  -2  10   8      17812.72      17482.52       238.84 o
  -1  10   8          2.64         67.62        68.29 o
   0  10   8       8381.93       7904.28       178.02 o
   1  10   8        715.67        857.56        97.71 o
   2  10   8       1362.15       1252.19       109.84 o
   3  10   8        559.16        579.96       102.01 o
   4  10   8         52.47        155.89       113.21 o
   5  10   8       1420.69       1557.66       144.39 o
   6  10   8       2063.67       2019.15       270.52 o
 -11  11   8       5137.73       5856.84       286.15 o
 -10  11   8       4184.52       4175.49       193.98 o
  -9  11   8        265.49        332.13       136.70 o
  -8  11   8       1359.29       1456.55       104.47 o
  -7  11   8       1224.43       1233.06        85.22 o
  -6  11   8        113.22        177.41        84.59 o
  -5  11   8       4076.15       4268.72       176.65 o
  -4  11   8       2806.21       2705.08       138.96 o
  -3  11   8       3319.97       3492.00       134.37 o
  -2  11   8       4056.72       4075.23       125.62 o
  -1  11   8         44.81         55.93        75.56 o
   0  11   8       3633.04       3600.05       142.08 o
   1  11   8        181.83        294.75        95.84 o
   2  11   8        379.71        559.69       106.13 o
   3  11   8       6187.25       6153.94       216.37 o
   4  11   8       2464.99       2175.30       160.67 o
   5  11   8        346.33        290.31       176.19 o
 -10  12   8        586.39        555.95       163.15 o
  -9  12   8         61.70         55.27       165.11 o
  -8  12   8        643.69        628.03       175.37 o
  -7  12   8        534.73        611.86        93.05 o
  -6  12   8        273.84        419.62        97.36 o
  -5  12   8       9267.51       9224.06       218.38 o
  -4  12   8       4809.36       5063.78       179.63 o
  -3  12   8        103.97         -0.91        97.76 o
  -2  12   8       4266.29       4191.51       171.98 o
  -1  12   8         68.51       -112.81       112.81 o
   0  12   8       1947.93       2084.68       129.61 o
   1  12   8       1690.30       1601.18       123.97 o
   2  12   8        102.33        -73.36       105.25 o
   3  12   8       2328.91       2251.12       182.99 o
   4  12   8       2964.36       2856.83       182.81 o
  -9  13   8        955.18       1147.12       205.47 o
  -8  13   8        910.29        936.42       199.04 o
  -7  13   8       4802.09       4927.95       180.12 o
  -6  13   8        223.09        344.72       122.80 o
  -5  13   8       5498.80       5798.07       195.94 o
  -4  13   8       3375.95       3359.57       163.83 o
  -3  13   8        658.88        494.00       116.74 o
  -2  13   8       7260.70       7124.11       229.72 o
  -1  13   8        103.90          4.87       126.31 o
   0  13   8       2981.88       3126.89       196.31 o
   1  13   8       3727.31       3681.86       212.02 o
   2  13   8        859.86        878.63       141.64 o
  -8  14   8        685.91        813.37       307.62 o
  -7  14   8       9057.96       9391.49       234.72 o
  -6  14   8       1210.10       1330.12       129.88 o
  -5  14   8       3060.09       3125.44       164.54 o
  -4  14   8       1416.48       1365.43       138.23 o
  -3  14   8          0.96        -14.10       114.11 o
  -2  14   8       1536.29       1447.40       146.19 o
  -1  14   8        306.77        296.41       183.88 o
   0  14   8        383.64        192.99       142.35 o
   1  14   8       2582.10       2396.48       247.53 o
  -5  15   8       1622.40       1662.51       159.71 o
  -4  15   8        614.58        589.55       131.89 o
  -3  15   8        185.66        275.58       125.75 o
  -2  15   8       2038.26       2015.25       168.80 o
  -1 -16   9       2781.48       2651.17       244.99 o
   0 -16   9         75.66        224.80       172.62 o
   1 -16   9       7885.33       7937.57       353.02 o
   2 -16   9       6607.84       6460.91       286.83 o
   3 -16   9         17.87        365.42       182.51 o
   4 -16   9        696.43        643.92       134.19 o
   5 -16   9         25.91         62.10       214.45 o
   6 -16   9       1486.42       1030.88       334.92 o
  -3 -15   9        229.30        398.03       126.74 o
  -2 -15   9       2443.73       2769.00       200.29 o
  -1 -15   9       7410.62       7502.55       341.11 o
   0 -15   9        965.17       1258.28       155.74 o
   1 -15   9       4966.55       5232.34       229.10 o
   2 -15   9       5905.42       5464.82       206.21 o
   3 -15   9         30.17        216.68       120.35 o
   4 -15   9        266.59         22.33       115.11 o
   5 -15   9        107.80        155.09       175.69 o
   6 -15   9        906.96        904.36       139.71 o
   7 -15   9       2702.10       2947.22       249.39 o
  -4 -14   9       3165.60       3356.59       289.89 o
  -3 -14   9       5425.85       5657.71       242.54 o
  -2 -14   9        110.03        506.47       115.68 o
  -1 -14   9       7274.94       7410.63       189.51 o
   0 -14   9       3768.17       3956.32       166.65 o
   1 -14   9        645.15        645.56       132.56 o
   2 -14   9        666.53        492.11       115.63 o
   3 -14   9       1465.31       1638.55       136.23 o
   4 -14   9       3821.68       3786.30       169.37 o
   5 -14   9       1931.92       2171.59       178.88 o
   6 -14   9        842.61        700.86       114.96 o
   7 -14   9       7996.01       8194.80       220.90 o
   8 -14   9       4515.23       5164.25       385.27 o
  -6 -13   9       1071.48       1080.63       146.24 o
  -5 -13   9        221.48        385.25       171.74 o
  -4 -13   9       5680.67       5603.69       202.30 o
  -3 -13   9       8802.78       8681.75       227.94 o
  -2 -13   9         46.99        272.84        88.06 o
  -1 -13   9       5409.88       5432.11       158.64 o
   0 -13   9       1946.80       1816.56       111.45 o
   1 -13   9        532.89        540.74       119.00 o
   2 -13   9        545.34        634.59       112.71 o
   3 -13   9         20.57        -49.67        98.05 o
   4 -13   9       1627.82       1678.37       149.65 o
   5 -13   9       6798.73       7064.71       202.79 o
   6 -13   9       1660.28       1433.86       118.72 o
   7 -13   9       3140.67       3218.88       147.78 o
   8 -13   9       3221.69       3119.41       152.70 o
   9 -13   9       1474.76       1139.26       207.54 o
  -7 -12   9        308.07        363.68       179.16 o
  -6 -12   9       3083.60       3386.80       176.55 o
  -5 -12   9       4470.00       4296.35       180.67 o
  -4 -12   9       1213.11       1640.01       136.25 o
  -3 -12   9      12849.12      12842.26       257.30 o
  -2 -12   9       1382.81       1526.14       105.04 o
  -1 -12   9        427.02        357.37        86.04 o
   0 -12   9        539.73        510.00        84.00 o
   1 -12   9       1735.01       1890.96       109.47 o
   2 -12   9       2108.51       2401.07       129.93 o
   3 -12   9       2360.94       2381.18       120.25 o
   4 -12   9       1452.89       1427.79       108.81 o
   5 -12   9       5659.41       5708.48       170.12 o
   6 -12   9       5825.78       5849.29       170.13 o
   7 -12   9       1723.00       1682.50       110.86 o
   8 -12   9       2595.87       2736.94       123.95 o
   9 -12   9       2613.74       2530.76       137.25 o
  10 -12   9       4462.85       4256.97       261.32 o
  -8 -11   9        946.42        714.32       151.35 o
  -7 -11   9          2.62        208.31       141.35 o
  -6 -11   9       5858.66       5889.60       203.61 o
  -5 -11   9       7606.64       7976.65       214.49 o
  -4 -11   9        240.29        330.35       106.34 o
  -3 -11   9       7070.13       7018.19       167.05 o
  -2 -11   9        934.58       1064.90        90.90 o
  -1 -11   9       2454.87       2456.97       108.57 o
   0 -11   9       2692.01       2485.64       104.57 o
   1 -11   9         94.21         15.89        66.16 o
   2 -11   9       5731.08       5780.94       136.26 o
   3 -11   9      13251.37      13089.01       190.71 o
   4 -11   9          6.57        -50.95        78.82 o
   5 -11   9       1816.19       1808.08       113.72 o
   6 -11   9       1072.48       1307.51       112.77 o
   7 -11   9       4242.34       4207.68       134.62 o
   8 -11   9       5599.72       5765.77       152.98 o
   9 -11   9       1107.84       1265.21       113.07 o
  10 -11   9       3922.15       3910.81       245.28 o
  -8 -10   9       9710.12       9505.53       271.10 o
  -7 -10   9       4481.05       4817.89       189.88 o
  -6 -10   9       4219.24       3995.88       147.18 o
  -5 -10   9      10281.33      10331.56       201.90 o
  -4 -10   9         42.95         11.71        73.87 o
  -3 -10   9        941.03        950.72        85.38 o
  -2 -10   9       2296.47       2344.47       110.72 o
  -1 -10   9       7391.78       6938.23       116.29 o
   0 -10   9       9924.80      10484.00       176.34 o
   1 -10   9       4816.46       4995.08       118.98 o
   2 -10   9       2306.93       2419.33        99.14 o
   3 -10   9      13861.45      13522.36       189.36 o
   4 -10   9       1776.85       1798.58        80.50 o
   5 -10   9       3694.12       3583.19       129.23 o
   6 -10   9       4039.82       4104.96       127.34 o
   7 -10   9       2003.97       2009.59        99.96 o
   8 -10   9       8496.62       8749.18       175.54 o
   9 -10   9        299.91        370.90        78.06 o
  10 -10   9        231.35        208.43       159.17 o
  11 -10   9       1202.56        944.21       190.94 o
  -9  -9   9        873.64        968.21       188.08 o
  -8  -9   9      11631.25      11277.08       238.89 o
  -7  -9   9       5552.77       5532.37       168.75 o
  -6  -9   9       3157.01       3199.91       163.93 o
  -5  -9   9       4581.58       4300.55       139.86 o
  -4  -9   9        430.86        413.24        73.97 o
  -3  -9   9       2676.18       2836.38       106.20 o
  -2  -9   9        592.97        591.54        54.54 o
  -1  -9   9        266.50        287.40        65.83 o
   0  -9   9        943.11       1047.24        76.13 o
   1  -9   9       5132.57       5028.29       150.86 o
   2  -9   9         94.23        137.01        61.41 o
   3  -9   9      10302.48      10511.79       137.64 o
   4  -9   9       1643.78       1795.33        61.54 o
   5  -9   9      15019.24      14429.28       176.24 o
   6  -9   9       9816.02       9922.40       176.63 o
   7  -9   9        668.73        577.43        75.75 o
   8  -9   9       7401.52       7713.93       204.94 o
   9  -9   9       3769.56       3847.54       129.42 o
  10  -9   9        587.70        759.88       113.87 o
  11  -9   9        361.08        184.78       165.42 o
 -10  -8   9       8152.79       7316.70       298.85 o
  -9  -8   9        211.33        161.50       113.06 o
  -8  -8   9       5201.00       5029.84       167.15 o
  -7  -8   9       2716.41       2724.14       140.72 o
  -6  -8   9        450.18        443.76        84.10 o
  -5  -8   9       1587.34       1611.20        78.35 o
  -4  -8   9        828.16        785.78        75.75 o
  -3  -8   9      10031.16       9959.61       173.56 o
  -2  -8   9      16933.95      16790.86       196.98 o
  -1  -8   9        689.08        851.20        69.97 o
   0  -8   9       6520.29       6563.83       123.96 o
   1  -8   9      23533.79      22646.62       251.59 o
   2  -8   9        329.11        336.37        47.97 o
   3  -8   9      10857.97      10733.60       128.79 o
   4  -8   9         39.12         87.81        36.08 o
   5  -8   9      15933.64      16098.09       155.03 o
   6  -8   9       7799.52       7532.13       129.81 o
   7  -8   9         18.49         56.60        65.62 o
   8  -8   9       2818.32       2808.04       107.40 o
   9  -8   9       1976.09       2004.68       144.19 o
  10  -8   9        240.21        301.36        85.97 o
  11  -8   9       1882.85       1954.47       150.15 o
 -10  -7   9       9943.43       9828.25       290.09 o
  -9  -7   9       2398.48       2197.02       131.39 o
  -8  -7   9       2724.79       2438.98       127.95 o
  -7  -7   9        622.72        619.28        89.25 o
  -6  -7   9       2719.21       2603.07       113.02 o
  -5  -7   9       8071.21       7902.07       138.74 o
  -4  -7   9        287.89        214.46        64.06 o
  -3  -7   9        969.37        920.89        65.67 o
  -2  -7   9      17028.01      16888.00       207.39 o
  -1  -7   9       4042.23       3944.49       113.40 o
   0  -7   9        103.39         75.08        50.57 o
   1  -7   9       6396.59       6495.09       161.69 o
   2  -7   9       2061.74       1906.73        50.57 o
   3  -7   9      22242.27      21976.19       245.03 o
   4  -7   9       2222.35       2030.99        53.27 o
   5  -7   9       2853.31       2932.27        82.76 o
   6  -7   9       4144.12       4061.94       104.60 o
   7  -7   9       2968.83       2871.22       103.85 o
   8  -7   9         67.88         -6.35        85.90 o
   9  -7   9        970.14        999.86       117.79 o
  10  -7   9         32.87        165.98       107.41 o
  11  -7   9       3993.03       4159.49       217.80 o
 -11  -6   9        149.62        336.21       125.48 o
 -10  -6   9       7097.77       6925.33       244.13 o
  -9  -6   9       2796.62       2685.27       132.29 o
  -8  -6   9       1272.42       1341.49       102.23 o
  -7  -6   9       2424.54       2413.21       114.71 o
  -6  -6   9       3653.75       3606.18       119.71 o
  -5  -6   9      10138.69       9403.91       165.81 o
  -4  -6   9      10933.14      11131.57       167.37 o
  -3  -6   9        885.32        705.27        54.86 o
  -2  -6   9       7525.45       7258.33       112.11 o
  -1  -6   9       8895.76       8871.38       129.39 o
   0  -6   9       5010.17       5027.06        91.39 o
   1  -6   9      13373.49      13646.97       145.93 o
   2  -6   9       2350.39       2679.18        54.41 o
   3  -6   9      13771.69      13172.25       121.39 o
   4  -6   9      14207.90      14408.17       131.25 o
   5  -6   9        875.90        778.07        31.05 o
   6  -6   9       1505.32       1553.93        60.62 o
   7  -6   9       2557.61       2427.58       109.12 o
   8  -6   9       1489.00       1509.50       113.80 o
   9  -6   9       4393.00       4548.16       283.64 o
  10  -6   9        457.98        520.57       116.62 o
  11  -6   9       3625.54       3913.42       188.10 o
 -11  -5   9        209.03         38.18       124.91 o
 -10  -5   9       2168.26       1941.84       153.64 o
  -9  -5   9        920.34        970.43        89.53 o
  -8  -5   9       1375.77       1297.33        99.36 o
  -7  -5   9       6270.05       5870.07       160.83 o
  -6  -5   9       2320.92       2557.79        91.61 o
  -5  -5   9       2586.40       2810.03        90.89 o
  -4  -5   9      26022.25      24776.77       261.86 o
  -3  -5   9       2990.24       2574.57        76.35 o
  -2  -5   9       3553.66       3852.69       115.33 o
  -1  -5   9        115.85        157.20        41.80 o
   0  -5   9      15732.04      15840.02       153.15 o
   1  -5   9      36957.16      36238.68       266.06 o
   2  -5   9       2839.52       2772.02        57.85 o
   3  -5   9       5597.38       5736.06        78.58 o
   4  -5   9      18514.05      18442.40       181.88 o
   5  -5   9        695.17        636.85        47.20 o
   6  -5   9        231.88        220.25        45.84 o
   7  -5   9       3100.15       3190.10       105.73 o
   8  -5   9       2016.13       1950.21       124.03 o
   9  -5   9       7443.50       7224.65       214.40 o
  10  -5   9       2154.44       2192.07       148.38 o
  11  -5   9       1800.24       1770.94       149.61 o
 -12  -4   9       4896.77       4536.96       219.54 o
 -11  -4   9        577.56        416.00       126.35 o
 -10  -4   9       1025.33       1015.28       111.80 o
  -9  -4   9       1064.64        862.21        91.07 o
  -8  -4   9       1439.12       1522.80        78.75 o
  -7  -4   9      15916.61      15688.20       210.40 o
  -6  -4   9       7587.21       6815.75       127.53 o
  -5  -4   9        130.05         -3.06        51.28 o
  -4  -4   9       8186.24       8652.41       128.63 o
  -3  -4   9       1417.52       1070.25        56.17 o
  -2  -4   9       6757.31       6316.46        89.39 o
  -1  -4   9      11931.73      12047.47       120.24 o
   0  -4   9          5.79        -22.47        24.50 o
   1  -4   9      14731.17      14365.93       125.27 o
   2  -4   9       4293.74       4017.12        60.22 o
   3  -4   9        252.95        338.56        40.43 o
   4  -4   9       2137.19       2217.44        65.53 o
   5  -4   9        122.13        135.79        42.72 o
   6  -4   9       5488.27       5353.41       107.36 o
   7  -4   9      12895.11      12323.60       180.37 o
   8  -4   9         20.20         32.38        94.78 o
   9  -4   9      11961.05      11803.08       241.63 o
  10  -4   9       3706.94       3833.11       188.67 o
  11  -4   9         37.24        119.27       227.15 o
 -12  -3   9       2401.59       2394.46       241.26 o
 -11  -3   9         37.51         41.95       115.99 o
 -10  -3   9       7346.89       7095.09       191.81 o
  -9  -3   9       6321.25       6275.65       227.33 o
  -8  -3   9         33.22         39.70        58.08 o
  -7  -3   9       4547.70       4141.94        92.25 o
  -6  -3   9       7430.60       7333.38       118.41 o
  -5  -3   9        503.26        391.03        54.48 o
  -4  -3   9      14121.77      14159.06       157.47 o
  -3  -3   9        115.65         78.51        35.99 o
  -2  -3   9      10113.27       9348.06        86.42 o
  -1  -3   9      30554.25      30235.83       228.03 o
   0  -3   9       5128.96       5365.61        65.32 o
   1  -3   9      11497.52      11465.92       112.51 o
   2  -3   9       9150.21       9056.99       105.29 o
   3  -3   9       2025.79       2151.11        57.53 o
   4  -3   9       6273.36       6413.12       105.39 o
   5  -3   9       1036.01       1043.51        72.28 o
   6  -3   9       3273.04       3149.02        85.04 o
   7  -3   9      14917.57      14752.98       192.86 o
   8  -3   9        986.50       1045.64       103.90 o
   9  -3   9       2603.54       2417.82       132.74 o
  10  -3   9       2734.35       2607.31       143.82 o
  11  -3   9        115.11         63.68       119.88 o
 -12  -2   9       2769.62       2533.70       165.84 o
 -11  -2   9        400.54        327.49       113.99 o
 -10  -2   9       2399.76       2328.55       126.10 o
  -9  -2   9       9499.18       9504.06       173.45 o
  -8  -2   9       3907.02       3550.12        96.00 o
  -7  -2   9       1101.47       1078.47        59.16 o
  -6  -2   9       7823.75       7552.18       103.59 o
  -5  -2   9        627.10        665.02        42.14 o
  -4  -2   9      16233.47      16034.61       140.71 o
  -3  -2   9       5058.50       4991.71        82.86 o
  -2  -2   9       8939.19       8746.22        98.10 o
  -1  -2   9      32169.32      33495.55       225.87 o
   0  -2   9      17805.11      18170.09       143.18 o
   1  -2   9       3562.99       3566.39        74.42 o
   2  -2   9       5747.75       6117.60        72.97 o
   3  -2   9       2820.28       2833.25        67.69 o
   4  -2   9      18759.65      18002.32       256.20 o
   5  -2   9       8719.20       8644.50       127.10 o
   6  -2   9        148.86        156.30        33.62 o
   7  -2   9      11108.28      10848.47       186.47 o
   8  -2   9       2461.67       2768.66       132.01 o
   9  -2   9        182.56         28.17        94.60 o
  10  -2   9        683.73        745.76       136.49 o
  11  -2   9        248.74        154.28       138.87 o
 -12  -1   9       5910.08       5811.32       215.55 o
 -11  -1   9       5285.66       5497.61       173.81 o
 -10  -1   9        624.82        610.14        89.11 o
  -9  -1   9       5373.80       4979.12       131.57 o
  -8  -1   9       2397.16       2542.67        81.82 o
  -7  -1   9        522.30        603.45        45.39 o
  -6  -1   9       2108.78       2101.40        59.15 o
  -5  -1   9         12.49         -1.16        31.52 o
  -4  -1   9      26798.34      26166.38       207.74 o
  -3  -1   9       3205.33       2732.52        60.60 o
  -2  -1   9       4024.13       4224.21        68.56 o
  -1  -1   9       4944.04       5050.37        74.48 o
   0  -1   9       1221.21       1283.77        42.45 o
   1  -1   9       1659.95       1684.85        54.70 o
   2  -1   9       3638.50       3404.47        67.24 o
   3  -1   9         22.46         63.36        33.02 o
   4  -1   9      10181.28       9996.98       120.54 o
   5  -1   9      12619.99      12130.84       151.93 o
   6  -1   9        102.29         68.23        37.90 o
   7  -1   9       3730.16       3508.82        98.42 o
   8  -1   9       1099.95        956.06        72.58 o
   9  -1   9       1428.44       1511.09       126.50 o
  10  -1   9       3400.58       3363.08       187.46 o
  11  -1   9        210.32        154.28       151.32 o
 -13   0   9        499.87        455.78       115.57 o
 -12   0   9       3582.62       3680.75       172.22 o
 -11   0   9       5756.22       5693.06       168.81 o
 -10   0   9        907.58        990.77        86.42 o
  -9   0   9       2911.69       2882.93       104.47 o
  -8   0   9       1357.78       1230.50        63.48 o
  -7   0   9       2893.46       2815.71        68.61 o
  -6   0   9      13944.63      14139.36       136.79 o
  -5   0   9       1887.49       1796.77        53.51 o
  -4   0   9       3714.89       3479.87        84.57 o
  -3   0   9      13621.86      13466.52       121.24 o
  -2   0   9       6674.13       6710.03        92.34 o
  -1   0   9        565.84        587.41        34.48 o
   0   0   9       3346.82       3699.62        64.39 o
   1   0   9       5397.56       5129.00        76.63 o
   2   0   9      24821.26      24848.52       279.20 o
   3   0   9       4029.36       3613.88        84.17 o
   4   0   9       5461.31       5384.91       100.45 o
   5   0   9      15831.30      15644.42       194.84 o
   6   0   9       5803.71       5713.72        93.99 o
   7   0   9       4406.18       4324.78       153.71 o
   8   0   9        900.63        892.89        93.96 o
   9   0   9        815.29        603.60       129.25 o
  10   0   9       4989.94       5300.27       234.96 o
  11   0   9       1663.64       1520.20       178.48 o
 -13   1   9       3790.31       4196.44       178.45 o
 -12   1   9         76.23         -8.94       102.87 o
 -11   1   9       3086.94       2997.18       126.21 o
 -10   1   9        627.47        608.98        75.38 o
  -9   1   9       1991.88       2007.52       126.29 o
  -8   1   9        259.66        194.97        42.57 o
  -7   1   9       1987.28       2029.84        65.91 o
  -6   1   9      24612.61      24050.08       211.11 o
  -5   1   9      25435.15      24812.05       225.07 o
  -4   1   9         29.13         87.23        31.33 o
  -3   1   9      14487.07      14281.22       145.97 o
  -2   1   9        327.19        367.03        33.20 o
  -1   1   9       2111.41       2131.47        59.42 o
   0   1   9       9975.88       9675.79       107.17 o
   1   1   9       5289.54       5444.14        93.92 o
   2   1   9      16496.17      16465.56       170.03 o
   3   1   9       9804.08       9650.70       117.15 o
   4   1   9       1020.49       1111.77        60.64 o
   5   1   9        280.30        348.33        50.60 o
   6   1   9        499.18        571.12        62.09 o
   7   1   9       4640.76       4783.77       123.09 o
   8   1   9       5539.37       5587.35       152.12 o
   9   1   9         76.09        103.83       129.51 o
  10   1   9       4549.90       4573.36       231.04 o
  11   1   9       2210.39       2025.13       197.40 o
 -13   2   9       3491.17       3497.90       198.55 o
 -12   2   9         19.82        -59.18        78.83 o
 -11   2   9       2287.62       2225.39       111.41 o
 -10   2   9       1306.56       1112.68        82.26 o
  -9   2   9       3477.64       3332.11       108.73 o
  -8   2   9      16218.92      16021.68       171.50 o
  -7   2   9       3254.45       3079.47       112.27 o
  -6   2   9       5877.61       5863.18        84.23 o
  -5   2   9       5995.24       5769.74        78.46 o
  -4   2   9         60.16         44.78        29.49 o
  -3   2   9       4076.29       4181.38        77.84 o
  -2   2   9        882.10        902.42        47.94 o
  -1   2   9      13675.68      12694.51       123.76 o
   0   2   9      22989.59      22513.08       199.01 o
   1   2   9      11681.16      11354.45       136.60 o
   2   2   9       5637.19       5245.51        88.51 o
   3   2   9      11629.15      11494.72       138.27 o
   4   2   9       1237.69       1295.70        72.61 o
   5   2   9       1712.37       1763.41        78.11 o
   6   2   9       1903.18       1952.07        84.59 o
   7   2   9       3128.86       3363.02       113.05 o
   8   2   9       8824.47       8714.28       207.93 o
   9   2   9        427.46        254.30       138.61 o
  10   2   9       2248.85       1972.57       184.61 o
 -13   3   9       2176.36       2134.40       234.44 o
 -12   3   9        179.97        253.89       101.35 o
 -11   3   9       2300.86       2261.12       100.46 o
 -10   3   9        828.83        838.25        74.13 o
  -9   3   9       2444.27       2480.82        88.47 o
  -8   3   9      10761.48       9896.99       150.50 o
  -7   3   9       9114.84       8885.54       121.17 o
  -6   3   9       3636.68       3819.67        64.88 o
  -5   3   9       5542.54       5204.69        70.52 o
  -4   3   9          7.70         26.05        31.49 o
  -3   3   9      14853.53      13966.94       157.10 o
  -2   3   9        242.76        190.58        41.17 o
  -1   3   9        733.13        710.73        44.97 o
   0   3   9       4917.17       4274.52        86.86 o
   1   3   9        693.96        690.83        52.17 o
   2   3   9        528.51        655.72        54.84 o
   3   3   9       9568.07       9596.06       138.87 o
   4   3   9        430.30        358.44        61.37 o
   5   3   9      14841.90      14903.67       233.77 o
   6   3   9       8670.25       8769.53       187.43 o
   7   3   9        681.66        669.51        96.47 o
   8   3   9       9679.49      10063.53       221.12 o
   9   3   9       1457.74       1300.96       188.94 o
  10   3   9         98.48        -50.99       151.09 o
 -13   4   9       1093.62        846.84       200.09 o
 -12   4   9         10.50         32.69       143.33 o
 -11   4   9       4350.74       4426.92       162.69 o
 -10   4   9       7896.03       7790.85       147.06 o
  -9   4   9        410.99        371.70        69.11 o
  -8   4   9       3619.45       3548.57        88.62 o
  -7   4   9      10690.08      10314.21       115.87 o
  -6   4   9        598.07        531.48        37.67 o
  -5   4   9       5954.82       5788.41        98.01 o
  -4   4   9        204.02        158.97        30.04 o
  -3   4   9      27494.68      27105.09       231.90 o
  -2   4   9      10627.12      10196.92       123.48 o
  -1   4   9         26.20         50.53        34.09 o
   0   4   9       2808.07       2827.54        87.68 o
   1   4   9       2790.61       2697.52        81.22 o
   2   4   9        576.97        576.98        61.09 o
   3   4   9       6803.95       7041.40       119.49 o
   4   4   9        280.46        180.53        74.53 o
   5   4   9      12001.86      11629.77       211.69 o
   6   4   9       7694.63       7734.35       213.52 o
   7   4   9         22.89         86.94        92.02 o
   8   4   9       4373.05       4349.41       204.29 o
   9   4   9        916.81       1255.53       205.06 o
 -13   5   9        812.15        777.06       197.98 o
 -12   5   9         40.20        -99.84       133.69 o
 -11   5   9       4057.27       4182.62       193.20 o
 -10   5   9       6753.19       6408.25       124.25 o
  -9   5   9       3999.42       3860.77       133.46 o
  -8   5   9       4397.54       4479.91        90.66 o
  -7   5   9       2422.31       2359.86        63.47 o
  -6   5   9       1871.77       1698.59        49.02 o
  -5   5   9       6492.83       6264.70        88.10 o
  -4   5   9        891.84        823.53        42.22 o
  -3   5   9       4056.05       3956.33        93.78 o
  -2   5   9      11447.10      11669.46       128.51 o
  -1   5   9       1588.81       1540.34        58.86 o
   0   5   9       2189.38       2389.87        75.45 o
   1   5   9       6620.39       6728.07       148.85 o
   2   5   9        531.14        597.33        54.48 o
   3   5   9      19966.88      19862.69       227.30 o
   4   5   9       9578.54       9542.12       193.90 o
   5   5   9       1019.98       1269.47       143.28 o
   6   5   9       6278.78       6692.81       214.43 o
   7   5   9       1032.34       1160.71       132.16 o
   8   5   9        805.35       1038.94       124.73 o
   9   5   9        556.45        885.25       218.77 o
 -13   6   9       2540.20       2721.83       245.49 o
 -12   6   9       4516.34       4507.09       311.32 o
 -11   6   9         20.15          8.79       125.76 o
 -10   6   9       2727.01       2890.93       173.82 o
  -9   6   9       1344.93       1208.89        82.51 o
  -8   6   9       3981.17       3655.79        90.07 o
  -7   6   9       3825.21       3745.45        84.09 o
  -6   6   9       2593.56       2513.06        55.52 o
  -5   6   9      19089.23      18099.01       174.76 o
  -4   6   9      12959.73      12761.73       131.17 o
  -3   6   9        344.96        318.60        39.13 o
  -2   6   9       4971.13       5171.89        81.61 o
  -1   6   9       5136.48       4702.92        86.16 o
   0   6   9       2654.24       2665.65        82.71 o
   1   6   9       3732.48       3609.74       119.64 o
   2   6   9          1.90         -1.74        48.60 o
   3   6   9      22398.91      22709.01       286.23 o
   4   6   9      11526.31      10916.03       216.51 o
   5   6   9        730.58        759.07       113.76 o
   6   6   9       4069.23       4195.47       183.26 o
   7   6   9        287.14        579.71       127.96 o
   8   6   9        587.83        530.94       141.23 o
 -12   7   9       5419.84       6131.75       327.18 o
 -11   7   9        298.66        335.05       119.75 o
 -10   7   9       1169.23       1099.52       121.02 o
  -9   7   9       1954.40       2111.86        91.24 o
  -8   7   9       3347.58       3478.50        87.04 o
  -7   7   9      11104.70      10867.74       162.25 o
  -6   7   9        585.54        651.57        52.64 o
  -5   7   9       4802.78       4881.67        83.45 o
  -4   7   9       1890.71       1906.58        57.80 o
  -3   7   9          1.24        -36.78        36.78 o
  -2   7   9        682.69        739.11        46.42 o
  -1   7   9        601.38        661.03        46.54 o
   0   7   9       9454.70       9419.04       123.86 o
   1   7   9      29441.92      28716.10       296.00 o
   2   7   9       3946.18       3826.55       131.74 o
   3   7   9       4242.19       4104.54       130.46 o
   4   7   9       5236.38       5435.09       175.52 o
   5   7   9         51.69         37.34       106.89 o
   6   7   9        565.85        406.66       125.68 o
   7   7   9        331.16        502.72       137.07 o
   8   7   9        391.04        281.97       210.16 o
 -12   8   9       3516.67       3419.89       216.19 o
 -11   8   9        121.97        233.68       131.22 o
 -10   8   9       2014.46       2247.40       150.75 o
  -9   8   9        967.81        940.66       115.66 o
  -8   8   9       3306.04       3242.07        83.72 o
  -7   8   9       9979.63       9997.27       158.10 o
  -6   8   9       1698.29       1631.96        78.11 o
  -5   8   9         46.69         46.41        52.65 o
  -4   8   9        999.27       1068.70        52.30 o
  -3   8   9         39.26         34.18        40.59 o
  -2   8   9       2129.29       2271.00        67.74 o
  -1   8   9      11324.76      11167.75       139.04 o
   0   8   9       2126.07       2078.81        94.92 o
   1   8   9      10787.19      10739.07       188.45 o
   2   8   9       6225.88       6400.69       165.16 o
   3   8   9       2453.80       2475.45       115.27 o
   4   8   9       4915.21       4666.36       208.31 o
   5   8   9         18.20        -30.50       112.65 o
   6   8   9       3715.46       3922.89       193.42 o
   7   8   9       3159.70       3239.83       216.98 o
 -12   9   9       4109.56       3720.32       201.15 o
 -11   9   9         24.03          6.06       119.21 o
 -10   9   9       7470.02       7712.69       260.36 o
  -9   9   9       4410.47       4593.07       184.23 o
  -8   9   9        171.79         97.23        49.75 o
  -7   9   9       2648.26       2610.09        94.68 o
  -6   9   9        604.70        565.30        65.28 o
  -5   9   9         36.44        -12.72        57.68 o
  -4   9   9       1878.90       2029.08        72.15 o
  -3   9   9         48.89         58.95        47.16 o
  -2   9   9       6938.20       6636.65       115.96 o
  -1   9   9      21803.92      21773.72       296.49 o
   0   9   9         40.32        121.79        70.03 o
   1   9   9       7802.02       7374.19       166.96 o
   2   9   9       5226.65       5128.28       159.63 o
   3   9   9         51.91        251.42        90.26 o
   4   9   9       1355.83       1351.48       128.06 o
   5   9   9         61.09        308.59       138.61 o
   6   9   9       1106.77        797.48       178.34 o
 -11  10   9        957.86       1134.02       152.32 o
 -10  10   9       5151.72       4982.25       203.45 o
  -9  10   9       5983.20       6426.15       215.04 o
  -8  10   9        812.76        755.95        68.94 o
  -7  10   9        880.90        813.27        77.83 o
  -6  10   9       2035.24       2025.58        99.93 o
  -5  10   9         86.39         56.23        73.12 o
  -4  10   9       5500.53       5642.37       140.20 o
  -3  10   9       5386.65       5664.42       129.17 o
  -2  10   9       3339.16       3471.10       133.15 o
  -1  10   9      14431.19      13740.71       232.96 o
   0  10   9       1513.02       1555.30       108.73 o
   1  10   9       2484.95       2672.64       129.69 o
   2  10   9        752.81        883.84       112.82 o
   3  10   9         73.21         48.90        93.64 o
   4  10   9       2793.57       2979.97       166.06 o
   5  10   9       1767.91       1760.70       181.98 o
   6  10   9        107.30        -41.50       318.49 o
 -11  11   9       3595.36       3693.92       217.56 o
 -10  11   9        154.01         16.99       127.37 o
  -9  11   9        828.59        908.34       147.69 o
  -8  11   9       1343.79       1250.87       108.63 o
  -7  11   9        157.51        239.12        86.37 o
  -6  11   9       2126.00       2173.07       106.97 o
  -5  11   9        115.21        136.27        89.78 o
  -4  11   9       9387.07       9559.54       222.74 o
  -3  11   9       4888.52       4907.83       178.26 o
  -2  11   9        216.16        285.48       116.08 o
  -1  11   9       4352.75       4318.19       152.38 o
   0  11   9        583.68        565.35       116.92 o
   1  11   9       1139.33       1147.00       114.24 o
   2  11   9       1167.79       1200.22       117.71 o
   3  11   9         12.93         71.40       119.85 o
   4  11   9       2231.99       2089.79       161.14 o
 -10  12   9          7.11         48.65       153.74 o
  -9  12   9       1067.98        947.81       199.70 o
  -8  12   9        706.56        489.02       179.09 o
  -7  12   9        912.22        911.58       102.64 o
  -6  12   9       5497.46       5490.70       183.38 o
  -5  12   9        953.12        983.48       130.92 o
  -4  12   9       5651.29       5749.56       193.93 o
  -3  12   9       8734.27       8768.10       224.42 o
  -2  12   9         16.13         17.20       105.65 o
  -1  12   9       4198.02       4420.77       201.15 o
   0  12   9        512.11        542.94       109.28 o
   1  12   9       1043.87       1237.17       119.90 o
   2  12   9       4191.10       4002.87       170.54 o
   3  12   9       3037.73       2799.95       174.30 o
  -9  13   9        448.85        456.52       194.17 o
  -8  13   9       1309.52       1544.54       215.22 o
  -7  13   9        270.22        424.73       102.02 o
  -6  13   9      12102.95      12584.47       265.34 o
  -5  13   9       4264.24       4314.10       176.83 o
  -4  13   9       2000.88       2186.21       158.66 o
  -3  13   9       4430.60       4610.52       188.37 o
  -2  13   9         33.09        -57.59       124.64 o
  -1  13   9       1673.77       1701.17       167.91 o
   0  13   9       1347.21       1179.85       155.90 o
   1  13   9         16.84        -61.05       157.63 o
   2  13   9       1786.14       2015.42       237.63 o
  -7  14   9        598.77        907.62       118.85 o
  -6  14   9       2615.24       2608.79       161.29 o
  -5  14   9       3761.30       3492.64       172.66 o
  -4  14   9       1246.77       1289.48       141.37 o
  -3  14   9       2613.69       2556.11       165.06 o
  -2  14   9         46.64       -119.70       119.70 o
  -1  14   9       1741.91       1871.69       179.56 o
   0  14   9       4165.44       3910.05       224.60 o
  -1 -16  10        313.16        147.47       185.08 o
   0 -16  10       6222.73       5935.60       307.96 o
   1 -16  10       1476.11       1261.44       156.07 o
   2 -16  10       2558.44       2576.35       173.89 o
   3 -16  10       7346.69       7937.34       256.17 o
   4 -16  10        339.40        174.03       184.27 o
   5 -16  10        326.78        192.35       209.53 o
  -3 -15  10       1122.93       1011.00       205.14 o
  -2 -15  10       4690.07       4631.62       226.64 o
  -1 -15  10          2.04        209.77       157.14 o
   0 -15  10       7529.40       7737.98       370.90 o
   1 -15  10       4099.84       4240.59       239.43 o
   2 -15  10        493.56        539.95       134.11 o
   3 -15  10       1215.89       1207.54       196.59 o
   4 -15  10        857.87       1056.47       134.50 o
   5 -15  10       2075.60       2221.47       154.67 o
   6 -15  10       1807.31       1817.91       146.43 o
   7 -15  10         17.14       -149.51       184.03 o
  -4 -14  10        334.36        332.45       137.10 o
  -3 -14  10       3704.17       4029.76       182.95 o
  -2 -14  10       9963.40       9752.15       243.37 o
  -1 -14  10       1142.30       1171.92       110.74 o
   0 -14  10       4463.46       4775.32       177.89 o
   1 -14  10       2182.40       2217.07       166.12 o
   2 -14  10         32.46         -7.43       114.24 o
   3 -14  10       1191.65       1097.21       155.78 o
   4 -14  10        182.48        257.43       111.53 o
   5 -14  10       1647.45       1679.55       138.06 o
   6 -14  10       3703.96       3594.31       167.36 o
   7 -14  10       1598.62       1705.61       184.05 o
   8 -14  10       1554.22       1522.73       159.77 o
  -6 -13  10        122.94        106.78       128.88 o
  -5 -13  10       3178.68       3074.31       175.79 o
  -4 -13  10       6106.10       6532.27       217.31 o
  -3 -13  10        537.76        620.88       116.36 o
  -2 -13  10       8231.82       8398.83       195.90 o
  -1 -13  10       1152.56       1115.78       106.44 o
   0 -13  10        208.60        278.35       104.29 o
   1 -13  10        230.55        355.12        90.25 o
   2 -13  10       1037.91       1162.86       135.66 o
   3 -13  10       3539.28       3417.60       168.41 o
   4 -13  10       4414.87       4392.34       200.42 o
   5 -13  10        200.00        273.66       102.34 o
   6 -13  10       6452.27       6708.77       201.39 o
   7 -13  10       8134.87       8486.20       221.45 o
   8 -13  10        615.89        679.74       106.89 o
   9 -13  10       1610.23       1353.62       292.41 o
  -7 -12  10       1303.03       1286.49       150.08 o
  -6 -12  10       1009.88        895.94       135.58 o
  -5 -12  10       3778.59       3735.16       236.77 o
  -4 -12  10       8517.40       8962.90       232.58 o
  -3 -12  10         99.50        195.54       104.50 o
  -2 -12  10       2039.36       2209.42       116.56 o
  -1 -12  10        388.26        436.28        87.43 o
   0 -12  10        465.62        374.79        90.32 o
   1 -12  10        890.45        941.71       108.77 o
   2 -12  10        471.58        525.20        77.85 o
   3 -12  10       4107.35       3984.36       148.97 o
   4 -12  10       7799.81       7701.26       194.47 o
   5 -12  10       1710.07       1695.20       117.12 o
   6 -12  10       1260.96       1318.74       110.69 o
   7 -12  10       2707.37       2902.16       132.94 o
   8 -12  10        942.91       1055.34       102.91 o
   9 -12  10       4072.44       3760.43       180.24 o
  10 -12  10         29.47        -28.01       170.48 o
  -8 -11  10        544.98        331.40       227.04 o
  -7 -11  10       6567.51       6718.67       224.61 o
  -6 -11  10       6610.50       6572.09       293.37 o
  -5 -11  10       2280.33       2394.66       124.63 o
  -4 -11  10      13331.10      13057.72       274.97 o
  -3 -11  10       2712.81       2852.35       119.65 o
  -2 -11  10       1715.18       1732.12       101.86 o
  -1 -11  10       2192.30       2220.58       119.22 o
   0 -11  10       1225.23       1218.92        91.36 o
   1 -11  10       3432.73       3457.11       160.11 o
   2 -11  10       5047.57       5179.39       135.85 o
   3 -11  10       2436.40       2557.40        98.48 o
   4 -11  10       6864.87       6656.76       178.03 o
   5 -11  10       3646.79       3640.64       148.13 o
   6 -11  10       4337.76       4083.17       144.43 o
   7 -11  10       1327.81       1523.10       100.97 o
   8 -11  10       1732.50       1931.25       110.70 o
   9 -11  10       5787.46       6104.09       174.05 o
  10 -11  10       1179.16       1186.74       194.47 o
  -8 -10  10        326.68        414.70       135.57 o
  -7 -10  10       8810.89       9136.65       206.58 o
  -6 -10  10       7936.41       8021.22       314.43 o
  -5 -10  10        466.25        597.77        90.29 o
  -4 -10  10       8751.48       8249.01       173.14 o
  -3 -10  10        196.58        208.89        75.66 o
  -2 -10  10       6080.07       5839.37       145.86 o
  -1 -10  10        757.61        821.13        81.95 o
   0 -10  10       4633.98       5003.89       133.96 o
   1 -10  10       5998.38       5965.64       130.39 o
   2 -10  10      16026.55      15697.70       225.81 o
   3 -10  10        182.85        198.54        62.44 o
   4 -10  10       5559.31       5461.15       206.15 o
   5 -10  10        797.42        781.04        88.33 o
   6 -10  10       7667.62       8036.39       166.96 o
   7 -10  10       4851.95       4893.24       143.54 o
   8 -10  10        140.37        163.20        76.57 o
   9 -10  10       2492.70       2717.62       127.20 o
  10 -10  10       3273.00       3378.03       173.96 o
  -9  -9  10       8715.65       9668.54       360.57 o
  -8  -9  10       2376.31       2536.30       143.54 o
  -7  -9  10       3285.01       3470.07       142.57 o
  -6  -9  10       7600.84       7614.42       183.97 o
  -5  -9  10          4.88         28.44        77.55 o
  -4  -9  10       1382.27       1345.58        88.44 o
  -3  -9  10       3076.03       3092.56       112.10 o
  -2  -9  10      16059.98      15584.33       221.55 o
  -1  -9  10      13853.46      13678.33       201.23 o
   0  -9  10        468.71        580.35        65.69 o
   1  -9  10       2470.83       2539.34        89.09 o
   2  -9  10      15965.49      15843.81       220.30 o
   3  -9  10        150.24        159.21        54.42 o
   4  -9  10       1481.46       1679.85        67.44 o
   5  -9  10       1295.08       1335.66        68.17 o
   6  -9  10       3346.61       3277.31       114.76 o
   7  -9  10       7836.79       7993.59       167.24 o
   8  -9  10       1373.12       1204.30       102.29 o
   9  -9  10        365.86        363.35        98.82 o
  10  -9  10       1815.01       1884.95       117.26 o
  11  -9  10         12.20        159.75       166.13 o
 -10  -8  10        452.05        775.62       157.33 o
  -9  -8  10       7151.87       7619.58       257.05 o
  -8  -8  10       4591.34       4565.23       166.28 o
  -7  -8  10       1613.85       1640.14       109.24 o
  -6  -8  10       1874.98       1945.86       108.84 o
  -5  -8  10         56.93        -17.73        59.88 o
  -4  -8  10       4435.93       4649.19       224.56 o
  -3  -8  10       3344.98       3532.51        99.95 o
  -2  -8  10        609.35        776.87        50.29 o
  -1  -8  10       7729.56       7204.68       141.31 o
   0  -8  10       1882.02       1828.64        77.94 o
   1  -8  10         45.36         96.92        55.44 o
   2  -8  10       3969.02       3938.92        93.13 o
   3  -8  10        565.48        433.94        40.19 o
   4  -8  10      10905.84      10993.35       116.78 o
   5  -8  10       9826.20       9730.52       141.34 o
   6  -8  10        490.76        580.35        73.50 o
   7  -8  10       8023.84       7817.20       160.44 o
   8  -8  10       3997.39       4289.45       133.06 o
   9  -8  10        189.33        240.46        88.30 o
  10  -8  10        831.26        956.69       106.54 o
  11  -8  10          8.67       -109.20       113.88 o
 -10  -7  10        721.10        862.38       144.12 o
  -9  -7  10       3188.60       3108.14       163.88 o
  -8  -7  10       4232.35       4373.50       154.68 o
  -7  -7  10         90.62         57.93        80.11 o
  -6  -7  10       1865.37       1675.20        80.72 o
  -5  -7  10       3437.43       3210.51       122.96 o
  -4  -7  10       4623.67       4621.66       119.56 o
  -3  -7  10       8340.27       8193.19       232.90 o
  -2  -7  10       2773.42       2482.06        97.75 o
  -1  -7  10       7780.74       7448.35       125.77 o
   0  -7  10      14207.16      13297.45       187.17 o
   1  -7  10        379.47        407.30        52.11 o
   2  -7  10      10693.84      11179.58       115.89 o
   3  -7  10       1002.47       1024.37        44.06 o
   4  -7  10       9990.92       9914.62       115.62 o
   5  -7  10      16028.47      15844.37       142.07 o
   6  -7  10        288.57        259.01        51.16 o
   7  -7  10       2667.06       2618.01       103.29 o
   8  -7  10       1573.22       1694.19       127.35 o
   9  -7  10        479.70        396.10       108.22 o
  10  -7  10       5087.58       5118.31       204.24 o
  11  -7  10        954.23       1011.09       143.28 o
 -11  -6  10       4661.31       4894.12       269.68 o
 -10  -6  10       1084.11        950.80       140.06 o
  -9  -6  10       1630.15       1539.62       134.04 o
  -8  -6  10       2738.30       2485.25       121.98 o
  -7  -6  10        257.85        225.35        76.37 o
  -6  -6  10       4839.95       4780.76       130.50 o
  -5  -6  10       2738.93       2920.85       108.28 o
  -4  -6  10        406.77        445.75        57.72 o
  -3  -6  10      16400.81      15843.93       223.21 o
  -2  -6  10       3584.28       3482.20        73.19 o
  -1  -6  10        175.69        187.10        45.71 o
   0  -6  10       5133.63       5196.81        96.46 o
   1  -6  10       3837.85       3581.67        80.89 o
   2  -6  10      25136.93      24141.75       198.33 o
   3  -6  10       6888.57       6830.70        95.07 o
   4  -6  10       3211.43       3407.24        72.04 o
   5  -6  10       9359.58       9128.39       136.32 o
   6  -6  10       1183.13       1124.07        66.40 o
   7  -6  10        129.90        112.07        90.42 o
   8  -6  10       1668.02       1917.93       130.92 o
   9  -6  10        367.85        383.65       110.31 o
  10  -6  10       6508.81       6691.73       222.13 o
  11  -6  10       3938.53       4061.18       196.73 o
 -11  -5  10       3271.07       3066.86       185.57 o
 -10  -5  10       1288.79       1160.20       142.40 o
  -9  -5  10        878.25        847.08       105.07 o
  -8  -5  10       2086.41       2028.07        97.73 o
  -7  -5  10        488.64        269.45        70.11 o
  -6  -5  10       9978.34      10000.97       161.03 o
  -5  -5  10      13021.96      11974.94       182.76 o
  -4  -5  10        136.72        170.37        51.23 o
  -3  -5  10      21768.54      22787.48       242.45 o
  -2  -5  10       9121.30       8636.63       111.01 o
  -1  -5  10      11685.22      12193.54       146.27 o
   0  -5  10      10058.90      10037.29       120.51 o
   1  -5  10        819.15        742.44        38.90 o
   2  -5  10      16815.39      16806.55       152.30 o
   3  -5  10      23453.38      23428.30       213.44 o
   4  -5  10          2.55          9.10        41.31 o
   5  -5  10       3805.74       3849.18        84.15 o
   6  -5  10       1090.14       1187.82        76.58 o
   7  -5  10       3218.94       3075.68       108.73 o
   8  -5  10       5294.67       5194.29       212.68 o
   9  -5  10         58.05        -46.24        97.79 o
  10  -5  10       5417.31       5108.83       203.60 o
  11  -5  10       5048.58       5072.89       232.69 o
 -11  -4  10       2848.69       3141.91       182.25 o
 -10  -4  10        331.40        320.02       118.39 o
  -9  -4  10       4454.25       4415.39       182.99 o
  -8  -4  10       9033.10       8592.70       145.59 o
  -7  -4  10        996.53        965.02        67.89 o
  -6  -4  10       4337.07       4076.81       107.79 o
  -5  -4  10       9280.92       9322.40       155.46 o
  -4  -4  10         31.56        163.34        47.21 o
  -3  -4  10       1979.26       1872.41        66.94 o
  -2  -4  10        379.39        464.18        37.23 o
  -1  -4  10      11431.62      10995.57       115.09 o
   0  -4  10      34015.05      33577.21       257.59 o
   1  -4  10       3927.25       3848.82        62.41 o
   2  -4  10       1247.22       1094.69        40.07 o
   3  -4  10      10967.20      10488.69       124.50 o
   4  -4  10       4513.31       4486.54        88.39 o
   5  -4  10       1603.68       1651.31        70.20 o
   6  -4  10         87.80         50.72        53.59 o
   7  -4  10       5304.99       5151.04       131.11 o
   8  -4  10       8915.29       9164.14       229.25 o
   9  -4  10       1967.65       2072.28       153.69 o
  10  -4  10        951.47        948.53       141.45 o
  11  -4  10       2381.95       2436.65       268.43 o
 -12  -3  10          8.68        156.51       126.67 o
 -11  -3  10       1963.64       1971.77       155.31 o
 -10  -3  10        468.27        307.42       133.42 o
  -9  -3  10       3275.37       3410.07       126.81 o
  -8  -3  10      16566.80      15627.94       195.69 o
  -7  -3  10       3894.49       3850.89        98.55 o
  -6  -3  10       1853.73       1845.29        69.57 o
  -5  -3  10       8313.86       7742.99       119.20 o
  -4  -3  10       1952.38       2030.67        53.60 o
  -3  -3  10       2357.23       2300.60        69.39 o
  -2  -3  10      14172.65      14089.21       158.22 o
  -1  -3  10        824.55        703.06        41.90 o
   0  -3  10      13233.08      12667.04       126.90 o
   1  -3  10       5541.90       5415.32        84.22 o
   2  -3  10        805.38        966.45        39.70 o
   3  -3  10       3518.57       3480.96        70.32 o
   4  -3  10         27.69        -15.64        45.24 o
   5  -3  10       7193.70       6676.89       125.93 o
   6  -3  10      13857.38      13571.20       180.28 o
   7  -3  10        373.65        257.92        67.72 o
   8  -3  10       3579.03       3593.02       143.67 o
   9  -3  10       6039.84       5872.56       187.28 o
  10  -3  10        672.20        631.98       112.08 o
  11  -3  10       1148.47       1100.82       153.19 o
 -12  -2  10         89.29         66.39       119.47 o
 -11  -2  10       2516.49       2463.50       154.94 o
 -10  -2  10       6184.43       6421.71       177.92 o
  -9  -2  10       1211.19       1210.88        88.41 o
  -8  -2  10       5022.54       4808.08       109.24 o
  -7  -2  10       1554.63       1541.69        64.83 o
  -6  -2  10         86.70         36.92        42.03 o
  -5  -2  10       3801.81       3919.80        69.54 o
  -4  -2  10       1487.36       1555.28        41.95 o
  -3  -2  10      17048.87      16402.20       155.66 o
  -2  -2  10      41938.10      42077.48       324.64 o
  -1  -2  10       1864.93       1856.33        46.69 o
   0  -2  10      17088.21      17299.40       171.89 o
   1  -2  10      13058.97      12964.64       141.82 o
   2  -2  10       3578.58       3754.69        99.21 o
   3  -2  10       6592.75       6336.73       106.89 o
   4  -2  10       1013.67       1156.19        61.82 o
   5  -2  10       5948.63       5939.30       125.66 o
   6  -2  10      12752.20      12246.46       204.75 o
   7  -2  10       1881.32       1723.87        91.65 o
   8  -2  10       2142.72       2227.67       129.65 o
   9  -2  10       7124.13       6981.44       205.74 o
  10  -2  10        199.09         32.17       122.29 o
  11  -2  10       3102.06       2575.02       192.70 o
 -12  -1  10        969.05       1018.83       132.18 o
 -11  -1  10       1569.52       1636.69       151.24 o
 -10  -1  10       9941.89       9475.29       202.07 o
  -9  -1  10       6136.43       5884.35       142.19 o
  -8  -1  10        759.29        740.39        60.54 o
  -7  -1  10       3721.32       3737.82        80.49 o
  -6  -1  10        296.53        382.45        40.39 o
  -5  -1  10      18903.82      19423.16       171.44 o
  -4  -1  10       1270.22       1158.37        51.76 o
  -3  -1  10        160.34        182.89        36.22 o
  -2  -1  10      19244.80      19085.44       163.69 o
  -1  -1  10       2853.91       2633.90        71.53 o
   0  -1  10       1411.85       1575.91        69.21 o
   1  -1  10       5647.84       5715.17        90.94 o
   2  -1  10       1609.58       1324.43        56.96 o
   3  -1  10      29482.44      29197.17       311.03 o
   4  -1  10      11640.50      11034.95       145.82 o
   5  -1  10       1824.39       1898.14        65.40 o
   6  -1  10      14133.56      13858.02       228.79 o
   7  -1  10       4730.08       4784.86       129.25 o
   8  -1  10        532.44        541.72        99.48 o
   9  -1  10       2053.61       1742.37       176.01 o
  10  -1  10        439.76        361.10       138.74 o
  11  -1  10       5052.93       4844.39       274.37 o
 -12   0  10       7539.54       7161.38       224.81 o
 -11   0  10          5.47        -27.10        87.26 o
 -10   0  10       5492.11       5385.24       144.94 o
  -9   0  10        754.69        734.04        71.57 o
  -8   0  10        594.88        579.56        59.66 o
  -7   0  10       4384.49       4479.12        79.38 o
  -6   0  10        188.61        151.96        37.97 o
  -5   0  10      34137.99      33338.61       356.95 o
  -4   0  10      16514.11      15685.12       146.16 o
  -3   0  10       2877.71       2692.75        54.31 o
  -2   0  10       8177.74       7994.55        93.58 o
  -1   0  10        951.84        902.43        43.18 o
   0   0  10       5345.68       5671.20       105.14 o
   1   0  10       9114.19       8863.27       122.40 o
   2   0  10       2237.98       2160.73        76.12 o
   3   0  10       8242.66       7655.18       120.40 o
   4   0  10       9554.51       9504.32       136.94 o
   5   0  10        193.64        176.21        49.67 o
   6   0  10       3207.25       3165.73       109.74 o
   7   0  10       2261.28       2319.76        90.10 o
   8   0  10        304.06        397.24        78.27 o
   9   0  10       5433.60       5173.25       224.50 o
  10   0  10         45.85        161.89       139.04 o
  11   0  10       2751.00       2263.03       199.02 o
 -13   1  10       4329.75       4523.69       193.95 o
 -12   1  10       6042.75       6044.69       198.42 o
 -11   1  10        580.56        466.50        89.79 o
 -10   1  10       5839.74       5700.01       142.80 o
  -9   1  10       1988.07       2019.42        91.15 o
  -8   1  10       4061.78       4059.56        88.33 o
  -7   1  10      12292.22      12157.32       135.11 o
  -6   1  10       5315.29       5250.48        90.74 o
  -5   1  10       2758.41       2810.79        61.20 o
  -4   1  10      26780.59      27084.34       232.84 o
  -3   1  10       7958.51       8363.71        94.92 o
  -2   1  10      14347.69      15323.71       141.33 o
  -1   1  10       2705.80       2704.68        80.97 o
   0   1  10      27439.00      26669.54       271.68 o
   1   1  10      13921.64      12927.90       194.89 o
   2   1  10       3194.53       3035.29        89.51 o
   3   1  10       1231.00       1343.81        64.35 o
   4   1  10       8445.28       8302.34       149.06 o
   5   1  10       1990.83       2033.95        72.25 o
   6   1  10       2413.64       2687.89       107.42 o
   7   1  10        335.78        339.91        82.15 o
   8   1  10       1381.13       1464.70       115.19 o
   9   1  10       8416.00       8618.92       293.34 o
  10   1  10       2025.14       1950.97       184.13 o
 -13   2  10       1327.44       1172.53       160.65 o
 -12   2  10       2030.04       1955.98       128.30 o
 -11   2  10         14.20         20.03        76.01 o
 -10   2  10       1276.33       1225.77        85.48 o
  -9   2  10        523.05        586.23        65.71 o
  -8   2  10        610.98        620.28        56.90 o
  -7   2  10      11571.62      11169.30       133.24 o
  -6   2  10       9489.31       9198.50       121.27 o
  -5   2  10        111.94        164.81        33.57 o
  -4   2  10       7687.32       7596.02        88.15 o
  -3   2  10       3628.51       3482.13        81.70 o
  -2   2  10      17428.50      17211.72       227.07 o
  -1   2  10       3091.38       2949.81        76.32 o
   0   2  10        398.78        424.75        42.26 o
   1   2  10      12571.88      11783.40       161.99 o
   2   2  10      10965.97      11231.04       144.16 o
   3   2  10       1654.42       1737.90        69.32 o
   4   2  10       1198.53       1298.17        59.10 o
   5   2  10         22.05        150.73        59.72 o
   6   2  10       3685.95       4285.42       129.86 o
   7   2  10       3707.69       3638.47       158.70 o
   8   2  10        380.70        455.86       112.94 o
   9   2  10       4514.95       4400.62       266.96 o
  10   2  10       1772.86       1793.34       192.51 o
 -13   3  10         67.01        233.05       189.90 o
 -12   3  10       1082.43       1034.38       135.24 o
 -11   3  10         31.78        -64.95        64.95 o
 -10   3  10       2351.04       2419.37        97.70 o
  -9   3  10       6485.61       5971.58       123.06 o
  -8   3  10        960.99        945.69        87.93 o
  -7   3  10       2373.01       2510.57        90.11 o
  -6   3  10       9686.06       9416.23       106.95 o
  -5   3  10        117.43        121.49        31.82 o
  -4   3  10       6897.30       6757.99        90.00 o
  -3   3  10         48.75         51.62        43.70 o
  -2   3  10      18138.34      17698.42       184.28 o
  -1   3  10      32906.21      31932.71       298.95 o
   0   3  10       1143.87       1156.77        57.34 o
   1   3  10        480.48        469.44        50.80 o
   2   3  10       4185.09       3899.55       160.57 o
   3   3  10       3909.63       3774.53       133.93 o
   4   3  10       3072.40       3336.48        99.66 o
   5   3  10       6396.49       6178.69       158.78 o
   6   3  10       4569.20       4481.83       169.89 o
   7   3  10      12760.47      12968.61       276.09 o
   8   3  10        893.97       1128.47       132.64 o
   9   3  10       1868.47       2128.91       222.65 o
  10   3  10       1734.23       1498.72       209.03 o
 -13   4  10        105.29        451.20       217.81 o
 -12   4  10       1108.32       1027.78       154.83 o
 -11   4  10        199.73        138.42        88.46 o
 -10   4  10        417.84        483.95        63.17 o
  -9   4  10       7724.44       7732.88       147.67 o
  -8   4  10      15679.10      14869.52       212.52 o
  -7   4  10        419.61        489.62        39.86 o
  -6   4  10       5268.31       5428.61        79.38 o
  -5   4  10          1.86         33.84        35.65 o
  -4   4  10      11860.99      11446.57       117.97 o
  -3   4  10       3416.19       3318.47        77.19 o
  -2   4  10       3320.70       3107.89        78.35 o
  -1   4  10      14788.34      15004.26       172.60 o
   0   4  10       7142.17       7284.59       120.57 o
   1   4  10        481.02        694.26        58.03 o
   2   4  10       3715.97       3908.74       108.16 o
   3   4  10         55.93         55.73        59.02 o
   4   4  10      15135.62      15165.09       213.71 o
   5   4  10      16511.72      17497.33       271.45 o
   6   4  10        580.61        742.18       111.98 o
   7   4  10      10694.98      11234.42       278.52 o
   8   4  10        237.04        428.52       126.46 o
   9   4  10        262.83        280.00       260.63 o
 -13   5  10         10.65        256.76       217.13 o
 -12   5  10       2944.72       3301.81       530.64 o
 -11   5  10       3043.76       3028.17       212.63 o
 -10   5  10       2298.68       2216.33        85.03 o
  -9   5  10       3413.81       3516.55       109.84 o
  -8   5  10       5248.72       4793.26       115.76 o
  -7   5  10       3698.69       3521.23       138.99 o
  -6   5  10       4419.99       4354.57        99.86 o
  -5   5  10       2505.04       2683.29        77.71 o
  -4   5  10      25818.12      25077.94       237.00 o
  -3   5  10      14911.87      14557.50       155.61 o
  -2   5  10       1614.94       1713.49        61.26 o
  -1   5  10       7458.42       7658.31       145.08 o
   0   5  10       4823.49       4859.57       107.30 o
   1   5  10         45.21         84.97        56.90 o
   2   5  10       5108.40       5083.58       125.71 o
   3   5  10       1238.32       1347.08        71.08 o
   4   5  10      18484.03      19072.64       256.53 o
   5   5  10      10463.57      10774.74       338.76 o
   6   5  10        118.08        240.31       110.29 o
   7   5  10       2543.17       2798.37       168.94 o
   8   5  10         67.54         52.46       128.20 o
   9   5  10        440.60        639.72       197.29 o
 -12   6  10       2707.33       3144.16       280.55 o
 -11   6  10       6164.82       6737.34       268.33 o
 -10   6  10       3177.45       3165.41       163.06 o
  -9   6  10       4586.00       4377.45       122.63 o
  -8   6  10       3139.18       3207.15        97.68 o
  -7   6  10       5423.21       5292.40       114.49 o
  -6   6  10      11535.27      11032.15       126.27 o
  -5   6  10         99.65        186.72        42.85 o
  -4   6  10       4025.62       4076.39        82.07 o
  -3   6  10       3421.49       3540.08        85.00 o
  -2   6  10        845.28        916.29        56.60 o
  -1   6  10        410.18        468.24        48.60 o
   0   6  10        953.24        874.08        67.91 o
   1   6  10        499.01        433.34        65.29 o
   2   6  10      17364.50      17312.68       237.75 o
   3   6  10       4521.92       4496.83       130.04 o
   4   6  10       3860.40       3516.66       121.08 o
   5   6  10       8711.39       9247.46       203.69 o
   6   6  10        203.29        163.74       116.66 o
   7   6  10        375.88        335.56       130.36 o
   8   6  10        326.58        511.27       142.55 o
 -12   7  10        301.86        -19.70       146.06 o
 -11   7  10       1867.63       2017.01       173.79 o
 -10   7  10       2057.97       2214.01       145.89 o
  -9   7  10       3641.30       3757.43       119.64 o
  -8   7  10       3206.00       2915.34        89.73 o
  -7   7  10       3097.34       3052.20        96.65 o
  -6   7  10      17113.98      17037.02       218.27 o
  -5   7  10       5086.19       4790.65        88.03 o
  -4   7  10         15.38         -5.92        34.55 o
  -3   7  10       1127.79       1275.94        58.35 o
  -2   7  10       1707.54       1665.88        64.43 o
  -1   7  10        285.80        172.09        46.97 o
   0   7  10       4844.14       4635.34       104.42 o
   1   7  10        856.23       1072.74        85.88 o
   2   7  10      10316.66      10293.52       185.73 o
   3   7  10       8312.92       8030.63       171.33 o
   4   7  10        555.34        660.83       105.40 o
   5   7  10       2664.95       2459.95       158.74 o
   6   7  10        122.70        316.05       138.80 o
   7   7  10       2149.66       1942.08       169.65 o
   8   7  10       1958.89       2225.47       302.41 o
 -12   8  10          1.98        134.56       144.37 o
 -11   8  10       1906.57       2282.55       190.38 o
 -10   8  10        848.10        631.32       140.52 o
  -9   8  10       3791.14       3774.05       128.27 o
  -8   8  10       3781.14       3952.84        99.79 o
  -7   8  10         42.77         17.37        82.51 o
  -6   8  10       3903.66       3825.36       108.04 o
  -5   8  10       1272.51       1147.62        71.76 o
  -4   8  10          5.91         19.55        44.25 o
  -3   8  10        345.99        293.33        56.33 o
  -2   8  10        637.27        600.86        57.94 o
  -1   8  10       7262.23       7020.27       151.06 o
   0   8  10      16574.46      16249.17       231.66 o
   1   8  10       4250.05       4219.02       130.16 o
   2   8  10       3581.95       3491.77       126.20 o
   3   8  10       2356.79       2272.19       115.82 o
   4   8  10         88.72        142.80        94.72 o
   5   8  10       1034.87       1179.85       142.46 o
   6   8  10         59.71        -48.17       139.50 o
   7   8  10       1161.40       1078.99       177.20 o
 -12   9  10         20.44         10.37       174.73 o
 -11   9  10       2415.00       2667.75       196.95 o
 -10   9  10       1746.92       1718.77       204.48 o
  -9   9  10       4975.71       5430.35       313.25 o
  -8   9  10      11170.98      10998.58       183.55 o
  -7   9  10       1648.89       1686.33        90.72 o
  -6   9  10        442.67        471.79        76.18 o
  -5   9  10       1874.45       1799.14        95.43 o
  -4   9  10       1802.74       1809.93        92.00 o
  -3   9  10       2390.40       2358.29       134.27 o
  -2   9  10      17021.82      17392.73       253.75 o
  -1   9  10       1465.98       1489.77       102.62 o
   0   9  10      11923.23      11808.23       201.80 o
   1   9  10       3430.13       3388.04       135.82 o
   2   9  10       1658.74       1721.72       115.98 o
   3   9  10       1178.84       1125.84       112.07 o
   4   9  10        268.90         88.83       108.86 o
   5   9  10       3089.90       3000.08       203.18 o
   6   9  10       3244.69       3416.09       219.91 o
 -11  10  10       3807.98       3831.58       201.13 o
 -10  10  10       4609.14       5141.91       235.49 o
  -9  10  10          9.79        -29.89       112.58 o
  -8  10  10        762.13        749.99        80.34 o
  -7  10  10       2964.75       2869.95       112.75 o
  -6  10  10        297.97        419.60        78.16 o
  -5  10  10       6715.84       6521.11       155.71 o
  -4  10  10        522.55        623.40       120.35 o
  -3  10  10       9990.84      10279.04       259.94 o
  -2  10  10      18235.15      17945.89       339.28 o
  -1  10  10        165.59         75.24        84.88 o
   0  10  10       6771.64       6390.94       174.64 o
   1  10  10       2037.93       2074.25       124.55 o
   2  10  10        801.17        747.68       105.13 o
   3  10  10       1303.12       1334.07       124.04 o
   4  10  10         43.35        -89.51       135.03 o
   5  10  10        820.02        993.77       182.96 o
 -10  11  10       4575.14       4695.64       229.11 o
  -9  11  10        900.44       1205.25       151.48 o
  -8  11  10        217.09        202.82        92.60 o
  -7  11  10       1745.39       1740.37       101.38 o
  -6  11  10        122.43        112.76        98.38 o
  -5  11  10       8404.25       8459.46       215.07 o
  -4  11  10       1609.08       1564.85       125.23 o
  -3  11  10       7240.06       7043.31       208.33 o
  -2  11  10       6751.14       7430.00       238.47 o
  -1  11  10         20.27         18.93        88.60 o
   0  11  10       3600.45       3481.36       150.70 o
   1  11  10       1341.30       1272.49       121.15 o
   2  11  10       1336.87       1351.88       122.89 o
   3  11  10       5121.73       5152.84       207.40 o
   4  11  10       2927.66       3015.80       213.22 o
 -10  12  10        486.24        256.31       137.76 o
  -9  12  10         50.52        473.22       188.71 o
  -8  12  10        974.02       1050.40       138.83 o
  -7  12  10       1877.37       1966.89       124.43 o
  -6  12  10        247.15        150.22       121.29 o
  -5  12  10       9003.64       9028.12       229.93 o
  -4  12  10       8637.13       9301.26       236.70 o
  -3  12  10        288.09        157.71       111.47 o
  -2  12  10       2885.40       2607.23       154.80 o
  -1  12  10        333.22        109.50       126.19 o
   0  12  10        978.49        962.99       150.82 o
   1  12  10        290.82        401.58       109.88 o
   2  12  10          3.21         29.55       109.61 o
   3  12  10       2600.33       2521.88       177.32 o
  -8  13  10        949.38       1260.20       210.92 o
  -7  13  10       5101.81       5482.70       206.96 o
  -6  13  10        829.39       1098.17       126.67 o
  -5  13  10       2395.34       2376.61       151.52 o
  -4  13  10       5593.81       5817.54       209.73 o
  -3  13  10        264.01        309.85       120.58 o
  -2  13  10       2123.10       2088.86       155.44 o
  -1  13  10        781.14        593.09       144.67 o
   0  13  10       1409.67       1405.59       167.72 o
   1  13  10       4620.40       4441.19       227.00 o
  -7  14  10       6253.95       6828.66       263.05 o
  -6  14  10       3781.19       3755.19       178.31 o
  -5  14  10         31.08       -118.12       118.12 o
  -4  14  10       1707.10       1748.14       249.82 o
  -3  14  10          6.01       -125.57       125.57 o
  -2  14  10       1299.63       1326.87       155.15 o
  -1  14  10       1668.66       1507.70       177.44 o
   0 -16  11       1082.82        793.62       199.45 o
   1 -16  11       3936.04       4044.27       202.84 o
   2 -16  11       5221.63       5225.59       214.62 o
   3 -16  11        115.59        111.83       156.30 o
   4 -16  11        970.99        778.11       139.79 o
   5 -16  11        120.27        -44.09       210.75 o
  -3 -15  11        645.34        955.74       143.61 o
  -2 -15  11        838.13        932.95       169.57 o
  -1 -15  11       7412.05       7278.55       285.62 o
   0 -15  11        968.32        997.70       160.62 o
   1 -15  11       3757.64       3387.76       197.73 o
   2 -15  11       5755.70       5604.81       213.61 o
   3 -15  11         39.49         -2.41       118.27 o
   4 -15  11        488.22        406.54       125.89 o
   5 -15  11        210.84        140.15       185.71 o
   6 -15  11        323.19        372.72       178.36 o
   7 -15  11       1353.84       1416.46       138.44 o
  -4 -14  11       1865.91       1911.14       163.39 o
  -3 -14  11       5339.87       5296.72       202.02 o
  -2 -14  11         66.97        185.19       114.28 o
  -1 -14  11       8828.12       8716.97       200.08 o
   0 -14  11       2724.27       2824.83       134.91 o
   1 -14  11        571.22        583.49       181.18 o
   2 -14  11        662.90        520.84       121.39 o
   3 -14  11        610.79        458.70       120.47 o
   4 -14  11       2879.52       2995.39       195.00 o
   5 -14  11       5223.29       5414.50       200.19 o
   6 -14  11        207.41        163.09       108.80 o
   7 -14  11       3191.57       3606.72       229.44 o
   8 -14  11       6162.24       6435.19       227.22 o
  -5 -13  11        234.60        307.73       127.15 o
  -4 -13  11       2841.67       2974.25       168.23 o
  -3 -13  11      14311.79      14130.41       387.32 o
  -2 -13  11        484.41        710.73        99.27 o
  -1 -13  11       9535.17       8900.03       197.33 o
   0 -13  11       4302.46       4362.25       189.02 o
   1 -13  11          5.88         34.85       110.81 o
   2 -13  11       1196.49       1369.56       161.57 o
   3 -13  11        978.41       1011.72       134.84 o
   4 -13  11        535.71        348.48       110.65 o
   5 -13  11       6114.28       5752.31       196.42 o
   6 -13  11       3377.32       3469.77       160.11 o
   7 -13  11        898.84       1136.83       133.01 o
   8 -13  11       3778.07       3895.67       166.85 o
   9 -13  11        186.84        201.22       262.00 o
  -7 -12  11        218.91        262.34       219.30 o
  -6 -12  11       4841.85       4380.58       194.36 o
  -5 -12  11       4743.56       5179.96       199.70 o
  -4 -12  11       1532.38       1475.81       135.65 o
  -3 -12  11      11765.64      11450.13       256.79 o
  -2 -12  11        722.57        760.08        95.17 o
  -1 -12  11       2075.48       1972.92       111.41 o
   0 -12  11       1137.73       1045.36        95.28 o
   1 -12  11       2285.70       2253.29       108.67 o
   2 -12  11       4909.22       5026.39       146.25 o
   3 -12  11       5092.65       5186.67       172.22 o
   4 -12  11        229.08        203.13        93.48 o
   5 -12  11       5271.42       4911.97       165.43 o
   6 -12  11       4948.72       4872.30       172.68 o
   7 -12  11         63.95         66.82        92.63 o
   8 -12  11        757.82        751.36       104.53 o
   9 -12  11        257.21        401.04       126.19 o
  -7 -11  11        193.69        210.95       140.01 o
  -6 -11  11       8382.61       8711.31       234.67 o
  -5 -11  11       5614.08       5679.71       172.45 o
  -4 -11  11        177.87        223.11        96.73 o
  -3 -11  11       3276.02       3205.35       139.51 o
  -2 -11  11       2420.27       2524.47       115.09 o
  -1 -11  11       1048.89        948.27        91.40 o
   0 -11  11       3555.46       3558.94       122.50 o
   1 -11  11         14.59         69.63        65.01 o
   2 -11  11       2580.53       2645.43       115.20 o
   3 -11  11       5126.30       4980.20       131.09 o
   4 -11  11        797.30        828.44        97.22 o
   5 -11  11       2963.61       3082.95       133.54 o
   6 -11  11       1125.44       1157.72       109.87 o
   7 -11  11       3397.48       3150.64       126.03 o
   8 -11  11       4519.02       4362.05       148.40 o
   9 -11  11        111.07        116.73        93.46 o
  10 -11  11       1262.45       1091.04       184.97 o
  -8 -10  11       4361.08       4372.64       205.14 o
  -7 -10  11       3203.13       3151.12       143.47 o
  -6 -10  11       3191.74       3003.89       173.49 o
  -5 -10  11       6499.49       6033.92       169.50 o
  -4 -10  11        600.92        660.30        86.44 o
  -3 -10  11       1176.42       1229.68        93.39 o
  -2 -10  11       2159.24       2284.83       104.82 o
  -1 -10  11        855.87        700.83        80.91 o
   0 -10  11      18322.63      17897.77       244.38 o
   1 -10  11       4312.68       4430.32       119.63 o
   2 -10  11       2058.29       2115.62        98.85 o
   3 -10  11      12341.59      12303.75       182.82 o
   4 -10  11       3830.51       3928.13       112.29 o
   5 -10  11       4254.81       4263.26       134.22 o
   6 -10  11       2693.34       2630.83       113.41 o
   7 -10  11       1619.68       1905.90       102.53 o
   8 -10  11       5233.90       5541.74       154.82 o
   9 -10  11       1243.82       1244.73       110.30 o
  10 -10  11        111.33        147.83       119.47 o
  -9  -9  11        101.33        282.09       176.78 o
  -8  -9  11       3417.41       3480.48       159.23 o
  -7  -9  11       4414.56       4261.09       152.14 o
  -6  -9  11        784.28        679.64        97.79 o
  -5  -9  11       5531.25       5674.40       161.32 o
  -4  -9  11       1515.47       1361.09        92.68 o
  -3  -9  11       4280.31       4346.28       128.58 o
  -2  -9  11       2866.51       2984.07       128.96 o
  -1  -9  11       1261.02       1347.91        85.88 o
   0  -9  11       7952.67       7754.28       144.95 o
   1  -9  11       8394.95       8001.32       144.88 o
   2  -9  11         32.10         28.79        59.09 o
   3  -9  11       3496.47       3278.12       102.23 o
   4  -9  11         34.79         57.90        67.93 o
   5  -9  11       5278.33       5260.17       124.85 o
   6  -9  11       4165.90       4174.31       155.81 o
   7  -9  11         23.09         31.53        71.52 o
   8  -9  11       3802.89       3907.84       166.96 o
   9  -9  11       7305.37       7507.65       200.42 o
  10  -9  11        448.72        439.29        99.23 o
  11  -9  11        905.12        889.07       347.53 o
 -10  -8  11       4499.17       4346.78       216.00 o
  -9  -8  11       1392.43       1244.32       158.95 o
  -8  -8  11       1522.90       1502.25       116.61 o
  -7  -8  11       4608.71       4670.40       154.28 o
  -6  -8  11         68.36         38.72        85.34 o
  -5  -8  11       3890.03       3646.16       144.40 o
  -4  -8  11        113.72        103.85        68.23 o
  -3  -8  11       4295.75       4220.63       109.92 o
  -2  -8  11      22399.39      22435.24       317.58 o
  -1  -8  11       6209.28       6044.73       145.58 o
   0  -8  11       4602.42       4669.89       148.76 o
   1  -8  11      10772.68      10428.37       159.71 o
   2  -8  11        538.86        610.50        63.43 o
   3  -8  11        520.47        615.24        46.48 o
   4  -8  11        797.94        901.06        53.58 o
   5  -8  11       2760.84       2726.93        85.30 o
   6  -8  11       9723.91       9358.39       171.95 o
   7  -8  11       1308.11       1387.77        91.34 o
   8  -8  11       2027.60       2325.19       123.02 o
   9  -8  11       3161.89       3097.55       138.84 o
  10  -8  11        370.14        305.95        99.33 o
  11  -8  11       2649.54       2730.29       178.75 o
 -10  -7  11       4922.96       5090.68       229.27 o
  -9  -7  11       3191.65       3400.47       187.18 o
  -8  -7  11        571.92        649.13       104.87 o
  -7  -7  11       4214.08       4272.68       141.43 o
  -6  -7  11        135.69        170.92        78.55 o
  -5  -7  11       8609.90       8537.79       187.36 o
  -4  -7  11       2155.61       2282.97       109.20 o
  -3  -7  11         37.25        129.05        50.23 o
  -2  -7  11       5297.02       5113.23       117.74 o
  -1  -7  11       6002.38       5805.46       137.24 o
   0  -7  11         57.00        163.36        59.09 o
   1  -7  11       6263.31       6133.86       114.12 o
   2  -7  11       1796.43       1778.07        57.54 o
   3  -7  11      13177.89      12995.90       127.84 o
   4  -7  11      11547.83      11465.91       118.90 o
   5  -7  11         34.25         -0.74        44.31 o
   6  -7  11      11900.40      11819.67       159.91 o
   7  -7  11       2744.97       2876.60       122.74 o
   8  -7  11         30.57         89.60       103.71 o
   9  -7  11        594.34        587.02       118.85 o
  10  -7  11        626.05        327.10       124.65 o
  11  -7  11       4498.42       4332.83       205.64 o
 -11  -6  11         72.17        331.11       242.88 o
 -10  -6  11       2669.15       2875.96       183.37 o
  -9  -6  11       1586.95       1546.59       148.44 o
  -8  -6  11        790.37        674.68       102.35 o
  -7  -6  11       3683.78       3835.17       129.72 o
  -6  -6  11        508.38        398.78        72.58 o
  -5  -6  11      11333.08      11124.99       187.12 o
  -4  -6  11      13338.39      13006.95       205.95 o
  -3  -6  11        148.61        168.53        50.82 o
  -2  -6  11       8138.30       7970.32       127.54 o
  -1  -6  11       1468.35       1421.48        63.32 o
   0  -6  11       4115.78       4340.78        99.97 o
   1  -6  11       1715.97       1667.32        58.66 o
   2  -6  11        203.61        259.04        34.39 o
   3  -6  11       9072.06       9082.97       130.85 o
   4  -6  11      18478.87      18145.57       182.16 o
   5  -6  11       1615.07       1600.58        63.23 o
   6  -6  11       2637.56       2615.56        89.09 o
   7  -6  11       1018.03       1171.72       114.69 o
   8  -6  11       1162.67       1231.17       123.78 o
   9  -6  11       4163.99       4137.44       180.72 o
  10  -6  11        631.91        860.91       131.85 o
  11  -6  11       1766.11       1522.77       152.92 o
 -11  -5  11        637.22        451.85       140.53 o
 -10  -5  11        245.03        290.12       122.27 o
  -9  -5  11       1375.50       1423.37       136.44 o
  -8  -5  11        368.64        302.09        66.33 o
  -7  -5  11       8365.12       8533.34       155.59 o
  -6  -5  11       3542.27       3308.99       107.62 o
  -5  -5  11       4498.48       4403.06       200.95 o
  -4  -5  11      12650.14      12960.29       171.02 o
  -3  -5  11       1621.95       1423.11        65.48 o
  -2  -5  11       2393.78       2445.73        72.67 o
  -1  -5  11       3399.39       3531.95        81.62 o
   0  -5  11       1409.25       1234.88        42.11 o
   1  -5  11       9924.20       9639.96       111.28 o
   2  -5  11       8241.68       7766.92        97.06 o
   3  -5  11       1081.35       1092.79        56.92 o
   4  -5  11       7427.47       7136.59       112.24 o
   5  -5  11       3698.94       3920.29        94.96 o
   6  -5  11       1533.66       1509.35        88.00 o
   7  -5  11       3381.99       3114.62       148.53 o
   8  -5  11        197.71        259.59        97.89 o
   9  -5  11       8060.28       7915.91       235.18 o
  10  -5  11       2604.68       2620.78       169.20 o
  11  -5  11         91.17         99.39       153.90 o
 -11  -4  11       1425.30       1288.52       151.06 o
 -10  -4  11        366.14        334.26       125.02 o
  -9  -4  11       1979.24       1874.56       153.50 o
  -8  -4  11        110.39        135.57        59.01 o
  -7  -4  11      17204.81      16507.24       200.89 o
  -6  -4  11      12975.56      12969.01       162.96 o
  -5  -4  11         46.40         66.06        60.98 o
  -4  -4  11       6106.27       5720.29       109.90 o
  -3  -4  11        647.62        712.93        44.84 o
  -2  -4  11       1975.43       2097.28        57.75 o
  -1  -4  11       7921.33       7944.20        96.18 o
   0  -4  11          7.48         -3.73        33.58 o
   1  -4  11      17802.42      17365.41       195.87 o
   2  -4  11      14109.48      13272.18       152.89 o
   3  -4  11         31.71         46.87        39.51 o
   4  -4  11       8671.44       8486.05       121.37 o
   5  -4  11        793.81        835.04        74.16 o
   6  -4  11       2796.12       2735.70        94.98 o
   7  -4  11       8754.94       8850.42       171.04 o
   8  -4  11        130.64        121.74       100.65 o
   9  -4  11       4034.30       3910.28       179.52 o
  10  -4  11       4330.99       4718.21       202.09 o
  11  -4  11        448.35        424.06       163.48 o
 -12  -3  11       1610.94       1464.19       156.73 o
 -11  -3  11       1419.94       1336.27       142.49 o
 -10  -3  11       5862.19       5678.33       246.02 o
  -9  -3  11       8123.33       7954.15       225.79 o
  -8  -3  11       1514.07       1511.50        80.63 o
  -7  -3  11       5888.60       5796.78       132.94 o
  -6  -3  11       8892.67       8291.49       123.10 o
  -5  -3  11        129.57        112.04        40.74 o
  -4  -3  11       2724.35       3187.70        85.54 o
  -3  -3  11        321.34        338.39        44.14 o
  -2  -3  11      12957.83      12128.31       146.29 o
  -1  -3  11      25768.40      24776.49       212.57 o
   0  -3  11       7317.32       7274.22       118.06 o
   1  -3  11       4011.81       4173.93       101.64 o
   2  -3  11      14529.26      14298.18       159.47 o
   3  -3  11        179.49        160.23        35.20 o
   4  -3  11       3449.47       3399.01        97.28 o
   5  -3  11        847.79        977.03        77.36 o
   6  -3  11       2996.07       3111.03       101.06 o
   7  -3  11       7953.23       8272.86       221.35 o
   8  -3  11       2052.81       1945.85       126.33 o
   9  -3  11        214.90        295.85       100.83 o
  10  -3  11       4840.56       5113.64       193.39 o
  11  -3  11         23.56        371.84       142.73 o
 -12  -2  11        725.32        891.57       137.75 o
 -11  -2  11        860.86       1048.60       127.95 o
 -10  -2  11        686.62        798.03       121.72 o
  -9  -2  11       9744.89       9345.26       175.29 o
  -8  -2  11       4772.07       4456.67       105.86 o
  -7  -2  11       2955.39       2888.48        84.57 o
  -6  -2  11       5422.86       5516.95       100.69 o
  -5  -2  11         55.19         94.11        34.23 o
  -4  -2  11       3181.01       3021.87        83.81 o
  -3  -2  11      16251.31      16579.58       179.92 o
  -2  -2  11        393.06        338.33        49.23 o
  -1  -2  11      31885.80      31925.26       254.00 o
   0  -2  11      12879.84      12655.77       148.18 o
   1  -2  11       4401.07       4535.45        90.06 o
   2  -2  11       7746.03       7635.42       114.36 o
   3  -2  11       1174.97       1048.33        70.81 o
   4  -2  11      22984.02      21770.21       280.89 o
   5  -2  11       7971.63       7541.50       143.21 o
   6  -2  11        716.47        757.51        83.43 o
   7  -2  11       4210.44       4270.56       127.63 o
   8  -2  11       6978.25       7101.68       201.69 o
   9  -2  11        618.50        766.20       130.67 o
  10  -2  11       2025.86       1767.05       168.67 o
  11  -2  11         11.14        107.87       167.85 o
 -12  -1  11       2917.31       2825.39       223.56 o
 -11  -1  11       5770.83       5376.97       242.88 o
 -10  -1  11         13.31        -42.02        96.02 o
  -9  -1  11       2617.47       2512.12       103.76 o
  -8  -1  11        749.88        810.13        60.35 o
  -7  -1  11         15.99        -11.80        52.79 o
  -6  -1  11       4498.86       4689.99        80.64 o
  -5  -1  11        166.10        165.32        45.28 o
  -4  -1  11      11939.59      11714.70       137.10 o
  -3  -1  11      38179.20      37050.71       316.48 o
  -2  -1  11       2057.64       1720.41        44.42 o
  -1  -1  11      15660.66      15723.91       187.97 o
   0  -1  11       3833.95       3453.93       107.37 o
   1  -1  11        151.47        171.07        38.12 o
   2  -1  11      12895.08      13438.27       168.03 o
   3  -1  11         68.45        110.21        41.63 o
   4  -1  11      13674.57      13121.04       166.97 o
   5  -1  11       7111.90       7279.43       122.30 o
   6  -1  11       1753.26       1936.79       106.88 o
   7  -1  11       1070.68       1202.05        88.72 o
   8  -1  11       2760.83       2662.75       141.29 o
   9  -1  11         27.14         52.38       125.30 o
  10  -1  11       5173.98       5180.47       236.66 o
  11  -1  11        347.75        278.75       147.59 o
 -12   0  11       3592.51       3689.21       176.30 o
 -11   0  11      10631.38      11173.21       260.00 o
 -10   0  11        347.77        346.36        77.44 o
  -9   0  11       5375.00       5192.99       135.63 o
  -8   0  11       1874.62       1997.63        73.42 o
  -7   0  11        408.32        485.53        47.58 o
  -6   0  11       6518.55       6315.20       111.60 o
  -5   0  11       5717.67       5886.94        96.69 o
  -4   0  11        291.20        365.51        33.77 o
  -3   0  11      20663.92      20099.17       177.80 o
  -2   0  11       5720.29       5888.93        84.30 o
  -1   0  11       5513.62       6038.04       104.71 o
   0   0  11       3842.51       3812.10        99.97 o
   1   0  11      17436.32      17004.10       193.80 o
   2   0  11      20896.34      20836.22       234.07 o
   3   0  11       8101.70       7911.54       134.78 o
   4   0  11        187.31        234.01        54.10 o
   5   0  11       4946.86       5063.65       116.79 o
   6   0  11       7477.16       7432.60       164.65 o
   7   0  11        311.93        404.08        87.57 o
   8   0  11       1971.12       2062.18       143.87 o
   9   0  11        469.18        527.96       138.28 o
  10   0  11       7106.78       7376.37       279.94 o
 -13   1  11       4171.17       3932.60       251.09 o
 -12   1  11         32.31        173.25       101.95 o
 -11   1  11       1719.06       1630.94       125.91 o
 -10   1  11        728.67        830.90        81.69 o
  -9   1  11         79.76        107.21        61.06 o
  -8   1  11       1092.30       1033.04        74.86 o
  -7   1  11        190.15        169.91        42.39 o
  -6   1  11      14360.82      13997.66       157.99 o
  -5   1  11      16995.13      15612.74       150.01 o
  -4   1  11       1906.92       1943.94        54.53 o
  -3   1  11       6013.98       6005.10        89.83 o
  -2   1  11      11930.07      12177.55       122.87 o
  -1   1  11       7314.18       7194.71       118.07 o
   0   1  11       6819.58       6700.71       111.77 o
   1   1  11         37.51         83.62        52.57 o
   2   1  11      10934.80      10745.38       162.11 o
   3   1  11       9925.57       9820.78       157.71 o
   4   1  11       2570.03       2474.88       102.59 o
   5   1  11        229.93        263.60        57.60 o
   6   1  11       3168.81       3269.38       120.56 o
   7   1  11       2099.72       2496.66       139.54 o
   8   1  11       5971.35       5872.22       192.01 o
   9   1  11         81.36        114.08       137.82 o
  10   1  11       4523.67       4583.31       238.57 o
 -13   2  11       4209.76       4168.60       223.96 o
 -12   2  11         18.45         71.37       137.46 o
 -11   2  11       3392.99       3522.23       138.78 o
 -10   2  11        141.19         36.74        69.57 o
  -9   2  11       1607.72       1713.55        83.40 o
  -8   2  11      12076.51      11628.98       192.91 o
  -7   2  11       5316.18       5025.09        94.20 o
  -6   2  11       1560.11       1537.58        52.12 o
  -5   2  11      14590.83      14587.71       136.86 o
  -4   2  11        152.55         94.03        42.02 o
  -3   2  11       8438.03       8755.94       120.89 o
  -2   2  11       2928.53       3076.31        90.82 o
  -1   2  11      14164.23      13886.97       169.18 o
   0   2  11      29317.30      28246.64       268.30 o
   1   2  11       7445.91       7432.90       186.62 o
   2   2  11        484.76        452.64        51.11 o
   3   2  11      13288.85      13335.62       181.64 o
   4   2  11       5523.13       5489.87       120.51 o
   5   2  11       1908.80       2854.50       110.69 o
   6   2  11        479.78        485.91       102.66 o
   7   2  11       4356.15       4364.80       175.90 o
   8   2  11      10347.72      11003.41       270.83 o
   9   2  11       2064.35       2153.22       192.25 o
  10   2  11       1843.21       1823.31       285.12 o
 -13   3  11       2053.27       1561.90       264.11 o
 -12   3  11        287.14        251.69       121.26 o
 -11   3  11       3491.02       3623.48       125.18 o
[truncated: 322,220 more chars]
